# Supplementary material for: Comparison of Gut Microbiota of Yaks From Different Geographical Regions
Source: Front Microbiol. 2021 Jun 7;12:666940. doi: 10.3389/fmicb.2021.666940 (PMC8216380; doi:10.3389/fmicb.2021.666940)
Supplement: Supplementary file 1 [file Table_1.XLS]

## Sheet: OTU表
Domain	Kingdom	Phylum	Class	Order	Family	Genus	Species	OTU	F11	F12	F13	F14	F15	F16	L1	L2	L3	L4	L5	L6	X1	X2	X3	X4	X5	X6	SUM
d__Bacteria	k__norank	p__Proteobacteria	c__Alphaproteobacteria	o__Rhodospirillales	f__B79	g__norank_f__B79	s__uncultured_bacterium_g__norank_f__B79	OTU3847	0	0	0	0	0	0	0	0	1	0	0	0	0	0	0	0	0	0	1
d__Bacteria	k__norank	p__Tenericutes	c__Mollicutes	o__Mollicutes_RF9	f__norank_o__Mollicutes_RF9	g__norank_o__Mollicutes_RF9	s__unclassified_g__norank_o__Mollicutes_RF9	OTU715	3	0	4	0	1	0	1	0	14	0	0	1	0	0	0	0	0	0	24
d__Bacteria	k__norank	p__Bacteroidetes	c__Bacteroidia	o__Bacteroidales	f__Bacteroidaceae	g__Bacteroides	s__unclassified_g__Bacteroides	OTU141	1	2	0	0	0	0	0	0	0	0	0	0	1	0	0	0	0	0	4
d__Bacteria	k__norank	p__Bacteroidetes	c__Bacteroidia	o__Bacteroidales	f__Bacteroidales_BS11_gut_group	g__norank_f__Bacteroidales_BS11_gut_group	s__uncultured_rumen_bacterium_g__norank_f__Bacteroidales_BS11_gut_group	OTU666	0	0	0	1	0	0	0	0	0	0	0	0	0	0	0	0	0	0	1
d__Bacteria	k__norank	p__Tenericutes	c__Mollicutes	o__Mollicutes_RF9	f__norank_o__Mollicutes_RF9	g__norank_o__Mollicutes_RF9	s__unclassified_g__norank_o__Mollicutes_RF9	OTU718	2	1	0	0	1	1	0	0	0	4	0	2	0	2	2	0	1	0	16
d__Bacteria	k__norank	p__Firmicutes	c__Clostridia	o__Clostridiales	f__Ruminococcaceae	g__Ruminococcaceae_UCG-005	s__unclassified_g__Ruminococcaceae_UCG-005	OTU314	819	371	504	558	508	382	139	255	87	120	183	254	299	257	244	271	376	212	5839
d__Bacteria	k__norank	p__Firmicutes	c__Clostridia	o__Clostridiales	f__Lachnospiraceae	g__unclassified_f__Lachnospiraceae	s__unclassified_f__Lachnospiraceae	OTU6776	14	5	8	29	9	9	13	11	14	12	2	11	31	45	24	39	45	29	350
d__Bacteria	k__norank	p__Firmicutes	c__Clostridia	o__Clostridiales	f__Lachnospiraceae	g__unclassified_f__Lachnospiraceae	s__unclassified_f__Lachnospiraceae	OTU6772	0	0	0	0	0	0	0	0	0	0	0	0	94	4	2	1	2	3	106
d__Bacteria	k__norank	p__Proteobacteria	c__Alphaproteobacteria	o__Rhizobiales	f__Methylobacteriaceae	g__Methylobacterium	s__uncultured_alpha_proteobacterium_g__Methylobacterium	OTU4601	0	0	0	0	0	0	1	0	2	0	0	0	0	0	0	0	0	0	3
d__Bacteria	k__norank	p__Verrucomicrobia	c__WCHB1-41	o__norank_c__WCHB1-41	f__norank_c__WCHB1-41	g__norank_c__WCHB1-41	s__uncultured_bacterium_g__norank_c__WCHB1-41	OTU82	0	0	0	0	0	0	0	0	0	0	0	0	0	12	0	0	0	3	15
d__Bacteria	k__norank	p__Bacteroidetes	c__Bacteroidia	o__Bacteroidales	f__Prevotellaceae	g__Prevotellaceae_UCG-003	s__unclassified_g__Prevotellaceae_UCG-003	OTU1080	12	16	26	106	67	41	90	167	183	229	17	241	0	253	174	64	35	298	2019
d__Bacteria	k__norank	p__Firmicutes	c__Clostridia	o__Clostridiales	f__Ruminococcaceae	g__Ruminococcaceae_UCG-010	s__uncultured_bacterium_g__Ruminococcaceae_UCG-010	OTU336	1	1	0	0	0	0	3	8	1	4	0	1	1	4	2	2	0	1	29
d__Bacteria	k__norank	p__Firmicutes	c__Clostridia	o__Clostridiales	f__Ruminococcaceae	g__Ruminococcaceae_UCG-010	s__uncultured_bacterium_g__Ruminococcaceae_UCG-010	OTU332	0	4	0	1	0	0	0	7	0	0	2	112	1	0	3	0	2	0	132
d__Bacteria	k__norank	p__Firmicutes	c__Clostridia	o__Clostridiales	f__Ruminococcaceae	g__Ruminococcaceae_UCG-010	s__unclassified_g__Ruminococcaceae_UCG-010	OTU6778	2	10	7	2	2	5	51	7	16	15	2	13	139	26	36	67	50	42	492
d__Bacteria	k__norank	p__Bacteroidetes	c__Bacteroidia	o__Bacteroidales	f__Prevotellaceae	g__Prevotellaceae_UCG-003	s__uncultured_Bacteroidales_bacterium_g__Prevotellaceae_UCG-003	OTU999	28	57	0	22	22	80	0	40	0	223	45	99	0	159	66	49	0	77	967
d__Bacteria	k__norank	p__Firmicutes	c__Clostridia	o__Clostridiales	f__Ruminococcaceae	g__Ruminiclostridium_1	s__uncultured_organism_g__Ruminiclostridium_1	OTU356	1	5	5	2	0	1	2	15	2	6	1	6	2	2	2	0	1	3	56
d__Bacteria	k__norank	p__Firmicutes	c__Clostridia	o__Clostridiales	f__Ruminococcaceae	g__unclassified_f__Ruminococcaceae	s__unclassified_f__Ruminococcaceae	OTU359	0	0	0	0	0	0	0	10	77	78	17	2	7	38	8	3	18	35	293
d__Bacteria	k__norank	p__Tenericutes	c__Mollicutes	o__Mollicutes_RF9	f__norank_o__Mollicutes_RF9	g__norank_o__Mollicutes_RF9	s__uncultured_Firmicutes_bacterium_g__norank_o__Mollicutes_RF9	OTU618	3	1	1	0	2	0	8	0	7	4	1	0	0	2	3	0	1	0	33
d__Bacteria	k__norank	p__Proteobacteria	c__Alphaproteobacteria	o__Rhodospirillales	f__Acetobacteraceae	g__Acetobacter	s__Acetobacter_malorum	OTU2107	0	0	0	0	0	0	0	0	4	0	0	0	0	0	0	0	0	0	4
d__Bacteria	k__norank	p__Cyanobacteria	c__Cyanobacteria	o__Gastranaerophilales	f__norank_o__Gastranaerophilales	g__norank_o__Gastranaerophilales	s__uncultured_bacterium_g__norank_o__Gastranaerophilales	OTU6987	0	0	0	0	0	1	0	0	0	2	0	0	0	0	0	5	0	0	8
d__Bacteria	k__norank	p__Tenericutes	c__Mollicutes	o__NB1-n	f__norank_o__NB1-n	g__norank_o__NB1-n	s__unclassified_g__norank_o__NB1-n	OTU6913	0	0	0	0	0	0	0	1	2	3	0	2	0	2	15	9	0	4	38
d__Bacteria	k__norank	p__Tenericutes	c__Mollicutes	o__NB1-n	f__norank_o__NB1-n	g__norank_o__NB1-n	s__unclassified_g__norank_o__NB1-n	OTU6917	0	0	0	1	0	0	3	0	0	0	1	0	0	0	1	0	0	7	13
d__Bacteria	k__norank	p__Proteobacteria	c__Alphaproteobacteria	o__Rhizobiales	f__Methylobacteriaceae	g__Microvirga	s__uncultured_Rhizobiales_bacterium_g__Microvirga	OTU4660	0	0	0	0	0	0	0	0	0	0	0	1	0	1	0	0	0	0	2
d__Bacteria	k__norank	p__Firmicutes	c__Clostridia	o__Clostridiales	f__Ruminococcaceae	g__Ruminococcaceae_UCG-013	s__uncultured_bacterium_g__Ruminococcaceae_UCG-013	OTU196	1	44	11	2	13	3	25	69	1	3	0	5	0	4	1	13	3	0	198
d__Bacteria	k__norank	p__Bacteroidetes	c__Bacteroidia	o__Bacteroidales	f__Bacteroidales_Incertae_Sedis	g__Phocaeicola	s__uncultured_bacterium_g__Phocaeicola	OTU702	8	31	15	12	7	8	59	19	24	113	26	32	3	49	10	12	11	72	511
d__Bacteria	k__norank	p__Firmicutes	c__Clostridia	o__Clostridiales	f__Ruminococcaceae	g__Subdoligranulum	s__unclassified_g__Subdoligranulum	OTU6846	0	0	0	1	0	0	0	0	0	0	0	0	1	1	2	1	0	0	6
d__Bacteria	k__norank	p__Actinobacteria	c__Actinobacteria	o__Solirubrobacterales	f__Solirubrobacteraceae	g__Solirubrobacter	s__uncultured_Solirubrobacter_sp._g__Solirubrobacter	OTU3032	0	0	0	0	1	0	0	0	0	0	0	0	0	0	0	0	0	0	1
d__Bacteria	k__norank	p__Bacteroidetes	c__Bacteroidia	o__Bacteroidales	f__Bacteroidales_UCG-001	g__norank_f__Bacteroidales_UCG-001	s__unclassified_g__norank_f__Bacteroidales_UCG-001	OTU945	72	55	75	66	40	63	41	20	26	163	37	41	3	18	30	33	26	70	879
d__Bacteria	k__norank	p__Synergistetes	c__Synergistia	o__Synergistales	f__Synergistaceae	g__Fretibacterium	s__unclassified_g__Fretibacterium	OTU112	0	0	0	0	0	0	0	0	0	3	0	0	0	0	0	0	0	0	3
d__Bacteria	k__norank	p__Firmicutes	c__Clostridia	o__Clostridiales	f__Ruminococcaceae	g__Ruminococcaceae_UCG-010	s__uncultured_bacterium_g__Ruminococcaceae_UCG-010	OTU99	8	0	0	1	0	0	1	0	0	0	0	1	0	0	1	1	2	0	15
d__Bacteria	k__norank	p__Firmicutes	c__Clostridia	o__Clostridiales	f__Ruminococcaceae	g__Ruminococcus_1	s__uncultured_rumen_bacterium_g__Ruminococcus_1	OTU477	0	0	0	0	0	0	0	0	0	0	0	1	0	5	0	0	1	1	8
d__Bacteria	k__norank	p__Proteobacteria	c__Betaproteobacteria	o__Burkholderiales	f__Comamonadaceae	g__Hydrogenophaga	s__unclassified_g__Hydrogenophaga	OTU1516	0	0	0	1	0	0	0	0	0	0	0	0	0	0	0	0	0	0	1
d__Bacteria	k__norank	p__Proteobacteria	c__Alphaproteobacteria	o__Rhodobacterales	f__Rhodobacteraceae	g__unclassified_f__Rhodobacteraceae	s__unclassified_f__Rhodobacteraceae	OTU3862	0	0	0	0	0	0	0	0	4	0	0	0	0	0	0	0	0	0	4
d__Bacteria	k__norank	p__Firmicutes	c__Clostridia	o__Clostridiales	f__Ruminococcaceae	g__Ruminococcaceae_UCG-010	s__uncultured_bacterium_g__Ruminococcaceae_UCG-010	OTU97	8	0	0	1	0	2	6	0	0	31	0	3	2	5	4	1	4	0	67
d__Bacteria	k__norank	p__Bacteroidetes	c__Bacteroidia	o__Bacteroidales	f__Bacteroidales_BS11_gut_group	g__norank_f__Bacteroidales_BS11_gut_group	s__uncultured_rumen_bacterium_g__norank_f__Bacteroidales_BS11_gut_group	OTU287	1	0	1	11	1	0	0	0	1	0	0	0	0	0	0	0	0	0	15
d__Bacteria	k__norank	p__Firmicutes	c__Clostridia	o__Clostridiales	f__Ruminococcaceae	g__Ruminococcaceae_UCG-010	s__uncultured_bacterium_g__Ruminococcaceae_UCG-010	OTU94	21	17	9	10	4	5	26	17	3	13	3	13	3	14	5	1	0	2	166
d__Bacteria	k__norank	p__Firmicutes	c__Clostridia	o__Clostridiales	f__Ruminococcaceae	g__unclassified_f__Ruminococcaceae	s__unclassified_f__Ruminococcaceae	OTU1168	2	1	1	1	0	4	5	10	1	4	9	6	0	0	1	0	3	3	51
d__Bacteria	k__norank	p__Bacteroidetes	c__Bacteroidia	o__Bacteroidales	f__Rikenellaceae	g__Rikenellaceae_RC9_gut_group	s__uncultured_Bacteroidales_bacterium_g__Rikenellaceae_RC9_gut_group	OTU6988	23	67	11	14	6	118	35	44	14	38	26	38	52	49	28	83	21	44	711
d__Bacteria	k__norank	p__Tenericutes	c__Mollicutes	o__NB1-n	f__norank_o__NB1-n	g__norank_o__NB1-n	s__unclassified_g__norank_o__NB1-n	OTU7088	0	0	0	1	0	0	9	5	1	5	3	4	0	6	2	0	2	5	43
d__Bacteria	k__norank	p__Firmicutes	c__Clostridia	o__Clostridiales	f__Defluviitaleaceae	g__Defluviitaleaceae_UCG-011	s__uncultured_Eubacteriaceae_bacterium_g__Defluviitaleaceae_UCG-011	OTU977	0	0	1	0	0	1	0	1	1	10	0	6	0	0	0	0	1	2	23
d__Bacteria	k__norank	p__Firmicutes	c__Clostridia	o__Clostridiales	f__Clostridiales_vadinBB60_group	g__norank_f__Clostridiales_vadinBB60_group	s__uncultured_bacterium_g__norank_f__Clostridiales_vadinBB60_group	OTU6919	0	0	0	0	0	1	1	0	0	1	0	0	2	0	4	0	0	4	13
d__Bacteria	k__norank	p__Bacteroidetes	c__Bacteroidia	o__Bacteroidales	f__Bacteroidales_BS11_gut_group	g__norank_f__Bacteroidales_BS11_gut_group	s__unclassified_g__norank_f__Bacteroidales_BS11_gut_group	OTU581	0	0	0	0	0	0	0	0	5	0	0	0	0	0	0	0	0	0	5
d__Bacteria	k__norank	p__Firmicutes	c__Clostridia	o__Clostridiales	f__Clostridiales_vadinBB60_group	g__norank_f__Clostridiales_vadinBB60_group	s__uncultured_bacterium_g__norank_f__Clostridiales_vadinBB60_group	OTU6915	0	0	0	0	0	0	1	0	0	0	0	0	0	1	5	0	0	0	7
d__Bacteria	k__norank	p__Actinobacteria	c__Actinobacteria	o__Propionibacteriales	f__Nocardioidaceae	g__Marmoricola	s__uncultured_bacterium_g__Marmoricola	OTU1318	0	0	0	0	0	0	0	3	1	0	0	1	0	0	0	0	0	0	5
d__Bacteria	k__norank	p__Actinobacteria	c__Actinobacteria	o__Micrococcales	f__Micrococcaceae	g__Citricoccus	s__unclassified_g__Citricoccus	OTU1787	0	0	0	0	0	0	0	0	1	0	0	0	0	0	0	0	0	0	1
d__Bacteria	k__norank	p__Actinobacteria	c__Actinobacteria	o__Coriobacteriales	f__Coriobacteriaceae	g__Senegalimassilia	s__uncultured_bacterium_g__Senegalimassilia	OTU2413	0	0	0	0	0	1	0	1	0	0	0	0	0	0	0	0	0	0	2
d__Bacteria	k__norank	p__Bacteroidetes	c__Sphingobacteriia	o__Sphingobacteriales	f__Sphingobacteriaceae	g__Arcticibacter	s__Arcticibacter_pallidicorallinus	OTU3899	0	0	1	0	0	0	0	0	0	0	0	0	0	0	0	0	0	0	1
d__Bacteria	k__norank	p__Bacteroidetes	c__Bacteroidia	o__Bacteroidales	f__Prevotellaceae	g__Alloprevotella	s__uncultured_Bacteroidales_bacterium_g__Alloprevotella	OTU140	11	66	2	5	5	6	61	14	1	15	5	121	0	34	26	4	0	15	391
d__Bacteria	k__norank	p__Firmicutes	c__Clostridia	o__Clostridiales	f__Christensenellaceae	g__Christensenellaceae_R-7_group	s__unclassified_g__Christensenellaceae_R-7_group	OTU1115	5	2	26	35	24	13	20	50	25	18	5	21	35	21	45	23	27	23	418
d__Bacteria	k__norank	p__Verrucomicrobia	c__WCHB1-41	o__norank_c__WCHB1-41	f__norank_c__WCHB1-41	g__norank_c__WCHB1-41	s__uncultured_bacterium_g__norank_c__WCHB1-41	OTU7175	0	0	0	0	0	0	0	0	0	0	0	0	0	1	6	3	0	5	15
d__Bacteria	k__norank	p__Saccharibacteria	c__Unknown_Class_p__Saccharibacteria	o__Unknown_Order_c__Unknown_Class_p__Saccharibacteria	f__Unknown_Family_o__Unknown_Order_c__Unknown_Class_p__Saccharibacteria	g__Candidatus_Saccharimonas	s__uncultured_rumen_bacterium_g__Candidatus_Saccharimonas	OTU6835	28	38	18	8	36	29	1	14	32	2	0	3	7	9	6	3	14	4	252
d__Bacteria	k__norank	p__Firmicutes	c__Clostridia	o__Clostridiales	f__Peptococcaceae	g__Peptococcus	s__unclassified_g__Peptococcus	OTU797	0	0	0	0	1	1	1	0	2	2	1	0	0	1	0	0	0	0	9
d__Bacteria	k__norank	p__Firmicutes	c__Clostridia	o__Clostridiales	f__Ruminococcaceae	g__Ruminococcaceae_UCG-010	s__uncultured_bacterium_g__Ruminococcaceae_UCG-010	OTU552	6	2	3	1	0	0	0	0	0	23	6	0	0	0	0	0	0	0	41
d__Bacteria	k__norank	p__Bacteroidetes	c__Bacteroidia	o__Bacteroidales	f__Bacteroidaceae	g__Bacteroides	s__unclassified_g__Bacteroides	OTU361	0	1	0	1	0	0	0	0	0	0	0	0	0	0	0	1	0	0	3
d__Bacteria	k__norank	p__Bacteroidetes	c__Bacteroidia	o__Bacteroidales	f__Bacteroidales_BS11_gut_group	g__norank_f__Bacteroidales_BS11_gut_group	s__uncultured_bacterium_g__norank_f__Bacteroidales_BS11_gut_group	OTU7145	0	0	0	0	0	0	0	0	0	0	0	0	0	0	2	0	0	11	13
d__Bacteria	k__norank	p__Bacteroidetes	c__Bacteroidia	o__Bacteroidales	f__unclassified_o__Bacteroidales	g__unclassified_o__Bacteroidales	s__unclassified_o__Bacteroidales	OTU77	0	0	0	0	0	0	1	0	0	0	0	1	0	2	0	12	2	2	20
d__Bacteria	k__norank	p__Bacteroidetes	c__Flavobacteriia	o__Flavobacteriales	f__Flavobacteriaceae	g__norank_f__Flavobacteriaceae	s__Wautersiella_sp._MBG55	OTU863	0	0	0	0	0	0	0	0	4	0	0	0	0	0	0	0	0	0	4
d__Bacteria	k__norank	p__Bacteroidetes	c__Bacteroidia	o__Bacteroidales	f__Prevotellaceae	g__Prevotellaceae_UCG-004	s__uncultured_rumen_bacterium_g__Prevotellaceae_UCG-004	OTU233	0	0	0	0	0	0	0	0	1	0	0	0	0	0	0	0	0	0	1
d__Bacteria	k__norank	p__Bacteroidetes	c__Bacteroidia	o__Bacteroidales	f__Prevotellaceae	g__Prevotellaceae_UCG-001	s__unclassified_g__Prevotellaceae_UCG-001	OTU934	3	5	1	3	1	1	11	0	1	60	29	4	14	11	8	3	5	22	182
d__Bacteria	k__norank	p__Proteobacteria	c__Alphaproteobacteria	o__Rhodospirillales	f__Rhodospirillaceae	g__norank_f__Rhodospirillaceae	s__gut_metagenome_g__norank_f__Rhodospirillaceae	OTU875	0	0	5	0	0	1	6	1	14	1	0	4	0	0	0	12	4	0	48
d__Bacteria	k__norank	p__Cyanobacteria	c__Cyanobacteria	o__Gastranaerophilales	f__norank_o__Gastranaerophilales	g__norank_o__Gastranaerophilales	s__uncultured_bacterium_g__norank_o__Gastranaerophilales	OTU6893	0	0	2	5	1	0	1	3	2	6	1	9	0	2	1	0	3	0	36
d__Bacteria	k__norank	p__Firmicutes	c__Erysipelotrichia	o__Erysipelotrichales	f__Erysipelotrichaceae	g__Erysipelotrichaceae_UCG-008	s__uncultured_bacterium_g__Erysipelotrichaceae_UCG-008	OTU201	0	0	1	0	0	0	0	0	0	0	0	0	0	0	0	0	0	0	1
d__Bacteria	k__norank	p__Firmicutes	c__Clostridia	o__Clostridiales	f__Ruminococcaceae	g__Ruminiclostridium_5	s__uncultured_bacterium_g__Ruminiclostridium_5	OTU617	5	10	3	3	1	0	11	13	3	9	3	6	7	5	9	13	16	7	124
d__Bacteria	k__norank	p__Firmicutes	c__Clostridia	o__Clostridiales	f__Lachnospiraceae	g__norank_f__Lachnospiraceae	s__uncultured_rumen_bacterium_g__norank_f__Lachnospiraceae	OTU2389	0	0	0	0	0	0	1	0	1	0	0	1	0	0	0	0	0	0	3
d__Bacteria	k__norank	p__Lentisphaerae	c__Lentisphaeria	o__Victivallales	f__Victivallaceae	g__norank_f__Victivallaceae	s__uncultured_rumen_bacterium_g__norank_f__Victivallaceae	OTU2850	0	0	0	1	0	0	0	0	0	0	0	0	0	0	0	0	0	0	1
d__Bacteria	k__norank	p__Firmicutes	c__Clostridia	o__Clostridiales	f__Ruminococcaceae	g__unclassified_f__Ruminococcaceae	s__unclassified_f__Ruminococcaceae	OTU726	8	6	5	9	7	10	29	22	10	21	5	23	10	27	27	24	11	27	281
d__Bacteria	k__norank	p__Firmicutes	c__Bacilli	o__Lactobacillales	f__Carnobacteriaceae	g__Trichococcus	s__uncultured_bacterium_g__Trichococcus	OTU2422	0	0	0	0	0	0	0	0	1	0	0	0	0	0	0	0	0	0	1
d__Bacteria	k__norank	p__Proteobacteria	c__Alphaproteobacteria	o__Rhodospirillales	f__Rhodospirillaceae	g__norank_f__Rhodospirillaceae	s__gut_metagenome_g__norank_f__Rhodospirillaceae	OTU7136	1	2	1	1	1	1	3	1	3	11	1	13	0	5	4	16	14	3	81
d__Bacteria	k__norank	p__Firmicutes	c__Clostridia	o__Clostridiales	f__Lachnospiraceae	g__Tyzzerella_4	s__uncultured_bacterium_g__Tyzzerella_4	OTU524	30	35	56	14	14	14	32	28	3	24	9	30	30	20	9	35	52	25	460
d__Bacteria	k__norank	p__Lentisphaerae	c__Oligosphaeria	o__Oligosphaerales	f__Oligosphaeraceae	g__horsej-a03	s__uncultured_bacterium_g__horsej-a03	OTU1523	0	0	0	0	0	0	0	0	0	0	0	0	0	0	1	0	0	0	1
d__Bacteria	k__norank	p__Proteobacteria	c__Alphaproteobacteria	o__Rhodospirillales	f__I-10	g__norank_f__I-10	s__uncultured_bacterium_g__norank_f__I-10	OTU6026	0	1	0	0	0	0	0	0	0	0	0	0	0	0	0	0	0	0	1
d__Bacteria	k__norank	p__Firmicutes	c__Clostridia	o__Clostridiales	f__Clostridiales_vadinBB60_group	g__norank_f__Clostridiales_vadinBB60_group	s__unclassified_g__norank_f__Clostridiales_vadinBB60_group	OTU7016	0	0	0	0	0	10	5	2	0	4	6	8	4	11	9	9	4	10	82
d__Bacteria	k__norank	p__Firmicutes	c__Clostridia	o__Clostridiales	f__Ruminococcaceae	g__Ruminococcaceae_UCG-014	s__unclassified_g__Ruminococcaceae_UCG-014	OTU6984	0	0	5	3	2	3	0	0	2	0	2	1	0	0	0	2	0	1	21
d__Bacteria	k__norank	p__Bacteroidetes	c__Bacteroidia	o__Bacteroidales	f__Rikenellaceae	g__Alistipes	s__uncultured_bacterium_g__Alistipes	OTU6797	55	8	109	1	37	110	13	78	11	5	4	25	268	26	14	28	25	61	878
d__Bacteria	k__norank	p__Spirochaetae	c__Spirochaetes	o__Spirochaetales	f__Spirochaetaceae	g__Treponema_2	s__unclassified_g__Treponema_2	OTU630	0	0	4	0	0	0	10	0	0	0	2	7	0	7	2	2	33	6	73
d__Bacteria	k__norank	p__Firmicutes	c__Erysipelotrichia	o__Erysipelotrichales	f__Erysipelotrichaceae	g__norank_f__Erysipelotrichaceae	s__uncultured_rumen_bacterium_g__norank_f__Erysipelotrichaceae	OTU297	4	1	4	1	2	1	0	0	1	0	0	6	0	0	0	0	1	0	21
d__Bacteria	k__norank	p__Firmicutes	c__Clostridia	o__Clostridiales	f__Ruminococcaceae	g__unclassified_f__Ruminococcaceae	s__unclassified_f__Ruminococcaceae	OTU433	0	1	2	12	25	9	10	4	18	2	0	0	3	11	4	8	10	1	120
d__Bacteria	k__norank	p__Firmicutes	c__Clostridia	o__Clostridiales	f__Ruminococcaceae	g__Ruminococcaceae_UCG-005	s__uncultured_Ruminococcaceae_bacterium_g__Ruminococcaceae_UCG-005	OTU228	74	43	116	107	128	31	23	57	43	45	21	57	65	88	120	151	196	142	1507
d__Bacteria	k__norank	p__Firmicutes	c__Clostridia	o__Clostridiales	f__Ruminococcaceae	g__unclassified_f__Ruminococcaceae	s__unclassified_f__Ruminococcaceae	OTU435	6	7	14	5	1	20	4	6	4	17	4	5	4	5	3	12	4	5	126
d__Bacteria	k__norank	p__Firmicutes	c__Clostridia	o__Clostridiales	f__Ruminococcaceae	g__Ruminococcaceae_UCG-009	s__uncultured_bacterium_g__Ruminococcaceae_UCG-009	OTU625	45	85	46	52	14	43	64	50	34	91	17	63	94	128	80	109	60	92	1167
d__Bacteria	k__norank	p__Verrucomicrobia	c__WCHB1-41	o__norank_c__WCHB1-41	f__norank_c__WCHB1-41	g__norank_c__WCHB1-41	s__uncultured_bacterium_g__norank_c__WCHB1-41	OTU377	0	0	14	19	9	0	0	0	2	0	0	0	0	3	6	4	4	7	68
d__Bacteria	k__norank	p__Saccharibacteria	c__Unknown_Class_p__Saccharibacteria	o__Unknown_Order_c__Unknown_Class_p__Saccharibacteria	f__Unknown_Family_o__Unknown_Order_c__Unknown_Class_p__Saccharibacteria	g__Candidatus_Saccharimonas	s__unclassified_g__Candidatus_Saccharimonas	OTU113	0	0	1	1	81	7	3	1	125	0	6	0	0	0	1	7	6	0	239
d__Bacteria	k__norank	p__Tenericutes	c__Mollicutes	o__Mollicutes_RF9	f__norank_o__Mollicutes_RF9	g__norank_o__Mollicutes_RF9	s__unclassified_g__norank_o__Mollicutes_RF9	OTU393	17	16	14	16	18	31	27	15	12	21	6	27	8	10	3	2	12	10	265
d__Bacteria	k__norank	p__Firmicutes	c__Clostridia	o__Clostridiales	f__Family_XIII	g__[Eubacterium]_brachy_group	s__unclassified_g__[Eubacterium]_brachy_group	OTU244	0	0	0	0	0	1	0	0	0	0	0	0	0	1	0	0	0	0	2
d__Bacteria	k__norank	p__Bacteroidetes	c__Bacteroidia	o__Bacteroidales	f__Bacteroidales_BS11_gut_group	g__norank_f__Bacteroidales_BS11_gut_group	s__unclassified_g__norank_f__Bacteroidales_BS11_gut_group	OTU918	0	0	0	1	0	0	0	0	1	0	0	0	0	0	0	0	0	0	2
d__Bacteria	k__norank	p__Tenericutes	c__Mollicutes	o__Mollicutes_RF9	f__norank_o__Mollicutes_RF9	g__norank_o__Mollicutes_RF9	s__unclassified_g__norank_o__Mollicutes_RF9	OTU820	0	0	1	2	2	1	0	2	2	2	0	2	0	0	0	0	1	3	18
d__Bacteria	k__norank	p__Proteobacteria	c__Alphaproteobacteria	o__Rhodospirillales	f__Rhodospirillaceae	g__unclassified_f__Rhodospirillaceae	s__unclassified_f__Rhodospirillaceae	OTU7130	0	0	0	0	0	0	0	0	1	0	0	0	0	0	5	1	1	2	10
d__Bacteria	k__norank	p__Firmicutes	c__Bacilli	o__Lactobacillales	f__Lactobacillaceae	g__Lactobacillus	s__Lactobacillus_alimentarius	OTU3053	0	0	1	0	0	0	0	0	0	0	0	0	0	0	0	0	0	0	1
d__Bacteria	k__norank	p__Firmicutes	c__Clostridia	o__Clostridiales	f__Ruminococcaceae	g__Ruminococcaceae_UCG-010	s__unclassified_g__Ruminococcaceae_UCG-010	OTU7080	10	27	9	7	4	25	14	19	2	19	10	4	7	6	6	5	7	11	192
d__Bacteria	k__norank	p__Acidobacteria	c__Acidobacteria	o__Blastocatellales	f__Blastocatellaceae__Subgroup_4_	g__RB41	s__unclassified_g__RB41	OTU4586	1	0	0	0	0	0	0	0	0	0	0	0	0	0	0	0	0	0	1
d__Bacteria	k__norank	p__Firmicutes	c__Clostridia	o__Clostridiales	f__Ruminococcaceae	g__Ruminococcaceae_UCG-014	s__unclassified_g__Ruminococcaceae_UCG-014	OTU7074	17	2	47	50	25	4	40	3	48	7	2	14	0	3	0	7	14	4	287
d__Bacteria	k__norank	p__Firmicutes	c__Clostridia	o__Clostridiales	f__Lachnospiraceae	g__Coprococcus_1	s__unclassified_g__Coprococcus_1	OTU2383	0	0	0	2	0	0	0	2	1	0	0	0	0	1	0	3	0	0	9
d__Bacteria	k__norank	p__Firmicutes	c__Clostridia	o__Clostridiales	f__Ruminococcaceae	g__Ruminococcaceae_UCG-010	s__uncultured_bacterium_g__Ruminococcaceae_UCG-010	OTU7039	0	0	1	1	0	0	1	0	0	0	0	9	0	3	0	6	3	1	25
d__Bacteria	k__norank	p__Firmicutes	c__Bacilli	o__Lactobacillales	f__Carnobacteriaceae	g__Trichococcus	s__uncultured_Trichococcus_sp.	OTU1700	0	0	1	0	0	0	0	0	0	0	0	0	0	0	0	0	0	0	1
d__Bacteria	k__norank	p__Firmicutes	c__Clostridia	o__Clostridiales	f__Ruminococcaceae	g__Ruminococcaceae_UCG-010	s__uncultured_bacterium_g__Ruminococcaceae_UCG-010	OTU7033	0	0	0	0	0	0	0	1	0	1	0	1	9	2	5	11	7	3	40
d__Bacteria	k__norank	p__Firmicutes	c__Clostridia	o__Clostridiales	f__Ruminococcaceae	g__Ruminococcaceae_UCG-013	s__uncultured_bacterium_g__Ruminococcaceae_UCG-013	OTU202	15	8	17	11	7	21	20	4	20	5	1	2	4	0	0	4	5	5	149
d__Bacteria	k__norank	p__Bacteroidetes	c__Bacteroidia	o__Bacteroidales	f__Rikenellaceae	g__Rikenellaceae_RC9_gut_group	s__unclassified_g__Rikenellaceae_RC9_gut_group	OTU93	0	0	0	1	0	0	0	3	0	0	7	2	0	6	25	4	0	15	63
d__Bacteria	k__norank	p__Firmicutes	c__Clostridia	o__Clostridiales	f__Lachnospiraceae	g__[Eubacterium]_rectale_group	s__uncultured_bacterium_g__[Eubacterium]_rectale_group	OTU606	5	18	11	30	13	23	10	12	3	7	7	26	240	38	80	88	103	53	767
d__Bacteria	k__norank	p__Firmicutes	c__Clostridia	o__Clostridiales	f__Ruminococcaceae	g__Ruminococcaceae_UCG-013	s__uncultured_bacterium_g__Ruminococcaceae_UCG-013	OTU688	0	0	0	0	0	0	0	0	0	0	0	0	0	0	1	0	0	0	1
d__Bacteria	k__norank	p__Firmicutes	c__Clostridia	o__Clostridiales	f__Ruminococcaceae	g__Ruminococcaceae_UCG-014	s__unclassified_g__Ruminococcaceae_UCG-014	OTU538	63	19	221	74	146	51	57	5	172	52	29	56	1	7	7	14	36	1	1011
d__Bacteria	k__norank	p__Tenericutes	c__Mollicutes	o__Mollicutes_RF9	f__norank_o__Mollicutes_RF9	g__norank_o__Mollicutes_RF9	s__uncultured_bacterium_g__norank_o__Mollicutes_RF9	OTU691	3	0	3	1	5	5	1	0	7	2	0	1	0	0	0	0	0	0	28
d__Bacteria	k__norank	p__Firmicutes	c__Clostridia	o__Clostridiales	f__Lachnospiraceae	g__unclassified_f__Lachnospiraceae	s__unclassified_f__Lachnospiraceae	OTU2273	0	1	0	0	0	1	0	1	0	1	0	1	4	0	1	0	1	1	12
d__Bacteria	k__norank	p__Firmicutes	c__Clostridia	o__Clostridiales	f__Ruminococcaceae	g__Ruminococcaceae_UCG-010	s__uncultured_rumen_bacterium_g__Ruminococcaceae_UCG-010	OTU2759	4	8	2	2	5	2	8	2	0	5	1	4	9	5	2	4	5	10	78
d__Bacteria	k__norank	p__Actinobacteria	c__Actinobacteria	o__Propionibacteriales	f__Nocardioidaceae	g__Nocardioides	s__uncultured_Nocardioides_sp._g__Nocardioides	OTU1356	0	0	0	0	0	0	0	1	0	0	0	0	0	0	0	0	0	0	1
d__Bacteria	k__norank	p__Firmicutes	c__Clostridia	o__Clostridiales	f__Ruminococcaceae	g__unclassified_f__Ruminococcaceae	s__unclassified_f__Ruminococcaceae	OTU7010	4	0	1	3	0	2	2	0	2	1	0	5	1	1	0	2	1	0	25
d__Bacteria	k__norank	p__Firmicutes	c__Clostridia	o__Clostridiales	f__Ruminococcaceae	g__unclassified_f__Ruminococcaceae	s__unclassified_f__Ruminococcaceae	OTU7017	0	0	2	1	1	0	1	1	1	1	0	3	1	0	0	1	4	0	17
d__Bacteria	k__norank	p__Firmicutes	c__Clostridia	o__Clostridiales	f__Ruminococcaceae	g__Ruminococcaceae_UCG-010	s__uncultured_bacterium_g__Ruminococcaceae_UCG-010	OTU7185	1	0	1	0	0	0	7	2	0	6	0	2	2	2	2	6	0	1	32
d__Bacteria	k__norank	p__Bacteroidetes	c__Bacteroidia	o__Bacteroidales	f__Prevotellaceae	g__Prevotellaceae_UCG-003	s__uncultured_Bacteroidales_bacterium_g__Prevotellaceae_UCG-003	OTU6834	4	17	0	23	464	0	2	22	2	0	16	132	0	140	9	0	0	8	839
d__Bacteria	k__norank	p__Tenericutes	c__Mollicutes	o__Mollicutes_RF9	f__norank_o__Mollicutes_RF9	g__norank_o__Mollicutes_RF9	s__uncultured_bacterium_g__norank_o__Mollicutes_RF9	OTU211	3	0	1	1	1	0	2	0	4	0	0	2	0	2	0	0	0	0	16
d__Bacteria	k__norank	p__Firmicutes	c__Clostridia	o__Clostridiales	f__Ruminococcaceae	g__unclassified_f__Ruminococcaceae	s__unclassified_f__Ruminococcaceae	OTU611	1	0	0	2	0	2	2	5	0	1	1	2	0	1	1	0	0	0	18
d__Bacteria	k__norank	p__Firmicutes	c__Clostridia	o__Clostridiales	f__Ruminococcaceae	g__unclassified_f__Ruminococcaceae	s__unclassified_f__Ruminococcaceae	OTU614	99	98	50	46	94	90	28	68	21	20	7	43	24	30	27	17	7	18	787
d__Bacteria	k__norank	p__Firmicutes	c__Clostridia	o__Clostridiales	f__Ruminococcaceae	g__Ruminococcaceae_UCG-013	s__uncultured_bacterium_g__Ruminococcaceae_UCG-013	OTU449	21	93	8	5	6	14	14	4	14	5	4	7	3	1	2	3	2	6	212
d__Bacteria	k__norank	p__Firmicutes	c__Clostridia	o__Clostridiales	f__Christensenellaceae	g__Christensenellaceae_R-7_group	s__unclassified_g__Christensenellaceae_R-7_group	OTU2803	0	0	0	3	0	0	0	0	5	0	0	1	4	0	4	3	0	1	21
d__Bacteria	k__norank	p__Cyanobacteria	c__Cyanobacteria	o__Gastranaerophilales	f__norank_o__Gastranaerophilales	g__norank_o__Gastranaerophilales	s__uncultured_bacterium_g__norank_o__Gastranaerophilales	OTU973	0	0	1	3	0	0	6	0	0	1	0	0	0	0	0	2	3	1	17
d__Bacteria	k__norank	p__Tenericutes	c__Mollicutes	o__NB1-n	f__norank_o__NB1-n	g__norank_o__NB1-n	s__uncultured_bacterium_g__norank_o__NB1-n	OTU349	0	0	0	0	0	0	1	0	0	2	0	0	0	6	0	3	1	5	18
d__Bacteria	k__norank	p__Firmicutes	c__Clostridia	o__Clostridiales	f__Ruminococcaceae	g__Ruminococcaceae_UCG-010	s__uncultured_bacterium_g__Ruminococcaceae_UCG-010	OTU2730	0	0	0	0	0	0	0	1	0	1	1	0	0	0	1	0	0	0	4
d__Bacteria	k__norank	p__Firmicutes	c__Clostridia	o__Clostridiales	f__Christensenellaceae	g__norank_f__Christensenellaceae	s__unclassified_g__norank_f__Christensenellaceae	OTU481	0	0	0	0	0	0	0	0	0	0	0	0	0	3	1	0	1	2	7
d__Bacteria	k__norank	p__Firmicutes	c__Clostridia	o__Clostridiales	f__Clostridiales_vadinBB60_group	g__norank_f__Clostridiales_vadinBB60_group	s__uncultured_bacterium_g__norank_f__Clostridiales_vadinBB60_group	OTU728	0	0	0	0	0	0	2	0	2	0	0	1	5	1	0	3	2	3	19
d__Bacteria	k__norank	p__Bacteroidetes	c__Bacteroidia	o__Bacteroidales	f__Rikenellaceae	g__Rikenellaceae_RC9_gut_group	s__uncultured_Bacteroidales_bacterium_g__Rikenellaceae_RC9_gut_group	OTU249	92	237	73	167	93	131	73	161	15	33	55	119	14	25	28	29	24	57	1426
d__Bacteria	k__norank	p__Bacteroidetes	c__Bacteroidia	o__Bacteroidales	f__Rikenellaceae	g__Rikenellaceae_RC9_gut_group	s__uncultured_Bacteroidales_bacterium_g__Rikenellaceae_RC9_gut_group	OTU1042	108	182	116	102	24	90	183	258	21	5	22	69	13	10	16	36	302	78	1635
d__Bacteria	k__norank	p__Firmicutes	c__Clostridia	o__Clostridiales	f__Ruminococcaceae	g__Ruminococcus_1	s__uncultured_organism_g__Ruminococcus_1	OTU6810	0	0	0	0	0	0	1	0	4	0	0	6	1	2	2	0	1	0	17
d__Bacteria	k__norank	p__Bacteroidetes	c__Bacteroidia	o__Bacteroidales	f__Rikenellaceae	g__Alistipes	s__uncultured_bacterium_g__Alistipes	OTU114	1	0	0	4	0	1	0	12	0	2	4	2	0	7	1	21	0	7	62
d__Bacteria	k__norank	p__Tenericutes	c__Mollicutes	o__Mollicutes_RF9	f__norank_o__Mollicutes_RF9	g__norank_o__Mollicutes_RF9	s__uncultured_bacterium_g__norank_o__Mollicutes_RF9	OTU106	3	5	0	3	2	5	2	6	7	2	1	4	1	0	1	2	2	0	46
d__Bacteria	k__norank	p__Firmicutes	c__Clostridia	o__Clostridiales	f__Lachnospiraceae	g__unclassified_f__Lachnospiraceae	s__unclassified_f__Lachnospiraceae	OTU6786	0	0	0	0	0	0	0	0	3	0	0	0	20	30	14	14	12	17	110
d__Bacteria	k__norank	p__Firmicutes	c__Clostridia	o__Clostridiales	f__Christensenellaceae	g__Christensenellaceae_R-7_group	s__unclassified_g__Christensenellaceae_R-7_group	OTU2480	0	1	0	0	0	0	0	1	2	0	0	6	0	0	0	0	0	0	10
d__Bacteria	k__norank	p__Tenericutes	c__Mollicutes	o__NB1-n	f__norank_o__NB1-n	g__norank_o__NB1-n	s__uncultured_bacterium_g__norank_o__NB1-n	OTU1007	0	0	2	0	0	0	2	0	0	0	4	1	0	2	0	4	0	7	22
d__Bacteria	k__norank	p__Elusimicrobia	c__Elusimicrobia	o__Elusimicrobiales	f__Elusimicrobiaceae	g__Elusimicrobium	s__uncultured_bacterium_g__Elusimicrobium	OTU2725	0	0	0	0	0	1	0	0	0	0	0	0	0	0	3	0	0	0	4
d__Bacteria	k__norank	p__Firmicutes	c__Clostridia	o__Clostridiales	f__Ruminococcaceae	g__Ruminococcaceae_UCG-010	s__uncultured_bacterium_g__Ruminococcaceae_UCG-010	OTU1079	0	0	0	0	0	0	2	1	0	5	2	3	2	2	7	9	2	1	36
d__Bacteria	k__norank	p__Spirochaetae	c__Spirochaetes	o__Spirochaetales	f__Spirochaetaceae	g__Treponema_2	s__uncultured_bacterium_g__Treponema_2	OTU23	0	0	1	0	1	0	1	1	4	11	1	3	3	12	11	6	13	32	100
d__Bacteria	k__norank	p__Firmicutes	c__Bacilli	o__Bacillales	f__Paenibacillaceae	g__Ammoniphilus	s__unclassified_g__Ammoniphilus	OTU1393	0	0	0	0	0	0	0	0	1	0	0	0	0	0	0	0	0	0	1
d__Bacteria	k__norank	p__Actinobacteria	c__Actinobacteria	o__Gaiellales	f__norank_o__Gaiellales	g__norank_o__Gaiellales	s__uncultured_organism_g__norank_o__Gaiellales	OTU3697	0	0	0	0	0	0	0	0	1	0	0	0	0	0	0	0	0	0	1
d__Bacteria	k__norank	p__Lentisphaerae	c__Lentisphaeria	o__Victivallales	f__Victivallaceae	g__norank_f__Victivallaceae	s__uncultured_bacterium_g__norank_f__Victivallaceae	OTU6811	0	0	0	0	1	0	3	0	2	0	0	0	6	17	21	32	11	25	118
d__Bacteria	k__norank	p__Firmicutes	c__Clostridia	o__Clostridiales	f__Ruminococcaceae	g__Ruminococcaceae_UCG-010	s__unclassified_g__Ruminococcaceae_UCG-010	OTU7169	0	2	6	3	1	4	13	1	13	5	3	8	145	57	67	69	113	63	573
d__Bacteria	k__norank	p__Firmicutes	c__Clostridia	o__Clostridiales	f__Ruminococcaceae	g__unclassified_f__Ruminococcaceae	s__unclassified_f__Ruminococcaceae	OTU923	7	18	4	1	0	0	36	40	1	13	3	24	0	2	16	3	5	2	175
d__Bacteria	k__norank	p__Firmicutes	c__Clostridia	o__Clostridiales	f__Ruminococcaceae	g__Ruminococcaceae_UCG-010	s__unclassified_g__Ruminococcaceae_UCG-010	OTU7164	0	1	2	2	2	6	19	12	4	17	3	22	43	21	36	36	27	30	283
d__Bacteria	k__norank	p__Firmicutes	c__Clostridia	o__Clostridiales	f__Ruminococcaceae	g__Ruminococcaceae_UCG-014	s__uncultured_bacterium_g__Ruminococcaceae_UCG-014	OTU678	0	0	7	1	0	2	5	2	0	11	7	3	0	0	0	1	1	0	40
d__Bacteria	k__norank	p__Cyanobacteria	c__Cyanobacteria	o__Gastranaerophilales	f__norank_o__Gastranaerophilales	g__norank_o__Gastranaerophilales	s__uncultured_bacterium_g__norank_o__Gastranaerophilales	OTU745	0	2	4	2	4	0	22	0	2	40	0	5	0	2	2	3	9	0	97
d__Bacteria	k__norank	p__Firmicutes	c__Clostridia	o__Clostridiales	f__Ruminococcaceae	g__Ruminococcaceae_UCG-010	s__uncultured_bacterium_g__Ruminococcaceae_UCG-010	OTU190	0	1	0	0	0	0	3	1	0	1	0	6	0	5	1	6	0	2	26
d__Bacteria	k__norank	p__Saccharibacteria	c__Unknown_Class_p__Saccharibacteria	o__Unknown_Order_c__Unknown_Class_p__Saccharibacteria	f__Unknown_Family_o__Unknown_Order_c__Unknown_Class_p__Saccharibacteria	g__Candidatus_Saccharimonas	s__uncultured_rumen_bacterium_g__Candidatus_Saccharimonas	OTU6795	1	3	2	0	11	7	4	0	76	8	2	0	4	0	1	0	22	0	141
d__Bacteria	k__norank	p__Firmicutes	c__Clostridia	o__Clostridiales	f__Clostridiaceae_1	g__Clostridium_sensu_stricto_1	s__Clostridium_butyricum	OTU2452	0	0	0	0	0	0	1	2	0	0	0	0	0	17	0	0	0	2	22
d__Bacteria	k__norank	p__Firmicutes	c__Clostridia	o__Clostridiales	f__Lachnospiraceae	g__unclassified_f__Lachnospiraceae	s__unclassified_f__Lachnospiraceae	OTU6767	1	1	1	1	1	1	2	2	0	1	0	10	19	7	6	7	10	8	78
d__Bacteria	k__norank	p__Tenericutes	c__Mollicutes	o__Anaeroplasmatales	f__Anaeroplasmataceae	g__Anaeroplasma	s__uncultured_bacterium_g__Anaeroplasma	OTU337	0	0	0	0	0	0	0	0	0	2	0	1	0	0	0	0	0	0	3
d__Bacteria	k__norank	p__Firmicutes	c__Clostridia	o__Clostridiales	f__Peptococcaceae	g__unclassified_f__Peptococcaceae	s__unclassified_f__Peptococcaceae	OTU7193	0	0	0	0	0	0	1	0	0	0	0	0	16	1	2	4	0	5	29
d__Bacteria	k__norank	p__Bacteroidetes	c__Bacteroidia	o__Bacteroidales	f__Bacteroidales_Incertae_Sedis	g__Phocaeicola	s__uncultured_bacterium_g__Phocaeicola	OTU443	2	8	3	10	11	1	25	3	10	4	10	15	13	30	8	7	3	39	202
d__Bacteria	k__norank	p__Firmicutes	c__Clostridia	o__Clostridiales	f__Ruminococcaceae	g__Ruminococcaceae_UCG-013	s__uncultured_bacterium_g__Ruminococcaceae_UCG-013	OTU95	20	3	2	3	0	3	2	10	5	10	2	2	10	0	2	1	0	0	75
d__Bacteria	k__norank	p__Bacteroidetes	c__Bacteroidia	o__Bacteroidales	f__Prevotellaceae	g__Prevotella_1	s__uncultured_rumen_bacterium_g__Prevotella_1	OTU659	1	0	0	1	0	0	0	16	4	2	0	0	0	0	0	0	0	0	24
d__Bacteria	k__norank	p__Firmicutes	c__Clostridia	o__Clostridiales	f__Lachnospiraceae	g__Marvinbryantia	s__uncultured_rumen_bacterium_g__Marvinbryantia	OTU154	0	1	0	0	0	0	0	0	0	0	0	0	0	0	0	0	0	1	2
d__Bacteria	k__norank	p__Bacteroidetes	c__Bacteroidia	o__Bacteroidales	f__Bacteroidales_Incertae_Sedis	g__Phocaeicola	s__uncultured_Bacteroidales_bacterium_g__Phocaeicola	OTU68	5	9	14	17	3	3	56	26	36	76	2	49	113	66	222	70	50	47	864
d__Bacteria	k__norank	p__Firmicutes	c__Clostridia	o__Clostridiales	f__Clostridiales_vadinBB60_group	g__norank_f__Clostridiales_vadinBB60_group	s__unclassified_g__norank_f__Clostridiales_vadinBB60_group	OTU6860	0	0	5	0	0	0	4	0	2	3	0	2	0	7	4	2	0	0	29
d__Bacteria	k__norank	p__Firmicutes	c__Clostridia	o__Clostridiales	f__Ruminococcaceae	g__Ruminococcaceae_UCG-013	s__uncultured_bacterium_g__Ruminococcaceae_UCG-013	OTU192	14	99	43	35	42	28	73	59	16	107	27	73	4	22	13	21	9	0	685
d__Bacteria	k__norank	p__Firmicutes	c__Clostridia	o__Clostridiales	f__Ruminococcaceae	g__unclassified_f__Ruminococcaceae	s__unclassified_f__Ruminococcaceae	OTU2184	1	1	0	2	0	7	0	0	3	0	0	2	0	1	0	1	0	0	18
d__Bacteria	k__norank	p__Firmicutes	c__Clostridia	o__Clostridiales	f__Ruminococcaceae	g__Ruminococcaceae_NK4A214_group	s__unclassified_g__Ruminococcaceae_NK4A214_group	OTU6993	1	0	5	2	1	0	0	1	2	0	0	3	0	6	0	6	3	2	32
d__Bacteria	k__norank	p__Bacteroidetes	c__Bacteroidia	o__Bacteroidales	f__Rikenellaceae	g__dgA-11_gut_group	s__uncultured_bacterium_g__dgA-11_gut_group	OTU428	10	33	69	21	20	5	19	13	11	18	28	25	6	8	12	6	10	19	333
d__Bacteria	k__norank	p__Firmicutes	c__Clostridia	o__Clostridiales	f__Ruminococcaceae	g__Ruminococcaceae_UCG-010	s__uncultured_Ruminococcaceae_bacterium_g__Ruminococcaceae_UCG-010	OTU426	0	4	4	0	1	2	14	2	2	10	1	3	27	9	17	11	8	20	135
d__Bacteria	k__norank	p__Tenericutes	c__Mollicutes	o__NB1-n	f__norank_o__NB1-n	g__norank_o__NB1-n	s__uncultured_rumen_bacterium_g__norank_o__NB1-n	OTU771	0	0	0	0	0	0	4	0	1	0	3	6	9	3	12	5	6	7	56
d__Bacteria	k__norank	p__Lentisphaerae	c__Lentisphaeria	o__Victivallales	f__vadinBE97	g__norank_f__vadinBE97	s__uncultured_bacterium_g__norank_f__vadinBE97	OTU6879	0	0	0	0	0	0	0	0	0	0	0	0	0	3	9	2	10	3	27
d__Bacteria	k__norank	p__Verrucomicrobia	c__Opitutae	o__Opitutae_vadinHA64	f__norank_o__Opitutae_vadinHA64	g__norank_o__Opitutae_vadinHA64	s__uncultured_bacterium_g__norank_o__Opitutae_vadinHA64	OTU633	0	0	0	0	0	0	0	0	0	0	0	0	1	1	0	2	0	0	4
d__Bacteria	k__norank	p__Proteobacteria	c__Betaproteobacteria	o__Burkholderiales	f__Comamonadaceae	g__Pelomonas	s__unclassified_g__Pelomonas	OTU3296	2	0	1	0	4	0	0	0	1	0	0	0	0	0	0	0	0	0	8
d__Bacteria	k__norank	p__Bacteroidetes	c__Flavobacteriia	o__Flavobacteriales	f__Flavobacteriaceae	g__Flavobacterium	s__unclassified_g__Flavobacterium	OTU866	0	0	0	0	0	0	0	0	9	0	0	0	0	0	0	0	0	0	9
d__Bacteria	k__norank	p__Verrucomicrobia	c__WCHB1-41	o__norank_c__WCHB1-41	f__norank_c__WCHB1-41	g__norank_c__WCHB1-41	s__uncultured_rumen_bacterium_g__norank_c__WCHB1-41	OTU188	0	2	0	2	2	0	2	1	0	1	0	2	0	1	2	1	1	0	17
d__Bacteria	k__norank	p__Firmicutes	c__Clostridia	o__Clostridiales	f__Ruminococcaceae	g__Ruminococcaceae_UCG-010	s__unclassified_g__Ruminococcaceae_UCG-010	OTU6960	0	0	0	0	1	0	0	0	0	0	0	4	1	1	6	7	2	5	27
d__Bacteria	k__norank	p__Firmicutes	c__Clostridia	o__Clostridiales	f__Lachnospiraceae	g__[Eubacterium]_rectale_group	s__uncultured_bacterium_g__[Eubacterium]_rectale_group	OTU66	4	6	7	13	4	8	9	6	8	8	9	16	305	44	30	41	48	50	616
d__Bacteria	k__norank	p__Firmicutes	c__Clostridia	o__Clostridiales	f__Ruminococcaceae	g__unclassified_f__Ruminococcaceae	s__unclassified_f__Ruminococcaceae	OTU1083	0	0	0	0	0	0	0	0	0	0	0	1	0	0	0	0	1	0	2
d__Bacteria	k__norank	p__Firmicutes	c__Bacilli	o__Lactobacillales	f__Streptococcaceae	g__Streptococcus	s__unclassified_g__Streptococcus	OTU2118	1	0	2	0	1	0	0	0	0	0	0	0	0	0	0	0	0	0	4
d__Bacteria	k__norank	p__Firmicutes	c__Clostridia	o__Clostridiales	f__Ruminococcaceae	g__Ruminococcaceae_UCG-014	s__uncultured_bacterium_g__Ruminococcaceae_UCG-014	OTU454	0	0	4	0	1	1	0	0	0	0	0	0	0	0	0	0	0	0	6
d__Bacteria	k__norank	p__Firmicutes	c__Clostridia	o__Clostridiales	f__Lachnospiraceae	g__unclassified_f__Lachnospiraceae	s__unclassified_f__Lachnospiraceae	OTU269	8	57	6	5	7	32	1	3	3	6	2	1	4	3	0	2	3	2	145
d__Bacteria	k__norank	p__Firmicutes	c__Clostridia	o__Clostridiales	f__Clostridiales_vadinBB60_group	g__norank_f__Clostridiales_vadinBB60_group	s__uncultured_bacterium_g__norank_f__Clostridiales_vadinBB60_group	OTU2765	0	0	0	0	0	1	1	0	2	1	0	0	2	4	4	2	1	6	24
d__Bacteria	k__norank	p__Firmicutes	c__Clostridia	o__Clostridiales	f__Ruminococcaceae	g__Anaerotruncus	s__uncultured_bacterium_g__Anaerotruncus	OTU542	0	0	2	0	0	1	0	0	0	1	0	0	3	0	3	2	1	0	13
d__Bacteria	k__norank	p__Firmicutes	c__Clostridia	o__Clostridiales	f__Ruminococcaceae	g__Ruminococcaceae_UCG-010	s__uncultured_bacterium_g__Ruminococcaceae_UCG-010	OTU89	0	0	0	0	0	0	0	0	1	0	0	0	0	0	4	0	1	0	6
d__Bacteria	k__norank	p__Firmicutes	c__Clostridia	o__Clostridiales	f__Ruminococcaceae	g__Ruminococcaceae_NK4A214_group	s__uncultured_Ruminococcaceae_bacterium_g__Ruminococcaceae_NK4A214_group	OTU510	368	70	104	346	272	137	38	39	62	18	19	23	116	113	192	147	123	88	2275
d__Bacteria	k__norank	p__Firmicutes	c__Clostridia	o__Clostridiales	f__Ruminococcaceae	g__Ruminococcaceae_UCG-010	s__uncultured_bacterium_g__Ruminococcaceae_UCG-010	OTU87	3	3	3	19	10	16	3	28	5	54	2	3	0	18	3	0	1	1	172
d__Bacteria	k__norank	p__Verrucomicrobia	c__WCHB1-41	o__norank_c__WCHB1-41	f__norank_c__WCHB1-41	g__norank_c__WCHB1-41	s__uncultured_bacterium_g__norank_c__WCHB1-41	OTU19	6	2	1	7	27	11	9	0	4	4	2	6	7	38	24	93	11	53	305
d__Bacteria	k__norank	p__Firmicutes	c__Erysipelotrichia	o__Erysipelotrichales	f__Erysipelotrichaceae	g__[Anaerorhabdus]_furcosa_group	s__uncultured_bacterium_g__[Anaerorhabdus]_furcosa_group	OTU686	180	72	72	146	94	92	15	9	41	10	11	10	12	16	8	15	12	16	831
d__Bacteria	k__norank	p__Firmicutes	c__Clostridia	o__Clostridiales	f__Ruminococcaceae	g__Ruminiclostridium_1	s__unclassified_g__Ruminiclostridium_1	OTU24	0	0	1	1	1	2	8	0	0	11	2	8	3	5	2	2	4	8	58
d__Bacteria	k__norank	p__Firmicutes	c__Clostridia	o__Clostridiales	f__Family_XIII	g__[Eubacterium]_brachy_group	s__uncultured_bacterium_g__[Eubacterium]_brachy_group	OTU854	0	2	2	1	1	5	1	7	6	2	0	2	8	10	15	8	9	17	96
d__Bacteria	k__norank	p__Firmicutes	c__Clostridia	o__Clostridiales	f__Christensenellaceae	g__Christensenellaceae_R-7_group	s__uncultured_bacterium_g__Christensenellaceae_R-7_group	OTU118	294	87	319	353	251	51	93	81	43	122	34	69	72	40	57	95	78	60	2199
d__Bacteria	k__norank	p__Firmicutes	c__Erysipelotrichia	o__Erysipelotrichales	f__Erysipelotrichaceae	g__unclassified_f__Erysipelotrichaceae	s__unclassified_f__Erysipelotrichaceae	OTU523	0	0	0	0	0	0	0	0	0	0	0	0	0	0	0	0	0	1	1
d__Bacteria	k__norank	p__Firmicutes	c__Clostridia	o__Clostridiales	f__Christensenellaceae	g__Christensenellaceae_R-7_group	s__uncultured_bacterium_g__Christensenellaceae_R-7_group	OTU7100	27	7	30	73	36	0	4	6	13	6	1	1	30	30	34	41	31	36	406
d__Bacteria	k__norank	p__Firmicutes	c__Clostridia	o__Clostridiales	f__Christensenellaceae	g__Christensenellaceae_R-7_group	s__uncultured_bacterium_g__Christensenellaceae_R-7_group	OTU7103	13	10	55	66	35	1	1	0	4	2	1	4	21	12	19	19	13	13	289
d__Bacteria	k__norank	p__Firmicutes	c__Clostridia	o__Clostridiales	f__Lachnospiraceae	g__[Ruminococcus]_gauvreauii_group	s__unclassified_g__[Ruminococcus]_gauvreauii_group	OTU406	0	1	0	2	0	0	0	0	0	0	0	1	0	0	0	0	0	0	4
d__Bacteria	k__norank	p__Bacteroidetes	c__Bacteroidia	o__Bacteroidales	f__Bacteroidales_S24-7_group	g__norank_f__Bacteroidales_S24-7_group	s__uncultured_bacterium_g__norank_f__Bacteroidales_S24-7_group	OTU7005	0	0	0	0	0	0	0	0	0	0	0	1	0	0	0	14	0	0	15
d__Bacteria	k__norank	p__Spirochaetae	c__Spirochaetes	o__Spirochaetales	f__Spirochaetaceae	g__Sphaerochaeta	s__unclassified_g__Sphaerochaeta	OTU7174	0	0	2	0	0	2	0	0	0	0	0	1	0	0	0	4	1	20	30
d__Bacteria	k__norank	p__Bacteroidetes	c__Bacteroidia	o__Bacteroidales	f__Bacteroidales_BS11_gut_group	g__norank_f__Bacteroidales_BS11_gut_group	s__uncultured_bacterium_g__norank_f__Bacteroidales_BS11_gut_group	OTU1109	4	41	14	15	11	30	6	0	37	94	7	63	22	22	30	88	6	57	547
d__Bacteria	k__norank	p__Firmicutes	c__Clostridia	o__Clostridiales	f__Lachnospiraceae	g__Tyzzerella_4	s__uncultured_bacterium_g__Tyzzerella_4	OTU605	680	397	1085	230	643	596	173	117	340	162	56	173	205	159	271	147	192	152	5778
d__Bacteria	k__norank	p__Firmicutes	c__Clostridia	o__Clostridiales	f__Ruminococcaceae	g__Ruminococcaceae_NK4A214_group	s__uncultured_rumen_bacterium_g__Ruminococcaceae_NK4A214_group	OTU209	343	42	531	520	541	83	61	53	44	12	30	44	133	81	272	102	111	120	3123
d__Bacteria	k__norank	p__Bacteroidetes	c__Bacteroidia	o__Bacteroidales	f__Bacteroidaceae	g__Bacteroides	s__uncultured_Bacteroides_sp._g__Bacteroides	OTU867	234	335	343	327	166	246	754	733	291	661	176	823	215	289	462	363	246	367	7031
d__Bacteria	k__norank	p__Bacteroidetes	c__Bacteroidia	o__Bacteroidales	f__Prevotellaceae	g__Prevotellaceae_UCG-004	s__uncultured_bacterium_g__Prevotellaceae_UCG-004	OTU1114	378	1932	1279	1862	1598	1040	669	1084	604	1428	1847	997	271	3038	980	718	420	1953	22098
d__Bacteria	k__norank	p__Firmicutes	c__Clostridia	o__Clostridiales	f__Lachnospiraceae	g__unclassified_f__Lachnospiraceae	s__unclassified_f__Lachnospiraceae	OTU6836	2	0	0	2	2	0	0	2	1	0	0	2	2	7	0	10	2	6	38
d__Bacteria	k__norank	p__Firmicutes	c__Clostridia	o__Clostridiales	f__Ruminococcaceae	g__unclassified_f__Ruminococcaceae	s__unclassified_f__Ruminococcaceae	OTU739	0	1	0	0	0	0	2	0	0	1	0	0	0	0	0	0	0	0	4
d__Bacteria	k__norank	p__Firmicutes	c__Erysipelotrichia	o__Erysipelotrichales	f__Erysipelotrichaceae	g__Erysipelotrichaceae_UCG-009	s__uncultured_rumen_bacterium_g__Erysipelotrichaceae_UCG-009	OTU2438	1	0	0	1	1	0	0	1	7	0	0	1	0	0	0	0	0	0	12
d__Bacteria	k__norank	p__Firmicutes	c__Clostridia	o__Clostridiales	f__Ruminococcaceae	g__unclassified_f__Ruminococcaceae	s__unclassified_f__Ruminococcaceae	OTU736	0	0	1	3	0	0	3	2	0	4	0	2	0	3	0	3	1	2	24
d__Bacteria	k__norank	p__Tenericutes	c__Mollicutes	o__Mollicutes_RF9	f__norank_o__Mollicutes_RF9	g__norank_o__Mollicutes_RF9	s__uncultured_rumen_bacterium_g__norank_o__Mollicutes_RF9	OTU716	1	0	2	0	0	1	2	1	4	1	0	0	0	0	0	0	0	0	12
d__Bacteria	k__norank	p__Firmicutes	c__Clostridia	o__Clostridiales	f__Lachnospiraceae	g__unclassified_f__Lachnospiraceae	s__unclassified_f__Lachnospiraceae	OTU126	6	4	3	5	2	2	17	18	8	9	3	18	7	12	9	5	2	6	136
d__Bacteria	k__norank	p__Firmicutes	c__Clostridia	o__Clostridiales	f__Lachnospiraceae	g__[Eubacterium]_ruminantium_group	s__uncultured_bacterium_g__[Eubacterium]_ruminantium_group	OTU6929	0	3	0	5	0	2	1	1	4	3	0	7	0	5	2	1	3	1	38
d__Bacteria	k__norank	p__Firmicutes	c__Clostridia	o__Clostridiales	f__Ruminococcaceae	g__Ruminococcaceae_UCG-010	s__unclassified_g__Ruminococcaceae_UCG-010	OTU545	0	1	0	0	2	6	6	7	3	15	8	9	37	22	27	23	27	40	233
d__Bacteria	k__norank	p__Firmicutes	c__Clostridia	o__Clostridiales	f__Ruminococcaceae	g__Ruminococcaceae_UCG-005	s__uncultured_bacterium_g__Ruminococcaceae_UCG-005	OTU363	12	4	3	5	0	3	12	16	1	19	7	8	8	5	1	4	5	13	126
d__Bacteria	k__norank	p__Bacteroidetes	c__Bacteroidia	o__Bacteroidales	f__Bacteroidales_BS11_gut_group	g__norank_f__Bacteroidales_BS11_gut_group	s__uncultured_bacterium_g__norank_f__Bacteroidales_BS11_gut_group	OTU889	15	6	5	9	1	0	182	22	56	50	0	63	21	19	54	61	30	22	616
d__Bacteria	k__norank	p__Spirochaetae	c__Spirochaetes	o__Spirochaetales	f__Spirochaetaceae	g__Treponema_2	s__uncultured_bacterium_g__Treponema_2	OTU857	3	0	2	3	1	0	15	21	28	23	2	19	9	11	16	20	5	20	198
d__Bacteria	k__norank	p__Tenericutes	c__Mollicutes	o__Mollicutes_RF9	f__norank_o__Mollicutes_RF9	g__norank_o__Mollicutes_RF9	s__unclassified_g__norank_o__Mollicutes_RF9	OTU638	26	2	16	12	11	19	7	11	27	12	1	8	3	4	8	3	6	5	181
d__Bacteria	k__norank	p__Bacteroidetes	c__Bacteroidia	o__Bacteroidales	f__Rikenellaceae	g__Rikenellaceae_RC9_gut_group	s__uncultured_Bacteroidales_bacterium_g__Rikenellaceae_RC9_gut_group	OTU387	3	31	0	0	1	22	2	8	1	0	3	4	0	2	4	12	3	4	100
d__Bacteria	k__norank	p__Firmicutes	c__Clostridia	o__Clostridiales	f__Ruminococcaceae	g__Ruminococcaceae_UCG-014	s__uncultured_rumen_bacterium_g__Ruminococcaceae_UCG-014	OTU7154	0	0	0	0	0	0	0	0	0	1	0	1	0	0	0	1	0	0	3
d__Bacteria	k__norank	p__Firmicutes	c__Clostridia	o__Clostridiales	f__Ruminococcaceae	g__Ruminococcaceae_UCG-010	s__unclassified_g__Ruminococcaceae_UCG-010	OTU815	1	7	1	0	0	2	2	5	1	4	1	7	15	5	3	7	2	3	66
d__Bacteria	k__norank	p__Firmicutes	c__Clostridia	o__Clostridiales	f__unclassified_o__Clostridiales	g__unclassified_o__Clostridiales	s__unclassified_o__Clostridiales	OTU355	0	0	0	0	0	0	0	0	0	0	0	0	0	0	10	0	0	0	10
d__Bacteria	k__norank	p__Firmicutes	c__Clostridia	o__Clostridiales	f__Ruminococcaceae	g__Ruminococcaceae_UCG-010	s__unclassified_g__Ruminococcaceae_UCG-010	OTU925	24	20	12	16	14	14	43	39	11	46	18	65	31	21	22	16	24	14	450
d__Bacteria	k__norank	p__Firmicutes	c__Clostridia	o__Clostridiales	f__Ruminococcaceae	g__Ruminococcaceae_UCG-010	s__uncultured_bacterium_g__Ruminococcaceae_UCG-010	OTU987	0	0	2	1	1	0	1	1	3	5	0	2	4	0	2	2	0	0	24
d__Bacteria	k__norank	p__Firmicutes	c__Clostridia	o__Clostridiales	f__Clostridiales_vadinBB60_group	g__norank_f__Clostridiales_vadinBB60_group	s__uncultured_bacterium_g__norank_f__Clostridiales_vadinBB60_group	OTU732	0	0	0	0	0	0	2	1	0	2	0	0	2	2	3	3	1	5	21
d__Bacteria	k__norank	p__Firmicutes	c__Clostridia	o__Clostridiales	f__Lachnospiraceae	g__Lachnospiraceae_UCG-010	s__uncultured_bacterium_g__Lachnospiraceae_UCG-010	OTU405	0	0	0	1	0	1	7	3	5	5	2	7	6	3	4	1	2	1	48
d__Bacteria	k__norank	p__Bacteroidetes	c__Bacteroidia	o__Bacteroidales	f__Prevotellaceae	g__Prevotellaceae_UCG-004	s__uncultured_bacterium_g__Prevotellaceae_UCG-004	OTU39	19	73	40	132	111	104	79	63	82	500	128	55	1	54	90	42	12	95	1680
d__Bacteria	k__norank	p__Bacteroidetes	c__Bacteroidia	o__Bacteroidales	f__Bacteroidales_BS11_gut_group	g__norank_f__Bacteroidales_BS11_gut_group	s__uncultured_rumen_bacterium_g__norank_f__Bacteroidales_BS11_gut_group	OTU496	0	0	2	0	0	0	0	0	2	0	0	0	0	0	0	0	0	0	4
d__Bacteria	k__norank	p__Firmicutes	c__Clostridia	o__Clostridiales	f__Ruminococcaceae	g__Ruminococcaceae_UCG-010	s__uncultured_bacterium_g__Ruminococcaceae_UCG-010	OTU7045	1	1	1	13	4	1	2	18	4	10	10	14	102	38	99	56	23	47	444
d__Bacteria	k__norank	p__Firmicutes	c__Erysipelotrichia	o__Erysipelotrichales	f__Erysipelotrichaceae	g__norank_f__Erysipelotrichaceae	s__uncultured_Erysipelotrichaceae_bacterium_g__norank	OTU7065	0	0	0	0	1	1	0	0	0	0	0	0	1	4	2	2	2	1	14
d__Bacteria	k__norank	p__Firmicutes	c__Erysipelotrichia	o__Erysipelotrichales	f__Erysipelotrichaceae	g__Erysipelotrichaceae_UCG-004	s__uncultured_bacterium_g__Erysipelotrichaceae_UCG-004	OTU7119	0	0	0	0	0	0	0	0	0	0	0	0	0	0	1	0	2	0	3
d__Bacteria	k__norank	p__Firmicutes	c__Clostridia	o__Clostridiales	f__Ruminococcaceae	g__Ruminococcaceae_UCG-010	s__uncultured_Ruminococcaceae_bacterium_g__Ruminococcaceae_UCG-010	OTU2227	5	4	2	3	1	5	8	1	1	12	4	9	39	27	49	16	10	19	215
d__Bacteria	k__norank	p__Tenericutes	c__Mollicutes	o__Mollicutes_RF9	f__norank_o__Mollicutes_RF9	g__norank_o__Mollicutes_RF9	s__unclassified_g__norank_o__Mollicutes_RF9	OTU526	0	2	0	1	1	0	0	1	1	5	0	1	0	0	0	0	0	0	12
d__Bacteria	k__norank	p__Firmicutes	c__Clostridia	o__Clostridiales	f__Family_XIII	g__unclassified_f__Family_XIII	s__unclassified_f__Family_XIII	OTU544	2	0	0	0	0	0	1	0	0	0	1	1	1	0	2	3	1	0	12
d__Bacteria	k__norank	p__Firmicutes	c__Clostridia	o__Clostridiales	f__Lachnospiraceae	g__unclassified_f__Lachnospiraceae	s__unclassified_f__Lachnospiraceae	OTU7127	1	1	0	1	0	0	1	2	0	1	0	0	1	2	1	1	4	2	18
d__Bacteria	k__norank	p__Firmicutes	c__Clostridia	o__Clostridiales	f__Ruminococcaceae	g__Ruminococcaceae_UCG-010	s__uncultured_Ruminococcaceae_bacterium_g__Ruminococcaceae_UCG-010	OTU6943	2	5	1	0	0	4	10	1	0	4	2	5	4	3	11	18	10	5	85
d__Bacteria	k__norank	p__Firmicutes	c__Clostridia	o__Clostridiales	f__Ruminococcaceae	g__Ruminococcaceae_UCG-010	s__uncultured_Ruminococcaceae_bacterium_g__Ruminococcaceae_UCG-010	OTU6940	0	1	0	0	0	1	1	1	1	0	0	2	3	0	1	4	2	5	22
d__Bacteria	k__norank	p__Cyanobacteria	c__Cyanobacteria	o__Gastranaerophilales	f__norank_o__Gastranaerophilales	g__norank_o__Gastranaerophilales	s__uncultured_bacterium_g__norank_o__Gastranaerophilales	OTU634	0	0	1	2	0	0	1	0	0	0	0	0	0	0	0	5	0	3	12
d__Bacteria	k__norank	p__Saccharibacteria	c__Unknown_Class_p__Saccharibacteria	o__Unknown_Order_c__Unknown_Class_p__Saccharibacteria	f__Unknown_Family_o__Unknown_Order_c__Unknown_Class_p__Saccharibacteria	g__Candidatus_Saccharimonas	s__unclassified_g__Candidatus_Saccharimonas	OTU567	11	7	51	6	25	14	0	1	15	3	0	3	1	4	2	6	8	3	160
d__Bacteria	k__norank	p__Actinobacteria	c__Actinobacteria	o__Coriobacteriales	f__Coriobacteriaceae	g__unclassified_f__Coriobacteriaceae	s__unclassified_f__Coriobacteriaceae	OTU856	0	1	0	2	1	1	0	1	1	0	1	0	0	0	0	0	0	0	8
d__Bacteria	k__norank	p__Firmicutes	c__Clostridia	o__Clostridiales	f__Ruminococcaceae	g__unclassified_f__Ruminococcaceae	s__unclassified_f__Ruminococcaceae	OTU110	3	0	1	1	3	0	2	0	0	0	0	0	0	0	0	0	0	0	10
d__Bacteria	k__norank	p__Actinobacteria	c__Actinobacteria	o__Coriobacteriales	f__Coriobacteriaceae	g__norank_f__Coriobacteriaceae	s__uncultured_bacterium_g__norank_f__Coriobacteriaceae	OTU2417	0	0	0	0	0	0	0	0	0	0	0	2	0	1	0	0	0	0	3
d__Bacteria	k__norank	p__Firmicutes	c__Clostridia	o__Clostridiales	f__Ruminococcaceae	g__Ruminococcaceae_UCG-010	s__uncultured_bacterium_g__Ruminococcaceae_UCG-010	OTU6938	6	3	7	2	1	8	7	2	2	5	2	9	8	6	4	6	8	1	87
d__Bacteria	k__norank	p__Firmicutes	c__Clostridia	o__Clostridiales	f__Ruminococcaceae	g__Ruminococcaceae_UCG-013	s__uncultured_bacterium_g__Ruminococcaceae_UCG-013	OTU832	152	81	37	54	30	49	82	62	46	55	35	63	21	97	25	25	17	48	979
d__Bacteria	k__norank	p__Firmicutes	c__Clostridia	o__Clostridiales	f__Lachnospiraceae	g__unclassified_f__Lachnospiraceae	s__unclassified_f__Lachnospiraceae	OTU273	0	1	0	0	0	4	1	0	2	0	0	0	0	1	0	0	2	0	11
d__Bacteria	k__norank	p__Firmicutes	c__Clostridia	o__Clostridiales	f__Ruminococcaceae	g__unclassified_f__Ruminococcaceae	s__unclassified_f__Ruminococcaceae	OTU1099	0	1	2	2	1	1	17	8	6	5	2	8	0	3	2	1	4	0	63
d__Bacteria	k__norank	p__Bacteroidetes	c__Bacteroidia	o__Bacteroidales	f__Bacteroidaceae	g__Bacteroides	s__uncultured_bacterium_g__Bacteroides	OTU440	0	0	0	0	0	0	0	0	0	10	0	0	0	0	0	0	0	0	10
d__Bacteria	k__norank	p__Firmicutes	c__Clostridia	o__Clostridiales	f__Christensenellaceae	g__Christensenellaceae_R-7_group	s__unclassified_g__Christensenellaceae_R-7_group	OTU6808	10	8	11	9	7	6	0	1	1	2	0	1	4	2	0	1	2	3	68
d__Bacteria	k__norank	p__Firmicutes	c__Clostridia	o__Clostridiales	f__Clostridiales_vadinBB60_group	g__norank_f__Clostridiales_vadinBB60_group	s__unclassified_g__norank_f__Clostridiales_vadinBB60_group	OTU984	0	0	0	0	0	0	1	0	0	2	0	0	0	2	0	1	0	1	7
d__Bacteria	k__norank	p__Firmicutes	c__Clostridia	o__Clostridiales	f__Ruminococcaceae	g__Ruminococcaceae_UCG-014	s__uncultured_Clostridiales_bacterium_g__Ruminococcaceae_UCG-014	OTU370	1	0	0	0	0	0	2	2	0	6	0	1	0	1	2	0	1	0	16
d__Bacteria	k__norank	p__Bacteroidetes	c__Bacteroidia	o__Bacteroidales	f__Prevotellaceae	g__Prevotellaceae_UCG-001	s__uncultured_rumen_bacterium_g__Prevotellaceae_UCG-001	OTU276	0	0	0	0	0	0	0	0	0	0	0	0	0	0	0	0	1	0	1
d__Bacteria	k__norank	p__Proteobacteria	c__Betaproteobacteria	o__Burkholderiales	f__Burkholderiaceae	g__Ralstonia	s__Ralstonia_pickettii_g__Ralstonia	OTU2864	0	3	4	1	0	5	1	4	38	0	0	0	0	1	2	1	8	1	69
d__Bacteria	k__norank	p__Firmicutes	c__Clostridia	o__Clostridiales	f__Ruminococcaceae	g__Ruminococcaceae_UCG-010	s__uncultured_bacterium_g__Ruminococcaceae_UCG-010	OTU1047	0	0	0	1	0	0	0	0	0	0	0	1	0	0	0	0	0	0	2
d__Bacteria	k__norank	p__Actinobacteria	c__Actinobacteria	o__Corynebacteriales	f__Nocardiaceae	g__Williamsia	s__Williamsia_muralis	OTU3813	0	0	0	0	0	0	0	4	1	0	0	1	0	0	0	0	0	0	6
d__Bacteria	k__norank	p__Firmicutes	c__Clostridia	o__Clostridiales	f__Ruminococcaceae	g__Ruminococcaceae_UCG-010	s__uncultured_bacterium_g__Ruminococcaceae_UCG-010	OTU1049	1	1	1	0	0	1	1	0	0	6	1	1	0	3	4	1	0	0	21
d__Bacteria	k__norank	p__Bacteroidetes	c__Bacteroidia	o__Bacteroidales	f__Prevotellaceae	g__Alloprevotella	s__unclassified_g__Alloprevotella	OTU38	2	1	8	18	17	0	0	0	1	0	71	0	0	70	111	0	1	33	333
d__Bacteria	k__norank	p__Firmicutes	c__Clostridia	o__Clostridiales	f__Ruminococcaceae	g__[Eubacterium]_coprostanoligenes_group	s__unclassified_g__[Eubacterium]_coprostanoligenes_group	OTU494	99	63	223	32	59	228	109	40	68	113	40	84	25	39	37	36	51	88	1434
d__Bacteria	k__norank	p__Bacteroidetes	c__Bacteroidia	o__Bacteroidales	f__Rikenellaceae	g__dgA-11_gut_group	s__uncultured_bacterium_g__dgA-11_gut_group	OTU799	107	314	54	91	45	221	169	238	65	269	27	180	27	77	42	32	58	46	2062
d__Bacteria	k__norank	p__Verrucomicrobia	c__WCHB1-41	o__norank_c__WCHB1-41	f__norank_c__WCHB1-41	g__norank_c__WCHB1-41	s__uncultured_rumen_bacterium_g__norank_c__WCHB1-41	OTU514	1	3	1	2	2	1	4	3	0	0	0	0	4	1	1	0	8	0	31
d__Bacteria	k__norank	p__Bacteroidetes	c__Bacteroidia	o__Bacteroidales	f__Prevotellaceae	g__Prevotellaceae_UCG-001	s__unclassified_g__Prevotellaceae_UCG-001	OTU913	0	0	0	0	0	0	0	0	1	0	0	0	0	0	0	0	0	0	1
d__Bacteria	k__norank	p__Tenericutes	c__Mollicutes	o__NB1-n	f__norank_o__NB1-n	g__norank_o__NB1-n	s__unclassified_g__norank_o__NB1-n	OTU2128	1	0	0	0	0	0	3	0	0	3	0	0	0	0	0	0	0	0	7
d__Bacteria	k__norank	p__Firmicutes	c__Clostridia	o__Clostridiales	f__Ruminococcaceae	g__unclassified_f__Ruminococcaceae	s__unclassified_f__Ruminococcaceae	OTU930	0	1	0	0	0	1	5	1	1	11	2	29	0	0	1	0	4	0	56
d__Bacteria	k__norank	p__Bacteroidetes	c__Bacteroidia	o__Bacteroidales	f__Prevotellaceae	g__Prevotella_1	s__unclassified_g__Prevotella_1	OTU230	0	0	0	1	4	0	0	0	1	0	0	0	0	0	0	0	0	0	6
d__Bacteria	k__norank	p__Firmicutes	c__Bacilli	o__Bacillales	f__Staphylococcaceae	g__Jeotgalicoccus	s__uncultured_bacterium_g__Jeotgalicoccus	OTU1725	0	0	0	0	0	0	0	0	1	0	0	0	0	0	0	0	0	0	1
d__Bacteria	k__norank	p__Tenericutes	c__Mollicutes	o__NB1-n	f__norank_o__NB1-n	g__norank_o__NB1-n	s__uncultured_bacterium_g__norank_o__NB1-n	OTU6854	0	0	0	0	0	0	0	0	0	1	0	1	0	5	8	1	0	9	25
d__Bacteria	k__norank	p__Firmicutes	c__Clostridia	o__Clostridiales	f__Ruminococcaceae	g__Ruminococcaceae_UCG-010	s__uncultured_organism_g__Ruminococcaceae_UCG-010	OTU6828	1	1	2	0	0	0	6	7	1	6	1	1	1	5	3	1	5	2	43
d__Bacteria	k__norank	p__Firmicutes	c__Clostridia	o__Clostridiales	f__Ruminococcaceae	g__Ruminococcaceae_UCG-010	s__unclassified_g__Ruminococcaceae_UCG-010	OTU156	0	0	5	2	0	1	8	2	0	7	2	3	21	5	9	13	8	15	101
d__Bacteria	k__norank	p__Firmicutes	c__Clostridia	o__Clostridiales	f__Ruminococcaceae	g__Ruminococcaceae_UCG-014	s__uncultured_rumen_bacterium_g__Ruminococcaceae_UCG-014	OTU213	39	16	54	30	64	44	13	13	46	32	17	23	1	7	2	13	7	11	432
d__Bacteria	k__norank	p__Actinobacteria	c__Actinobacteria	o__Coriobacteriales	f__Coriobacteriaceae	g__Olsenella	s__uncultured_rumen_bacterium_g__Olsenella	OTU3741	0	0	5	0	1	4	1	9	5	0	2	12	0	2	2	1	0	3	47
d__Bacteria	k__norank	p__Verrucomicrobia	c__WCHB1-41	o__norank_c__WCHB1-41	f__norank_c__WCHB1-41	g__norank_c__WCHB1-41	s__uncultured_bacterium_g__norank_c__WCHB1-41	OTU6843	0	0	0	0	0	0	0	0	0	0	0	0	0	4	7	22	0	10	43
d__Bacteria	k__norank	p__Proteobacteria	c__Alphaproteobacteria	o__Rhodospirillales	f__Rhodospirillaceae	g__norank_f__Rhodospirillaceae	s__gut_metagenome_g__norank_f__Rhodospirillaceae	OTU7090	1	1	0	0	0	0	2	0	0	6	0	0	1	1	0	5	1	5	23
d__Bacteria	k__norank	p__Firmicutes	c__Clostridia	o__Clostridiales	f__Clostridiales_vadinBB60_group	g__norank_f__Clostridiales_vadinBB60_group	s__uncultured_bacterium_g__norank_f__Clostridiales_vadinBB60_group	OTU2771	0	0	0	0	0	0	1	0	0	0	0	1	0	0	0	1	2	0	5
d__Bacteria	k__norank	p__Firmicutes	c__Clostridia	o__Clostridiales	f__Ruminococcaceae	g__Ruminococcaceae_UCG-010	s__unclassified_g__Ruminococcaceae_UCG-010	OTU490	7	6	39	7	3	7	16	13	16	23	3	23	2	12	6	9	5	14	211
d__Bacteria	k__norank	p__Firmicutes	c__Clostridia	o__Clostridiales	f__Ruminococcaceae	g__unclassified_f__Ruminococcaceae	s__unclassified_f__Ruminococcaceae	OTU421	5	4	19	3	1	12	12	29	3	8	5	6	3	4	5	5	5	2	131
d__Bacteria	k__norank	p__Firmicutes	c__Bacilli	o__Bacillales	f__Staphylococcaceae	g__Staphylococcus	s__Staphylococcus_equorum	OTU1686	0	3	0	0	2	0	0	0	0	0	0	0	0	0	0	0	0	0	5
d__Bacteria	k__norank	p__Firmicutes	c__Clostridia	o__Clostridiales	f__Ruminococcaceae	g__unclassified_f__Ruminococcaceae	s__unclassified_f__Ruminococcaceae	OTU425	0	0	0	0	2	0	0	0	0	0	0	0	0	0	0	0	0	0	2
d__Bacteria	k__norank	p__Firmicutes	c__Clostridia	o__Clostridiales	f__Ruminococcaceae	g__[Eubacterium]_coprostanoligenes_group	s__unclassified_g__[Eubacterium]_coprostanoligenes_group	OTU311	13	7	52	12	20	12	3	30	23	4	4	13	36	31	12	24	24	7	327
d__Bacteria	k__norank	p__Firmicutes	c__Clostridia	o__Clostridiales	f__Clostridiales_vadinBB60_group	g__norank_f__Clostridiales_vadinBB60_group	s__unclassified_g__norank_f__Clostridiales_vadinBB60_group	OTU974	0	0	0	0	0	1	1	1	0	17	0	1	0	4	2	3	1	5	36
d__Bacteria	k__norank	p__Firmicutes	c__Clostridia	o__Clostridiales	f__Ruminococcaceae	g__Ruminococcaceae_UCG-014	s__unclassified_g__Ruminococcaceae_UCG-014	OTU676	5	3	49	9	17	2	0	0	24	0	0	1	0	1	1	6	0	1	119
d__Bacteria	k__norank	p__Firmicutes	c__Clostridia	o__Clostridiales	f__Ruminococcaceae	g__Ruminococcaceae_UCG-014	s__unclassified_g__Ruminococcaceae_UCG-014	OTU677	0	0	2	8	0	0	4	1	3	2	1	0	0	0	0	1	0	0	22
d__Bacteria	k__norank	p__Saccharibacteria	c__norank_p__Saccharibacteria	o__norank_p__Saccharibacteria	f__norank_p__Saccharibacteria	g__norank_p__Saccharibacteria	s__uncultured_bacterium_g__norank_p__Saccharibacteria	OTU837	1	0	2	0	0	1	0	1	6	0	0	0	0	0	0	0	0	1	12
d__Bacteria	k__norank	p__Bacteroidetes	c__Bacteroidia	o__Bacteroidales	f__Bacteroidales_Incertae_Sedis	g__Phocaeicola	s__unclassified_g__Phocaeicola	OTU756	0	4	5	1	7	1	172	10	5	36	3	18	1	5	11	0	1	4	284
d__Bacteria	k__norank	p__Firmicutes	c__Clostridia	o__Clostridiales	f__Ruminococcaceae	g__Ruminococcaceae_UCG-010	s__unclassified_g__Ruminococcaceae_UCG-010	OTU15	2	9	1	2	0	13	11	0	4	6	4	8	94	60	27	42	63	41	387
d__Bacteria	k__norank	p__Tenericutes	c__Mollicutes	o__Mollicutes_RF9	f__norank_o__Mollicutes_RF9	g__norank_o__Mollicutes_RF9	s__unclassified_g__norank_o__Mollicutes_RF9	OTU386	0	0	0	0	0	0	0	0	0	0	0	0	0	0	0	0	1	0	1
d__Bacteria	k__norank	p__Firmicutes	c__Clostridia	o__Clostridiales	f__Christensenellaceae	g__Christensenellaceae_R-7_group	s__unclassified_g__Christensenellaceae_R-7_group	OTU119	20	0	15	25	26	1	1	5	17	11	1	8	1	3	9	14	6	7	170
d__Bacteria	k__norank	p__Firmicutes	c__Clostridia	o__Clostridiales	f__Lachnospiraceae	g__[Eubacterium]_hallii_group	s__uncultured_rumen_bacterium_g__[Eubacterium]_hallii_group	OTU2388	0	1	0	0	0	0	0	2	3	1	0	8	1	3	2	2	1	1	25
d__Bacteria	k__norank	p__Bacteroidetes	c__Bacteroidia	o__Bacteroidales	f__Bacteroidales_S24-7_group	g__norank_f__Bacteroidales_S24-7_group	s__uncultured_Porphyromonadaceae_bacterium_g__norank_f__Bacteroidales_S24-7_group	OTU343	33	128	0	56	446	38	1	11	5	115	3	6	0	9	6	18	19	2	896
d__Bacteria	k__norank	p__Bacteroidetes	c__Bacteroidia	o__Bacteroidales	f__Porphyromonadaceae	g__norank_f__Porphyromonadaceae	s__uncultured_Paludibacter_sp._g__norank	OTU696	13	19	5	6	4	27	57	51	17	17	19	152	132	114	64	141	35	113	986
d__Bacteria	k__norank	p__Firmicutes	c__Clostridia	o__Clostridiales	f__Clostridiales_vadinBB60_group	g__norank_f__Clostridiales_vadinBB60_group	s__uncultured_bacterium_g__norank_f__Clostridiales_vadinBB60_group	OTU6989	0	0	0	0	1	0	0	0	0	2	0	1	0	0	0	1	0	0	5
d__Bacteria	k__norank	p__Firmicutes	c__Negativicutes	o__Selenomonadales	f__Acidaminococcaceae	g__Phascolarctobacterium	s__uncultured_Veillonellaceae_bacterium_g__Phascolarctobacterium	OTU131	85	32	77	308	157	197	183	5	286	35	14	39	44	205	264	247	254	194	2626
d__Bacteria	k__norank	p__Proteobacteria	c__Gammaproteobacteria	o__Chromatiales	f__Chromatiaceae	g__Rheinheimera	s__unclassified_g__Rheinheimera	OTU2739	0	0	0	0	0	0	0	0	1	1	0	0	0	0	0	0	0	0	2
d__Bacteria	k__norank	p__Firmicutes	c__Erysipelotrichia	o__Erysipelotrichales	f__Erysipelotrichaceae	g__norank_f__Erysipelotrichaceae	s__unclassified_g__norank_f__Erysipelotrichaceae	OTU160	35	13	2	12	19	52	0	11	0	8	0	4	6	4	1	3	0	1	171
d__Bacteria	k__norank	p__Firmicutes	c__Clostridia	o__Clostridiales	f__Ruminococcaceae	g__Ruminococcaceae_UCG-010	s__uncultured_Ruminococcaceae_bacterium_g__Ruminococcaceae_UCG-010	OTU963	0	6	2	4	2	3	19	7	2	9	13	25	68	24	60	72	97	61	474
d__Bacteria	k__norank	p__Firmicutes	c__Clostridia	o__Clostridiales	f__Ruminococcaceae	g__Anaerotruncus	s__uncultured_bacterium_g__Anaerotruncus	OTU423	3	1	2	2	3	0	11	0	0	7	0	4	5	2	2	12	5	7	66
d__Bacteria	k__norank	p__Proteobacteria	c__Alphaproteobacteria	o__Rickettsiales	f__unclassified_o__Rickettsiales	g__unclassified_o__Rickettsiales	s__unclassified_o__Rickettsiales	OTU640	0	0	0	0	0	0	0	0	0	7	0	1	0	0	0	1	4	0	13
d__Bacteria	k__norank	p__Firmicutes	c__Clostridia	o__Clostridiales	f__Ruminococcaceae	g__[Eubacterium]_coprostanoligenes_group	s__unclassified_g__[Eubacterium]_coprostanoligenes_group	OTU2503	1	0	1	0	0	0	0	0	0	0	0	1	0	0	0	0	1	0	4
d__Bacteria	k__norank	p__Firmicutes	c__Clostridia	o__Clostridiales	f__Ruminococcaceae	g__Ruminococcaceae_UCG-010	s__unclassified_g__Ruminococcaceae_UCG-010	OTU720	0	0	0	0	2	0	0	2	47	0	0	0	0	0	0	0	0	2	53
d__Bacteria	k__norank	p__Verrucomicrobia	c__WCHB1-41	o__norank_c__WCHB1-41	f__norank_c__WCHB1-41	g__norank_c__WCHB1-41	s__uncultured_rumen_bacterium_g__norank_c__WCHB1-41	OTU427	0	0	0	0	0	0	0	0	0	0	0	0	0	0	1	0	0	1	2
d__Bacteria	k__norank	p__Fusobacteria	c__Fusobacteriia	o__Fusobacteriales	f__Leptotrichiaceae	g__Leptotrichia	s__Leptotrichia_buccalis_C-1013-b	OTU3070	0	0	1	0	0	0	0	0	0	0	0	0	0	0	0	0	0	0	1
d__Bacteria	k__norank	p__Bacteroidetes	c__Bacteroidia	o__Bacteroidales	f__Prevotellaceae	g__Prevotellaceae_UCG-001	s__uncultured_Bacteroidales_bacterium_g__Prevotellaceae_UCG-001	OTU252	18	20	18	117	200	115	553	193	167	133	13	64	0	55	41	30	56	123	1916
d__Bacteria	k__norank	p__Firmicutes	c__Clostridia	o__Clostridiales	f__Ruminococcaceae	g__Anaerotruncus	s__unclassified_g__Anaerotruncus	OTU6784	1	0	1	0	0	0	0	13	1	6	3	17	6	2	0	0	0	1	51
d__Bacteria	k__norank	p__Firmicutes	c__Clostridia	o__Clostridiales	f__Ruminococcaceae	g__Ruminococcaceae_UCG-010	s__uncultured_bacterium_g__Ruminococcaceae_UCG-010	OTU7057	7	7	3	9	5	4	22	12	16	8	7	10	11	6	3	2	3	7	142
d__Bacteria	k__norank	p__Firmicutes	c__Clostridia	o__Clostridiales	f__Christensenellaceae	g__Christensenellaceae_R-7_group	s__uncultured_bacterium_g__Christensenellaceae_R-7_group	OTU444	0	1	2	1	4	0	1	2	5	0	0	2	4	2	2	1	3	2	32
d__Bacteria	k__norank	p__Bacteroidetes	c__Bacteroidia	o__Bacteroidales	f__Rikenellaceae	g__Rikenellaceae_RC9_gut_group	s__unclassified_g__Rikenellaceae_RC9_gut_group	OTU7012	0	0	0	0	0	0	0	0	0	0	0	1	0	0	0	22	0	0	23
d__Bacteria	k__norank	p__Firmicutes	c__Clostridia	o__Clostridiales	f__Lachnospiraceae	g__Tyzzerella_3	s__unclassified_g__Tyzzerella_3	OTU670	0	0	0	0	0	0	0	0	1	0	0	0	0	0	0	0	0	0	1
d__Bacteria	k__norank	p__Tenericutes	c__Mollicutes	o__Anaeroplasmatales	f__Anaeroplasmataceae	g__Anaeroplasma	s__uncultured_Anaeroplasma_sp.	OTU6785	0	1	0	0	0	0	0	0	0	0	0	1	18	0	1	0	1	1	23
d__Bacteria	k__norank	p__Firmicutes	c__Clostridia	o__Clostridiales	f__Ruminococcaceae	g__Ruminococcaceae_UCG-004	s__uncultured_bacterium_g__Ruminococcaceae_UCG-004	OTU7050	4	3	3	4	0	2	6	8	8	10	6	5	91	46	85	50	39	73	443
d__Bacteria	k__norank	p__Firmicutes	c__Clostridia	o__Clostridiales	f__Ruminococcaceae	g__Anaerotruncus	s__unclassified_g__Anaerotruncus	OTU777	12	2	8	5	1	20	9	24	6	2	12	6	0	1	2	2	0	2	114
d__Bacteria	k__norank	p__Firmicutes	c__Clostridia	o__Clostridiales	f__Ruminococcaceae	g__Ruminococcaceae_UCG-010	s__uncultured_Ruminococcaceae_bacterium_g__Ruminococcaceae_UCG-010	OTU6956	0	10	3	3	2	11	23	14	4	41	11	27	142	45	61	53	58	78	586
d__Bacteria	k__norank	p__Firmicutes	c__Clostridia	o__Clostridiales	f__Ruminococcaceae	g__Ruminococcaceae_UCG-005	s__uncultured_bacterium_g__Ruminococcaceae_UCG-005	OTU6978	71	92	105	84	96	84	94	69	18	49	100	203	28	26	42	31	80	50	1322
d__Bacteria	k__norank	p__Acidobacteria	c__Acidobacteria	o__Blastocatellales	f__Blastocatellaceae__Subgroup_4_	g__Blastocatella	s__unclassified_g__Blastocatella	OTU4776	0	0	1	0	0	0	0	0	0	0	0	0	0	0	0	0	0	0	1
d__Bacteria	k__norank	p__Firmicutes	c__Clostridia	o__Clostridiales	f__Ruminococcaceae	g__Ruminococcaceae_NK4A214_group	s__unclassified_g__Ruminococcaceae_NK4A214_group	OTU235	0	0	0	0	3	0	0	0	0	0	0	0	0	0	0	0	0	0	3
d__Bacteria	k__norank	p__Firmicutes	c__Clostridia	o__Clostridiales	f__Family_XIII	g__Mogibacterium	s__uncultured_rumen_bacterium_g__Mogibacterium	OTU2486	1	0	3	3	1	6	2	11	4	1	1	5	1	3	0	4	1	2	49
d__Bacteria	k__norank	p__Firmicutes	c__Clostridia	o__Clostridiales	f__Ruminococcaceae	g__Ruminococcaceae_UCG-014	s__unclassified_g__Ruminococcaceae_UCG-014	OTU894	6	8	6	3	14	1	79	3	80	28	3	25	0	2	9	1	1	2	271
d__Bacteria	k__norank	p__Firmicutes	c__Clostridia	o__Clostridiales	f__Ruminococcaceae	g__Ruminococcaceae_UCG-010	s__uncultured_bacterium_g__Ruminococcaceae_UCG-010	OTU122	19	6	15	8	0	2	12	7	10	14	5	4	1	7	3	3	13	10	139
d__Bacteria	k__norank	p__Firmicutes	c__Clostridia	o__Clostridiales	f__Ruminococcaceae	g__Ruminococcaceae_UCG-014	s__unclassified_g__Ruminococcaceae_UCG-014	OTU1412	0	0	0	0	0	0	1	0	1	0	0	1	0	0	0	0	0	0	3
d__Bacteria	k__norank	p__Firmicutes	c__Clostridia	o__Clostridiales	f__Lachnospiraceae	g__Butyrivibrio_2	s__unclassified_g__Butyrivibrio_2	OTU1561	0	0	0	0	0	0	0	0	0	0	0	1	0	0	0	0	0	0	1
d__Bacteria	k__norank	p__Proteobacteria	c__Betaproteobacteria	o__Burkholderiales	f__Comamonadaceae	g__Caenimonas	s__uncultured_bacterium_g__Caenimonas	OTU6347	0	0	0	0	0	0	0	0	0	0	0	1	0	0	0	0	0	0	1
d__Bacteria	k__norank	p__Tenericutes	c__Mollicutes	o__NB1-n	f__norank_o__NB1-n	g__norank_o__NB1-n	s__uncultured_bacterium_g__norank_o__NB1-n	OTU419	1	4	0	0	0	0	8	7	0	5	7	12	1	1	7	10	4	6	73
d__Bacteria	k__norank	p__Firmicutes	c__Clostridia	o__Clostridiales	f__Lachnospiraceae	g__Lachnospiraceae_UCG-008	s__uncultured_Lachnospiraceae_bacterium_g__Lachnospiraceae_UCG-008	OTU2132	0	0	3	0	0	0	0	0	0	0	0	0	0	0	0	2	1	1	7
d__Bacteria	k__norank	p__Proteobacteria	c__Alphaproteobacteria	o__Rhizobiales	f__Rhizobiaceae	g__Rhizobium	s__unclassified_g__Rhizobium	OTU2459	0	0	0	0	0	0	0	0	1	0	0	0	0	0	0	0	0	1	2
d__Bacteria	k__norank	p__Firmicutes	c__Negativicutes	o__Selenomonadales	f__Veillonellaceae	g__Veillonellaceae_UCG-001	s__uncultured_rumen_bacterium_g__Veillonellaceae_UCG-001	OTU917	0	0	0	0	0	0	0	0	1	2	0	1	0	0	0	0	0	0	4
d__Bacteria	k__norank	p__Firmicutes	c__Clostridia	o__Clostridiales	f__Christensenellaceae	g__Christensenellaceae_R-7_group	s__uncultured_rumen_bacterium_g__Christensenellaceae_R-7_group	OTU2477	0	0	1	0	0	0	0	16	0	1	0	10	0	1	0	0	2	1	32
d__Bacteria	k__norank	p__Firmicutes	c__Clostridia	o__Clostridiales	f__Clostridiaceae_1	g__unclassified_f__Clostridiaceae_1	s__unclassified_f__Clostridiaceae_1	OTU6768	0	0	0	0	0	0	3	1	41	0	2	0	28	617	17	258	622	242	1831
d__Bacteria	k__norank	p__Tenericutes	c__Mollicutes	o__EMP-G18	f__norank_o__EMP-G18	g__norank_o__EMP-G18	s__uncultured_Mollicutes_bacterium_g__norank_o__EMP-G18	OTU6794	0	0	0	0	0	0	1	0	0	0	1	1	19	19	6	7	10	13	77
d__Bacteria	k__norank	p__Tenericutes	c__Mollicutes	o__Mollicutes_RF9	f__norank_o__Mollicutes_RF9	g__norank_o__Mollicutes_RF9	s__uncultured_bacterium_g__norank_o__Mollicutes_RF9	OTU167	5	0	4	0	2	6	0	1	6	1	1	1	2	2	0	1	1	0	33
d__Bacteria	k__norank	p__Cyanobacteria	c__Cyanobacteria	o__Gastranaerophilales	f__norank_o__Gastranaerophilales	g__norank_o__Gastranaerophilales	s__uncultured_bacterium_g__norank_o__Gastranaerophilales	OTU6892	0	0	7	6	2	0	3	0	0	2	0	1	0	2	2	13	2	4	44
d__Bacteria	k__norank	p__Firmicutes	c__Bacilli	o__Bacillales	f__Paenibacillaceae	g__Brevibacillus	s__unclassified_g__Brevibacillus	OTU2677	0	0	0	0	0	0	0	0	3	0	0	0	0	0	0	0	1	0	4
d__Bacteria	k__norank	p__Proteobacteria	c__Gammaproteobacteria	o__Legionellales	f__Coxiellaceae	g__Rickettsiella	s__uncultured_bacterium_g__Rickettsiella	OTU4588	0	0	0	1	0	0	0	0	0	0	0	0	0	0	0	0	0	0	1
d__Bacteria	k__norank	p__Cyanobacteria	c__Cyanobacteria	o__Gastranaerophilales	f__norank_o__Gastranaerophilales	g__norank_o__Gastranaerophilales	s__uncultured_bacterium_g__norank_o__Gastranaerophilales	OTU6896	0	0	21	7	5	6	5	0	8	4	1	5	0	6	15	4	17	10	114
d__Bacteria	k__norank	p__Cyanobacteria	c__Cyanobacteria	o__Gastranaerophilales	f__norank_o__Gastranaerophilales	g__norank_o__Gastranaerophilales	s__uncultured_bacterium_g__norank_o__Gastranaerophilales	OTU6897	0	0	0	0	0	0	0	0	0	0	0	0	1	0	4	0	0	0	5
d__Bacteria	k__norank	p__Proteobacteria	c__Alphaproteobacteria	o__Rhodospirillales	f__Rhodospirillaceae	g__norank_f__Rhodospirillaceae	s__unclassified_g__norank_f__Rhodospirillaceae	OTU239	0	0	0	0	0	55	0	0	0	0	0	0	0	0	0	0	0	0	55
d__Bacteria	k__norank	p__Firmicutes	c__Erysipelotrichia	o__Erysipelotrichales	f__Erysipelotrichaceae	g__norank_f__Erysipelotrichaceae	s__uncultured_Erysipelotrichaceae_bacterium_g__norank	OTU7059	0	0	0	0	0	1	0	1	0	1	0	1	1	0	1	0	2	0	8
d__Bacteria	k__norank	p__Bacteroidetes	c__unclassified_p__Bacteroidetes	o__unclassified_p__Bacteroidetes	f__unclassified_p__Bacteroidetes	g__unclassified_p__Bacteroidetes	s__unclassified_p__Bacteroidetes	OTU161	0	0	3	0	0	0	0	0	0	0	0	0	0	0	0	0	0	0	3
d__Bacteria	k__norank	p__Firmicutes	c__Clostridia	o__Clostridiales	f__Ruminococcaceae	g__[Eubacterium]_coprostanoligenes_group	s__unclassified_g__[Eubacterium]_coprostanoligenes_group	OTU563	7	1	24	0	3	6	14	17	16	36	4	6	3	5	0	4	0	8	154
d__Bacteria	k__norank	p__Firmicutes	c__Clostridia	o__Clostridiales	f__unclassified_o__Clostridiales	g__unclassified_o__Clostridiales	s__unclassified_o__Clostridiales	OTU121	4	0	0	0	1	0	1	1	0	0	0	0	1	1	1	1	0	1	12
d__Bacteria	k__norank	p__Firmicutes	c__Clostridia	o__Clostridiales	f__Ruminococcaceae	g__Ruminococcaceae_UCG-002	s__uncultured_bacterium_g__Ruminococcaceae_UCG-002	OTU7170	1	1	1	0	0	1	10	0	1	3	2	3	0	0	0	2	0	2	27
d__Bacteria	k__norank	p__Proteobacteria	c__Betaproteobacteria	o__Burkholderiales	f__Burkholderiaceae	g__Burkholderia-Paraburkholderia	s__Paraburkholderia_caledonica	OTU2030	0	0	0	0	0	0	1	0	6	1	0	0	0	0	0	0	4	0	12
d__Bacteria	k__norank	p__Proteobacteria	c__Alphaproteobacteria	o__Rhodospirillales	f__Rhodospirillales_Incertae_Sedis	g__Candidatus_Alysiosphaera	s__uncultured_bacterium_g__Candidatus_Alysiosphaera	OTU2921	0	0	0	0	0	0	0	0	1	0	0	0	0	0	0	0	0	0	1
d__Bacteria	k__norank	p__Proteobacteria	c__Alphaproteobacteria	o__Caulobacterales	f__Caulobacteraceae	g__Brevundimonas	s__Brevundimonas_intermedia	OTU4606	0	0	0	0	0	0	0	0	1	0	0	0	0	0	0	1	0	0	2
d__Bacteria	k__norank	p__Firmicutes	c__Clostridia	o__Clostridiales	f__Ruminococcaceae	g__Ruminococcaceae_UCG-010	s__uncultured_bacterium_g__Ruminococcaceae_UCG-010	OTU621	7	7	5	6	2	5	3	5	1	11	4	3	28	11	9	12	17	15	151
d__Bacteria	k__norank	p__Actinobacteria	c__Actinobacteria	o__Corynebacteriales	f__Nocardiaceae	g__Nocardia	s__Rhodococcus_sp._KAR74	OTU1759	0	0	0	0	0	0	0	1	0	0	0	0	0	0	0	0	0	0	1
d__Bacteria	k__norank	p__Firmicutes	c__Clostridia	o__Clostridiales	f__Ruminococcaceae	g__Ruminococcaceae_UCG-010	s__uncultured_bacterium_g__Ruminococcaceae_UCG-010	OTU194	3	0	2	3	4	0	0	2	2	1	0	0	5	2	1	2	0	4	31
d__Bacteria	k__norank	p__Bacteroidetes	c__Bacteroidia	o__Bacteroidales	f__Prevotellaceae	g__unclassified_f__Prevotellaceae	s__unclassified_f__Prevotellaceae	OTU574	25	33	9	8	5	11	26	13	31	4	45	9	1	73	20	6	0	50	369
d__Bacteria	k__norank	p__Tenericutes	c__Mollicutes	o__Mollicutes_RF9	f__norank_o__Mollicutes_RF9	g__norank_o__Mollicutes_RF9	s__uncultured_bacterium_g__norank_o__Mollicutes_RF9	OTU6799	0	0	1	0	0	1	0	0	3	0	2	1	2	1	0	0	2	0	13
d__Bacteria	k__norank	p__Bacteroidetes	c__Bacteroidia	o__Bacteroidales	f__Rikenellaceae	g__Alistipes	s__uncultured_bacterium_g__Alistipes	OTU1009	162	77	290	47	87	259	263	174	82	223	29	356	571	141	338	136	218	235	3688
d__Bacteria	k__norank	p__Actinobacteria	c__Actinobacteria	o__Solirubrobacterales	f__288-2	g__norank_f__288-2	s__uncultured_bacterium_g__norank_f__288-2	OTU5117	0	0	0	0	1	0	0	0	0	0	0	0	0	0	0	0	0	0	1
d__Bacteria	k__norank	p__Firmicutes	c__Clostridia	o__Clostridiales	f__Clostridiales_vadinBB60_group	g__norank_f__Clostridiales_vadinBB60_group	s__unclassified_g__norank_f__Clostridiales_vadinBB60_group	OTU6923	0	0	0	0	0	2	2	0	0	0	0	4	1	1	3	3	0	1	17
d__Bacteria	k__norank	p__Actinobacteria	c__Actinobacteria	o__Coriobacteriales	f__Coriobacteriaceae	g__Senegalimassilia	s__unclassified_g__Senegalimassilia	OTU2426	0	0	0	0	0	1	0	0	1	1	0	0	0	0	0	0	0	0	3
d__Bacteria	k__norank	p__Firmicutes	c__Clostridia	o__Clostridiales	f__Ruminococcaceae	g__Ruminococcaceae_UCG-010	s__unclassified_g__Ruminococcaceae_UCG-010	OTU7203	12	17	8	2	3	10	45	8	8	46	8	25	12	18	12	7	4	9	254
d__Bacteria	k__norank	p__Cyanobacteria	c__Cyanobacteria	o__Gastranaerophilales	f__norank_o__Gastranaerophilales	g__norank_o__Gastranaerophilales	s__uncultured_bacterium_g__norank_o__Gastranaerophilales	OTU6873	0	0	0	0	0	0	5	0	3	2	0	1	0	8	5	5	21	0	50
d__Bacteria	k__norank	p__Firmicutes	c__Clostridia	o__Clostridiales	f__Ruminococcaceae	g__[Eubacterium]_coprostanoligenes_group	s__unclassified_g__[Eubacterium]_coprostanoligenes_group	OTU7078	3	1	3	0	10	5	4	6	2	0	0	6	4	1	4	1	8	2	60
d__Bacteria	k__norank	p__Firmicutes	c__Clostridia	o__Clostridiales	f__Lachnospiraceae	g__Cellulosilyticum	s__unclassified_g__Cellulosilyticum	OTU6822	0	0	0	0	0	0	1	0	0	0	0	0	0	4	0	0	1	1	7
d__Bacteria	k__norank	p__Proteobacteria	c__Alphaproteobacteria	o__Rhodospirillales	f__Rhodospirillaceae	g__norank_f__Rhodospirillaceae	s__gut_metagenome_g__norank_f__Rhodospirillaceae	OTU1096	2	1	0	2	0	0	13	2	0	0	1	11	0	0	4	2	17	1	56
d__Bacteria	k__norank	p__Firmicutes	c__Clostridia	o__Clostridiales	f__Clostridiales_vadinBB60_group	g__norank_f__Clostridiales_vadinBB60_group	s__uncultured_bacterium_g__norank_f__Clostridiales_vadinBB60_group	OTU6872	0	1	1	3	1	4	8	1	1	8	4	5	32	19	31	29	33	16	197
d__Bacteria	k__norank	p__Firmicutes	c__Erysipelotrichia	o__Erysipelotrichales	f__Erysipelotrichaceae	g__Coprobacillus	s__uncultured_bacterium_g__Coprobacillus	OTU2772	1	0	0	0	0	2	0	0	0	1	0	0	0	1	0	1	1	1	8
d__Bacteria	k__norank	p__Firmicutes	c__Clostridia	o__Clostridiales	f__Christensenellaceae	g__Christensenellaceae_R-7_group	s__unclassified_g__Christensenellaceae_R-7_group	OTU927	0	0	0	0	0	0	0	1	0	0	0	2	0	0	0	0	0	0	3
d__Bacteria	k__norank	p__Firmicutes	c__Bacilli	o__Lactobacillales	f__Lactobacillaceae	g__Lactobacillus	s__unclassified_g__Lactobacillus	OTU3212	0	0	0	0	2	0	0	1	1	0	0	0	0	1	0	0	0	0	5
d__Bacteria	k__norank	p__Verrucomicrobia	c__WCHB1-41	o__norank_c__WCHB1-41	f__norank_c__WCHB1-41	g__norank_c__WCHB1-41	s__uncultured_bacterium_g__norank_c__WCHB1-41	OTU352	3	0	0	2	2	0	3	0	0	0	0	1	3	16	19	76	45	64	234
d__Bacteria	k__norank	p__Firmicutes	c__Clostridia	o__Clostridiales	f__Ruminococcaceae	g__Ruminococcus_2	s__unclassified_g__Ruminococcus_2	OTU60	3	4	25	4	5	3	5	13	25	6	4	5	4	0	4	4	2	1	117
d__Bacteria	k__norank	p__Proteobacteria	c__Gammaproteobacteria	o__Enterobacteriales	f__Enterobacteriaceae	g__Pantoea	s__unclassified_g__Pantoea	OTU3742	0	2	0	0	0	5	0	0	0	0	0	0	0	0	0	0	0	0	7
d__Bacteria	k__norank	p__Cyanobacteria	c__Cyanobacteria	o__Gastranaerophilales	f__norank_o__Gastranaerophilales	g__norank_o__Gastranaerophilales	s__uncultured_rumen_bacterium_g__norank_o__Gastranaerophilales	OTU1064	1	0	5	9	2	0	23	1	3	15	0	9	1	8	26	20	83	5	211
d__Bacteria	k__norank	p__Firmicutes	c__Clostridia	o__Clostridiales	f__Christensenellaceae	g__norank_f__Christensenellaceae	s__unclassified_g__norank_f__Christensenellaceae	OTU862	0	0	0	0	0	0	0	0	6	0	0	0	0	0	0	0	0	0	6
d__Bacteria	k__norank	p__Firmicutes	c__Clostridia	o__Clostridiales	f__Ruminococcaceae	g__Ruminococcaceae_UCG-013	s__unclassified_g__Ruminococcaceae_UCG-013	OTU6837	0	0	0	0	0	0	4	4	3	0	1	0	0	2	1	1	0	1	17
d__Bacteria	k__norank	p__Firmicutes	c__Clostridia	o__Clostridiales	f__Ruminococcaceae	g__Ruminococcaceae_UCG-013	s__unclassified_g__Ruminococcaceae_UCG-013	OTU650	10	0	1	0	0	0	10	20	19	10	13	37	3	11	4	4	2	1	145
d__Bacteria	k__norank	p__Tenericutes	c__Mollicutes	o__Mollicutes_RF9	f__norank_o__Mollicutes_RF9	g__norank_o__Mollicutes_RF9	s__unclassified_g__norank_o__Mollicutes_RF9	OTU288	0	0	2	0	4	0	0	0	3	0	0	0	0	0	0	0	0	0	9
d__Bacteria	k__norank	p__Spirochaetae	c__Spirochaetes	o__Spirochaetales	f__Spirochaetaceae	g__Treponema_2	s__unclassified_g__Treponema_2	OTU347	0	0	0	0	0	0	0	1	1	0	0	0	1	1	3	3	0	0	10
d__Bacteria	k__norank	p__Firmicutes	c__Clostridia	o__Clostridiales	f__Ruminococcaceae	g__Ruminococcaceae_UCG-010	s__unclassified_g__Ruminococcaceae_UCG-010	OTU6944	0	0	0	0	0	0	2	1	3	0	0	1	0	0	0	1	0	0	8
d__Bacteria	k__norank	p__Bacteroidetes	c__Bacteroidia	o__Bacteroidales	f__Prevotellaceae	g__Prevotella_1	s__uncultured_bacterium_g__Prevotella_1	OTU836	0	0	0	0	0	0	0	1	1	0	0	0	0	0	0	0	0	0	2
d__Bacteria	k__norank	p__Firmicutes	c__Clostridia	o__Clostridiales	f__Ruminococcaceae	g__Ruminococcaceae_UCG-013	s__uncultured_bacterium_g__Ruminococcaceae_UCG-013	OTU822	9	5	1	3	0	1	3	6	1	5	2	2	2	0	1	2	0	0	43
d__Bacteria	k__norank	p__Proteobacteria	c__Epsilonproteobacteria	o__Campylobacterales	f__Campylobacteraceae	g__Campylobacter	s__Campylobacter_lanienae	OTU469	0	0	0	1	0	0	0	0	0	0	2	2	0	0	0	0	3	0	8
d__Bacteria	k__norank	p__Firmicutes	c__Clostridia	o__Clostridiales	f__Christensenellaceae	g__Christensenellaceae_R-7_group	s__uncultured_bacterium_g__Christensenellaceae_R-7_group	OTU7053	0	3	0	7	3	2	1	4	7	2	1	1	3	7	8	5	10	3	67
d__Bacteria	k__norank	p__Firmicutes	c__Clostridia	o__Clostridiales	f__Ruminococcaceae	g__unclassified_f__Ruminococcaceae	s__unclassified_f__Ruminococcaceae	OTU37	0	7	3	0	0	26	0	4	2	3	0	1	0	0	8	3	18	12	87
d__Bacteria	k__norank	p__Proteobacteria	c__Alphaproteobacteria	o__Rhizobiales	f__Hyphomicrobiaceae	g__Devosia	s__unclassified_g__Devosia	OTU3936	0	0	0	0	0	1	0	0	0	0	0	2	0	0	0	0	0	0	3
d__Bacteria	k__norank	p__Firmicutes	c__Clostridia	o__Clostridiales	f__Ruminococcaceae	g__Ruminococcaceae_UCG-005	s__uncultured_rumen_bacterium_g__Ruminococcaceae_UCG-005	OTU7083	11	5	8	3	5	2	15	15	6	10	8	12	59	59	60	59	46	40	423
d__Bacteria	k__norank	p__Firmicutes	c__Clostridia	o__Clostridiales	f__Lachnospiraceae	g__Coprococcus_1	s__uncultured_rumen_bacterium_g__Coprococcus_1	OTU2420	0	0	0	0	0	1	0	1	1	0	0	0	0	0	0	0	0	0	3
d__Bacteria	k__norank	p__Firmicutes	c__Clostridia	o__Clostridiales	f__Ruminococcaceae	g__Anaerotruncus	s__uncultured_bacterium_g__Anaerotruncus	OTU149	0	1	0	0	1	2	0	0	0	0	1	0	1	0	2	1	0	1	10
d__Bacteria	k__norank	p__Firmicutes	c__Clostridia	o__Clostridiales	f__Ruminococcaceae	g__Ruminococcaceae_UCG-002	s__uncultured_bacterium_g__Ruminococcaceae_UCG-002	OTU7018	39	13	55	23	35	17	70	21	10	22	10	37	29	27	30	50	75	41	604
d__Bacteria	k__norank	p__Actinobacteria	c__Actinobacteria	o__Micrococcales	f__Microbacteriaceae	g__Subtercola	s__Subtercola_boreus	OTU2008	0	0	0	0	0	0	0	0	1	0	0	0	0	0	0	0	0	0	1
d__Bacteria	k__norank	p__Firmicutes	c__Clostridia	o__Clostridiales	f__Lachnospiraceae	g__Cellulosilyticum	s__uncultured_Cellulosilyticum_sp._g__Cellulosilyticum	OTU909	0	0	0	0	0	0	0	1	7	3	0	1	3	3	1	1	7	2	29
d__Bacteria	k__norank	p__Bacteroidetes	c__Bacteroidia	o__Bacteroidales	f__Rikenellaceae	g__Alistipes	s__uncultured_bacterium_g__Alistipes	OTU42	62	25	35	30	25	46	53	73	21	51	11	47	22	18	41	41	50	40	691
d__Bacteria	k__norank	p__Firmicutes	c__Clostridia	o__Clostridiales	f__Ruminococcaceae	g__Ruminococcus_1	s__unclassified_g__Ruminococcus_1	OTU7155	3	0	2	8	0	0	3	4	17	45	6	20	3	2	9	2	0	4	128
d__Bacteria	k__norank	p__Firmicutes	c__Clostridia	o__Clostridiales	f__Ruminococcaceae	g__Ruminococcus_1	s__unclassified_g__Ruminococcus_1	OTU7156	0	0	0	0	0	0	0	0	1	0	0	0	0	0	0	2	0	3	6
d__Bacteria	k__norank	p__Actinobacteria	c__Actinobacteria	o__Coriobacteriales	f__Coriobacteriaceae	g__Senegalimassilia	s__uncultured_bacterium_g__Senegalimassilia	OTU905	0	0	0	0	0	0	0	0	0	1	0	2	0	1	0	2	0	0	6
d__Bacteria	k__norank	p__Spirochaetae	c__Spirochaetes	o__Spirochaetales	f__Spirochaetaceae	g__Sphaerochaeta	s__unclassified_g__Sphaerochaeta	OTU6864	0	2	0	1	1	0	0	0	1	0	0	1	0	5	3	0	4	0	18
d__Bacteria	k__norank	p__Firmicutes	c__Clostridia	o__Clostridiales	f__Clostridiales_vadinBB60_group	g__norank_f__Clostridiales_vadinBB60_group	s__unclassified_g__norank_f__Clostridiales_vadinBB60_group	OTU7036	0	0	0	0	0	0	4	0	0	1	0	2	4	11	1	4	1	0	28
d__Bacteria	k__norank	p__Proteobacteria	c__Alphaproteobacteria	o__Rhodospirillales	f__Rhodospirillaceae	g__Azospirillum	s__unclassified_g__Azospirillum	OTU1113	0	0	0	0	0	0	2	4	118	0	0	0	2	2	1	0	2	0	131
d__Bacteria	k__norank	p__Firmicutes	c__Clostridia	o__Clostridiales	f__Ruminococcaceae	g__unclassified_f__Ruminococcaceae	s__unclassified_f__Ruminococcaceae	OTU706	0	0	0	0	0	0	0	2	0	0	0	1	0	0	0	0	0	0	3
d__Bacteria	k__norank	p__Firmicutes	c__Clostridia	o__Clostridiales	f__Lachnospiraceae	g__norank_f__Lachnospiraceae	s__uncultured_rumen_bacterium_g__norank_f__Lachnospiraceae	OTU2458	0	2	1	1	1	0	1	8	1	1	1	5	1	1	0	3	0	0	27
d__Bacteria	k__norank	p__Firmicutes	c__Clostridia	o__Clostridiales	f__Ruminococcaceae	g__norank_f__Ruminococcaceae	s__Clostridiales_bacterium_24-4c	OTU960	136	128	86	102	27	103	164	124	62	121	74	111	120	101	177	137	142	128	2043
d__Bacteria	k__norank	p__Firmicutes	c__Clostridia	o__Clostridiales	f__Lachnospiraceae	g__unclassified_f__Lachnospiraceae	s__unclassified_f__Lachnospiraceae	OTU6842	0	0	0	0	0	0	0	0	1	0	0	0	1	17	1	0	7	0	27
d__Bacteria	k__norank	p__Bacteroidetes	c__Bacteroidia	o__Bacteroidales	f__unclassified_o__Bacteroidales	g__unclassified_o__Bacteroidales	s__unclassified_o__Bacteroidales	OTU1003	1	0	1	0	0	1	0	1	0	0	2	6	0	3	4	5	8	3	35
d__Bacteria	k__norank	p__Firmicutes	c__Clostridia	o__Clostridiales	f__Ruminococcaceae	g__[Eubacterium]_coprostanoligenes_group	s__uncultured_bacterium_g__[Eubacterium]_coprostanoligenes_group	OTU488	3	1	8	2	15	1	7	1	13	2	0	0	38	22	51	25	33	19	241
d__Bacteria	k__norank	p__Lentisphaerae	c__Lentisphaeria	o__Victivallales	f__Victivallaceae	g__norank_f__Victivallaceae	s__unclassified_g__norank_f__Victivallaceae	OTU6894	0	0	0	1	1	0	0	0	0	0	0	0	3	12	23	25	1	16	82
d__Bacteria	k__norank	p__Bacteroidetes	c__Bacteroidia	o__Bacteroidales	f__Rikenellaceae	g__Rikenellaceae_RC9_gut_group	s__unclassified_g__Rikenellaceae_RC9_gut_group	OTU981	20	70	3	24	3	9	5	20	8	27	6	14	7	22	16	12	10	7	283
d__Bacteria	k__norank	p__Tenericutes	c__Mollicutes	o__Mollicutes_RF9	f__norank_o__Mollicutes_RF9	g__norank_o__Mollicutes_RF9	s__unclassified_g__norank_o__Mollicutes_RF9	OTU98	37	18	19	29	24	36	32	26	74	26	18	17	14	11	7	7	18	8	421
d__Bacteria	k__norank	p__Firmicutes	c__Clostridia	o__Clostridiales	f__Lachnospiraceae	g__[Eubacterium]_hallii_group	s__uncultured_rumen_bacterium_g__[Eubacterium]_hallii_group	OTU6769	0	0	0	0	0	1	0	0	0	0	0	0	2	1	0	0	1	1	6
d__Bacteria	k__norank	p__Firmicutes	c__Clostridia	o__Clostridiales	f__Ruminococcaceae	g__Ruminococcaceae_UCG-010	s__unclassified_g__Ruminococcaceae_UCG-010	OTU483	2	0	4	1	6	0	5	2	2	3	1	2	3	2	9	5	1	2	50
d__Bacteria	k__norank	p__Firmicutes	c__Clostridia	o__Clostridiales	f__Ruminococcaceae	g__Ruminococcaceae_UCG-014	s__unclassified_g__Ruminococcaceae_UCG-014	OTU660	0	0	1	1	6	0	0	0	0	0	0	0	0	0	0	0	0	0	8
d__Bacteria	k__norank	p__Firmicutes	c__Clostridia	o__Clostridiales	f__Christensenellaceae	g__Christensenellaceae_R-7_group	s__unclassified_g__Christensenellaceae_R-7_group	OTU589	2	0	1	1	5	0	0	0	0	0	0	1	0	1	3	0	1	1	16
d__Bacteria	k__norank	p__Firmicutes	c__Clostridia	o__Clostridiales	f__Ruminococcaceae	g__Ruminococcaceae_UCG-014	s__unclassified_g__Ruminococcaceae_UCG-014	OTU667	2	0	0	0	0	0	0	0	0	0	0	0	0	0	0	0	0	1	3
d__Bacteria	k__norank	p__Verrucomicrobia	c__Verrucomicrobiae	o__Verrucomicrobiales	f__Verrucomicrobiaceae	g__Akkermansia	s__uncultured_bacterium_g__Akkermansia	OTU7121	10	18	36	120	194	224	8	0	27	18	6	14	0	21	52	25	112	12	897
d__Bacteria	k__norank	p__Proteobacteria	c__Alphaproteobacteria	o__Rhizobiales	f__1174-901-12	g__norank_f__1174-901-12	s__uncultured_organism_g__norank_f__1174-901-12	OTU1721	0	0	0	0	0	0	0	0	0	0	0	0	0	0	1	0	0	0	1
d__Bacteria	k__norank	p__Firmicutes	c__Clostridia	o__Clostridiales	f__Ruminococcaceae	g__Ruminococcaceae_UCG-010	s__uncultured_bacterium_g__Ruminococcaceae_UCG-010	OTU500	84	56	72	36	27	33	17	11	2	30	10	17	11	36	9	22	38	11	522
d__Bacteria	k__norank	p__Firmicutes	c__Clostridia	o__Clostridiales	f__Ruminococcaceae	g__unclassified_f__Ruminococcaceae	s__unclassified_f__Ruminococcaceae	OTU257	404	338	308	136	318	286	348	277	182	341	88	389	149	163	228	175	179	139	4448
d__Bacteria	k__norank	p__Firmicutes	c__Clostridia	o__Clostridiales	f__Ruminococcaceae	g__unclassified_f__Ruminococcaceae	s__unclassified_f__Ruminococcaceae	OTU258	0	0	1	1	1	1	1	1	0	0	0	0	0	0	0	0	1	0	7
d__Bacteria	k__norank	p__Firmicutes	c__Clostridia	o__Clostridiales	f__Christensenellaceae	g__norank_f__Christensenellaceae	s__unclassified_g__norank_f__Christensenellaceae	OTU6871	0	0	0	0	0	0	0	0	0	0	0	0	0	0	2	0	1	0	3
d__Bacteria	k__norank	p__Firmicutes	c__Erysipelotrichia	o__Erysipelotrichales	f__Erysipelotrichaceae	g__norank_f__Erysipelotrichaceae	s__uncultured_Erysipelotrichaceae_bacterium_g__norank	OTU7135	0	0	0	0	0	0	2	0	2	0	0	0	0	0	0	0	4	0	8
d__Bacteria	k__norank	p__Firmicutes	c__Negativicutes	o__Selenomonadales	f__Acidaminococcaceae	g__Succiniclasticum	s__uncultured_rumen_bacterium_g__Succiniclasticum	OTU123	0	0	0	0	0	0	0	0	4	1	0	2	0	0	0	0	0	0	7
d__Bacteria	k__norank	p__Firmicutes	c__Clostridia	o__Clostridiales	f__Ruminococcaceae	g__Caproiciproducens	s__uncultured_bacterium_g__Caproiciproducens	OTU432	1	1	0	1	0	3	5	0	1	2	1	1	0	0	0	3	1	2	22
d__Bacteria	k__norank	p__Tenericutes	c__Mollicutes	o__Mollicutes_RF9	f__norank_o__Mollicutes_RF9	g__norank_o__Mollicutes_RF9	s__uncultured_bacterium_g__norank_o__Mollicutes_RF9	OTU13	0	0	0	0	0	0	2	0	1	0	0	0	0	2	0	0	1	0	6
d__Bacteria	k__norank	p__Bacteroidetes	c__Bacteroidia	o__Bacteroidales	f__Prevotellaceae	g__Prevotellaceae_UCG-003	s__uncultured_rumen_bacterium_g__Prevotellaceae_UCG-003	OTU163	0	0	37	3	0	0	0	0	0	0	0	0	0	0	0	0	0	0	40
d__Bacteria	k__norank	p__Firmicutes	c__Clostridia	o__Clostridiales	f__Ruminococcaceae	g__Ruminococcaceae_UCG-010	s__unclassified_g__Ruminococcaceae_UCG-010	OTU7211	0	0	0	0	1	0	10	4	2	0	1	3	0	0	2	2	0	0	25
d__Bacteria	k__norank	p__Firmicutes	c__Clostridia	o__Clostridiales	f__Ruminococcaceae	g__Ruminococcaceae_UCG-010	s__uncultured_bacterium_g__Ruminococcaceae_UCG-010	OTU474	6	27	1	5	2	10	29	39	5	18	12	23	13	15	12	16	9	16	258
d__Bacteria	k__norank	p__Firmicutes	c__Clostridia	o__Clostridiales	f__Ruminococcaceae	g__Ruminococcaceae_UCG-010	s__uncultured_bacterium_g__Ruminococcaceae_UCG-010	OTU475	36	43	46	18	21	33	63	43	35	52	12	103	49	51	61	37	23	49	775
d__Bacteria	k__norank	p__Firmicutes	c__Erysipelotrichia	o__Erysipelotrichales	f__Erysipelotrichaceae	g__Solobacterium	s__uncultured_rumen_bacterium_g__Solobacterium	OTU2460	0	0	0	2	0	0	0	2	0	1	0	2	1	0	0	3	1	0	12
d__Bacteria	k__norank	p__Firmicutes	c__Clostridia	o__Clostridiales	f__Peptococcaceae	g__norank_f__Peptococcaceae	s__unclassified_g__norank_f__Peptococcaceae	OTU557	2	0	5	4	5	2	3	0	1	0	0	1	4	5	20	1	0	7	60
d__Bacteria	k__norank	p__Firmicutes	c__Erysipelotrichia	o__Erysipelotrichales	f__Erysipelotrichaceae	g__Solobacterium	s__uncultured_rumen_bacterium_g__Solobacterium	OTU2390	0	0	0	0	0	0	0	0	2	0	0	0	1	0	0	0	0	0	3
d__Bacteria	k__norank	p__Firmicutes	c__Clostridia	o__Clostridiales	f__Ruminococcaceae	g__[Eubacterium]_coprostanoligenes_group	s__uncultured_bacterium_g__[Eubacterium]_coprostanoligenes_group	OTU210	67	151	125	94	148	186	71	30	41	96	20	39	19	29	10	22	26	13	1187
d__Bacteria	k__norank	p__Firmicutes	c__Clostridia	o__Clostridiales	f__Ruminococcaceae	g__Ruminococcaceae_UCG-014	s__unidentified_rumen_bacterium_JW32	OTU982	16	0	31	24	32	6	17	10	133	8	3	7	1	3	3	1	3	0	298
d__Bacteria	k__norank	p__Bacteroidetes	c__Bacteroidia	o__Bacteroidales	f__Rikenellaceae	g__Alistipes	s__uncultured_bacterium_g__Alistipes	OTU705	63	23	25	47	32	44	29	47	37	60	5	69	96	45	42	84	77	55	880
d__Bacteria	k__norank	p__Firmicutes	c__Clostridia	o__Clostridiales	f__Ruminococcaceae	g__Ruminococcaceae_UCG-010	s__uncultured_bacterium_g__Ruminococcaceae_UCG-010	OTU7064	0	1	0	0	0	0	0	0	0	0	0	1	1	2	0	10	27	11	53
d__Bacteria	k__norank	p__Tenericutes	c__Mollicutes	o__Mollicutes_RF9	f__norank_o__Mollicutes_RF9	g__norank_o__Mollicutes_RF9	s__uncultured_bacterium_g__norank_o__Mollicutes_RF9	OTU579	0	0	2	1	2	0	0	0	6	4	0	0	1	0	3	0	0	1	20
d__Bacteria	k__norank	p__Firmicutes	c__Clostridia	o__Clostridiales	f__Ruminococcaceae	g__Ruminococcaceae_UCG-010	s__uncultured_bacterium_g__Ruminococcaceae_UCG-010	OTU7066	3	2	3	0	1	2	1	2	5	6	9	4	2	26	2	3	76	3	150
d__Bacteria	k__norank	p__Firmicutes	c__Clostridia	o__Clostridiales	f__Ruminococcaceae	g__Ruminococcaceae_UCG-002	s__uncultured_bacterium_g__Ruminococcaceae_UCG-002	OTU6958	2	1	3	3	4	0	4	5	0	3	1	5	6	2	3	3	1	2	48
d__Bacteria	k__norank	p__Firmicutes	c__Clostridia	o__Clostridiales	f__Ruminococcaceae	g__unclassified_f__Ruminococcaceae	s__unclassified_f__Ruminococcaceae	OTU6807	0	0	1	0	0	0	1	2	0	0	0	1	4	1	2	3	2	3	20
d__Bacteria	k__norank	p__Firmicutes	c__Clostridia	o__Clostridiales	f__Ruminococcaceae	g__norank_f__Ruminococcaceae	s__uncultured_rumen_bacterium_4C0d-17	OTU949	1	2	0	0	2	4	8	2	5	10	2	2	0	2	0	3	0	0	43
d__Bacteria	k__norank	p__Bacteroidetes	c__Bacteroidia	o__Bacteroidales	f__Rikenellaceae	g__Alistipes	s__uncultured_bacterium_g__Alistipes	OTU709	14	17	2	16	2	10	55	31	9	82	8	27	139	56	87	120	147	101	923
d__Bacteria	k__norank	p__Firmicutes	c__Clostridia	o__Clostridiales	f__Lachnospiraceae	g__unclassified_f__Lachnospiraceae	s__unclassified_f__Lachnospiraceae	OTU694	0	0	0	0	0	0	0	0	1	0	0	0	0	0	0	0	1	0	2
d__Bacteria	k__norank	p__Firmicutes	c__Clostridia	o__Clostridiales	f__Ruminococcaceae	g__Ruminococcaceae_UCG-013	s__uncultured_bacterium_g__Ruminococcaceae_UCG-013	OTU145	47	68	19	30	15	24	2	10	33	4	1	14	8	1	4	0	0	3	283
d__Bacteria	k__norank	p__Firmicutes	c__Clostridia	o__Clostridiales	f__Ruminococcaceae	g__Ruminococcaceae_UCG-010	s__uncultured_bacterium_g__Ruminococcaceae_UCG-010	OTU6820	0	0	0	2	1	0	0	0	0	3	0	1	3	3	1	1	0	3	18
d__Bacteria	k__norank	p__Firmicutes	c__Clostridia	o__Clostridiales	f__Ruminococcaceae	g__Ruminiclostridium	s__uncultured_rumen_bacterium_g__Ruminiclostridium	OTU2384	0	0	0	0	0	0	0	1	0	0	0	0	0	0	0	1	0	0	2
d__Bacteria	k__norank	p__Bacteroidetes	c__Bacteroidia	o__Bacteroidales	f__Bacteroidales_S24-7_group	g__norank_f__Bacteroidales_S24-7_group	s__uncultured_bacterium_g__norank_f__Bacteroidales_S24-7_group	OTU781	0	0	22	0	42	27	3	0	0	0	0	0	0	0	0	0	0	0	94
d__Bacteria	k__norank	p__Tenericutes	c__Mollicutes	o__Mollicutes_RF9	f__norank_o__Mollicutes_RF9	g__norank_o__Mollicutes_RF9	s__uncultured_bacterium_g__norank_o__Mollicutes_RF9	OTU372	1	0	0	0	1	0	0	0	0	0	0	1	0	0	0	0	0	0	3
d__Bacteria	k__norank	p__Bacteroidetes	c__Flavobacteriia	o__Flavobacteriales	f__Flavobacteriaceae	g__Chryseobacterium	s__unclassified_g__Chryseobacterium	OTU3807	0	0	0	0	0	0	0	0	1	0	0	0	0	0	0	0	0	0	1
d__Bacteria	k__norank	p__Bacteroidetes	c__Bacteroidia	o__Bacteroidales	f__Prevotellaceae	g__Prevotellaceae_UCG-001	s__uncultured_rumen_bacterium_g__Prevotellaceae_UCG-001	OTU658	1	0	0	0	0	0	0	0	5	0	0	0	0	1	0	0	0	0	7
d__Bacteria	k__norank	p__Firmicutes	c__Bacilli	o__Lactobacillales	f__Lactobacillaceae	g__Lactobacillus	s__unclassified_g__Lactobacillus	OTU2436	0	0	0	0	0	0	0	0	2	0	0	0	0	0	0	0	0	0	2
d__Bacteria	k__norank	p__Verrucomicrobia	c__Verrucomicrobiae	o__Verrucomicrobiales	f__Verrucomicrobiaceae	g__Akkermansia	s__uncultured_bacterium_g__Akkermansia	OTU1	0	0	21	1	4	0	0	0	12	4	1	1	0	0	10	3	256	0	313
d__Bacteria	k__norank	p__Firmicutes	c__Clostridia	o__Clostridiales	f__Ruminococcaceae	g__Ruminococcaceae_UCG-014	s__unclassified_g__Ruminococcaceae_UCG-014	OTU883	78	51	145	98	96	95	56	26	127	43	21	22	16	23	24	16	49	8	994
d__Bacteria	k__norank	p__Firmicutes	c__Clostridia	o__Clostridiales	f__Ruminococcaceae	g__Ruminococcaceae_UCG-014	s__unclassified_g__Ruminococcaceae_UCG-014	OTU885	0	0	0	1	0	0	0	0	6	0	0	1	0	0	1	2	0	1	12
d__Bacteria	k__norank	p__Firmicutes	c__Clostridia	o__Clostridiales	f__Ruminococcaceae	g__Ruminococcaceae_UCG-014	s__unclassified_g__Ruminococcaceae_UCG-014	OTU886	5	1	11	4	1	0	3	1	8	8	3	0	0	2	5	1	1	2	56
d__Bacteria	k__norank	p__unclassified_k__norank	c__unclassified_k__norank	o__unclassified_k__norank	f__unclassified_k__norank	g__unclassified_k__norank	s__unclassified_k__norank	OTU782	0	2	0	0	0	2	3	4	0	3	2	2	4	4	1	13	4	2	46
d__Bacteria	k__norank	p__Firmicutes	c__Clostridia	o__Clostridiales	f__Ruminococcaceae	g__Ruminococcaceae_UCG-013	s__unclassified_g__Ruminococcaceae_UCG-013	OTU92	0	0	0	0	0	2	3	0	0	0	0	0	0	3	4	2	1	4	19
d__Bacteria	k__norank	p__Firmicutes	c__Erysipelotrichia	o__Erysipelotrichales	f__Erysipelotrichaceae	g__[Anaerorhabdus]_furcosa_group	s__uncultured_bacterium_g__[Anaerorhabdus]_furcosa_group	OTU100	14	3	5	24	8	0	0	1	1	0	0	0	2	0	1	1	3	1	64
d__Bacteria	k__norank	p__Firmicutes	c__Clostridia	o__Clostridiales	f__Ruminococcaceae	g__Ruminococcaceae_UCG-014	s__unidentified_rumen_bacterium_JW32	OTU219	0	0	0	0	12	3	1	2	12	1	1	0	0	0	0	0	1	0	33
d__Bacteria	k__norank	p__Firmicutes	c__Clostridia	o__Clostridiales	f__Clostridiales_vadinBB60_group	g__norank_f__Clostridiales_vadinBB60_group	s__unclassified_g__norank_f__Clostridiales_vadinBB60_group	OTU6932	0	0	0	0	0	0	1	0	0	0	0	0	1	0	1	6	1	0	10
d__Bacteria	k__norank	p__Firmicutes	c__Clostridia	o__Clostridiales	f__Ruminococcaceae	g__Ruminococcaceae_UCG-013	s__unclassified_g__Ruminococcaceae_UCG-013	OTU6	2	9	1	1	0	0	4	1	10	3	3	15	1	1	5	3	1	0	60
d__Bacteria	k__norank	p__Firmicutes	c__Erysipelotrichia	o__Erysipelotrichales	f__Erysipelotrichaceae	g__Erysipelotrichaceae_UCG-004	s__uncultured_Erysipelotrichaceae_bacterium_g__Erysipelotrichaceae_UCG-004	OTU558	0	0	0	0	0	1	0	0	0	0	0	0	2	0	1	4	0	0	8
d__Bacteria	k__norank	p__Saccharibacteria	c__Unknown_Class_p__Saccharibacteria	o__Unknown_Order_c__Unknown_Class_p__Saccharibacteria	f__Unknown_Family_o__Unknown_Order_c__Unknown_Class_p__Saccharibacteria	g__Candidatus_Saccharimonas	s__uncultured_rumen_bacterium_g__Candidatus_Saccharimonas	OTU568	5	26	20	2	16	27	1	1	4	1	0	2	2	5	4	1	27	2	146
d__Bacteria	k__norank	p__Firmicutes	c__Clostridia	o__Clostridiales	f__Lachnospiraceae	g__unclassified_f__Lachnospiraceae	s__unclassified_f__Lachnospiraceae	OTU7142	5	2	3	4	0	0	15	28	2	34	3	37	9	33	10	39	3	13	240
d__Bacteria	k__norank	p__Firmicutes	c__Clostridia	o__Clostridiales	f__Ruminococcaceae	g__Caproiciproducens	s__unclassified_g__Caproiciproducens	OTU6804	1	0	0	0	0	0	10	0	6	21	4	0	5	0	4	5	5	6	67
d__Bacteria	k__norank	p__Bacteroidetes	c__Bacteroidia	o__Bacteroidales	f__Bacteroidales_BS11_gut_group	g__norank_f__Bacteroidales_BS11_gut_group	s__uncultured_bacterium_g__norank_f__Bacteroidales_BS11_gut_group	OTU683	1	0	1	2	0	0	0	0	1	0	0	1	0	0	0	0	0	1	7
d__Bacteria	k__norank	p__Actinobacteria	c__Actinobacteria	o__Kineosporiales	f__Kineosporiaceae	g__Kineosporia	s__uncultured_bacterium_g__Kineosporia	OTU5730	0	0	0	0	0	0	0	0	0	0	0	0	0	1	0	0	0	0	1
d__Bacteria	k__norank	p__Firmicutes	c__Clostridia	o__Clostridiales	f__Ruminococcaceae	g__unclassified_f__Ruminococcaceae	s__unclassified_f__Ruminococcaceae	OTU9	0	0	0	0	0	0	4	0	0	0	0	0	0	0	0	0	0	0	4
d__Bacteria	k__norank	p__Firmicutes	c__Clostridia	o__Clostridiales	f__Ruminococcaceae	g__unclassified_f__Ruminococcaceae	s__unclassified_f__Ruminococcaceae	OTU8	13	42	10	8	2	10	15	20	15	71	54	28	63	16	17	6	5	6	401
d__Bacteria	k__norank	p__Verrucomicrobia	c__WCHB1-41	o__norank_c__WCHB1-41	f__norank_c__WCHB1-41	g__norank_c__WCHB1-41	s__unclassified_g__norank_c__WCHB1-41	OTU663	0	0	18	5	0	0	0	0	0	1	3	44	0	6	4	0	0	0	81
d__Bacteria	k__norank	p__Firmicutes	c__Clostridia	o__Clostridiales	f__Ruminococcaceae	g__Ruminococcus_2	s__unclassified_g__Ruminococcus_2	OTU882	6	2	10	2	6	1	3	0	26	1	0	1	0	3	0	0	0	0	61
d__Bacteria	k__norank	p__Actinobacteria	c__Actinobacteria	o__Coriobacteriales	f__Coriobacteriaceae	g__unclassified_f__Coriobacteriaceae	s__unclassified_f__Coriobacteriaceae	OTU1071	0	0	0	0	0	0	0	0	0	1	0	2	0	0	0	2	0	0	5
d__Bacteria	k__norank	p__Bacteroidetes	c__Bacteroidia	o__Bacteroidales	f__Bacteroidales_Incertae_Sedis	g__Phocaeicola	s__uncultured_bacterium_g__Phocaeicola	OTU959	2	0	1	28	0	0	17	2	1	18	40	10	20	31	64	7	0	39	280
d__Bacteria	k__norank	p__Firmicutes	c__Clostridia	o__Clostridiales	f__Ruminococcaceae	g__Ruminococcaceae_NK4A214_group	s__unclassified_g__Ruminococcaceae_NK4A214_group	OTU719	10	3	9	32	27	2	5	10	9	5	1	11	12	21	30	30	12	15	244
d__Bacteria	k__norank	p__Firmicutes	c__Clostridia	o__Clostridiales	f__Ruminococcaceae	g__Ruminococcaceae_UCG-010	s__unclassified_g__Ruminococcaceae_UCG-010	OTU7143	11	10	11	4	8	6	7	17	8	12	4	10	2	6	6	4	6	8	140
d__Bacteria	k__norank	p__Proteobacteria	c__Deltaproteobacteria	o__Desulfovibrionales	f__Desulfovibrionaceae	g__Desulfovibrio	s__uncultured_rumen_bacterium_g__Desulfovibrio	OTU1086	0	0	0	0	0	0	0	0	0	0	0	2	0	0	0	0	0	0	2
d__Bacteria	k__norank	p__Firmicutes	c__Clostridia	o__Clostridiales	f__Family_XIII	g__[Eubacterium]_nodatum_group	s__uncultured_rumen_bacterium_g__[Eubacterium]_nodatum_group	OTU226	2	0	6	1	3	0	0	0	0	0	1	1	0	2	0	0	0	0	16
d__Bacteria	k__norank	p__Firmicutes	c__Clostridia	o__Clostridiales	f__Ruminococcaceae	g__Ruminococcaceae_UCG-010	s__uncultured_bacterium_g__Ruminococcaceae_UCG-010	OTU610	11	3	1	11	3	6	10	6	20	13	3	2	4	3	1	2	0	2	101
d__Bacteria	k__norank	p__Firmicutes	c__Clostridia	o__Clostridiales	f__Ruminococcaceae	g__Ruminococcaceae_UCG-010	s__uncultured_bacterium_g__Ruminococcaceae_UCG-010	OTU619	9	20	3	7	5	7	18	71	8	32	10	80	15	16	30	10	25	18	384
d__Bacteria	k__norank	p__Bacteroidetes	c__Bacteroidia	o__Bacteroidales	f__Bacteroidales_S24-7_group	g__norank_f__Bacteroidales_S24-7_group	s__unclassified_g__norank_f__Bacteroidales_S24-7_group	OTU103	21	31	10	122	73	7	0	9	0	0	14	21	1	13	6	2	2	7	339
d__Bacteria	k__norank	p__Bacteroidetes	c__Sphingobacteriia	o__Sphingobacteriales	f__Sphingobacteriaceae	g__Pedobacter	s__unclassified_g__Pedobacter	OTU2328	0	0	1	0	0	0	0	0	0	0	0	0	0	0	0	0	0	0	1
d__Bacteria	k__norank	p__Actinobacteria	c__Actinobacteria	o__Frankiales	f__Geodermatophilaceae	g__Blastococcus	s__unclassified_g__Blastococcus	OTU5790	0	0	0	0	0	0	0	1	1	0	0	0	0	0	0	0	0	0	2
d__Bacteria	k__norank	p__Firmicutes	c__Clostridia	o__Clostridiales	f__Ruminococcaceae	g__Anaerotruncus	s__unclassified_g__Anaerotruncus	OTU348	2	0	2	0	1	0	0	0	0	0	0	0	0	0	0	0	0	0	5
d__Bacteria	k__norank	p__Firmicutes	c__Clostridia	o__Clostridiales	f__Family_XIII	g__Family_XIII_UCG-002	s__uncultured_bacterium_g__Family_XIII_UCG-002	OTU853	0	0	0	0	0	0	0	0	0	0	0	1	0	0	0	0	0	0	1
d__Bacteria	k__norank	p__Firmicutes	c__Clostridia	o__Clostridiales	f__Peptococcaceae	g__norank_f__Peptococcaceae	s__unclassified_g__norank_f__Peptococcaceae	OTU2540	0	0	0	0	0	1	0	0	0	0	0	0	7	0	0	1	0	0	9
d__Bacteria	k__norank	p__Firmicutes	c__Clostridia	o__Clostridiales	f__Ruminococcaceae	g__Ruminococcaceae_UCG-014	s__uncultured_rumen_bacterium_g__Ruminococcaceae_UCG-014	OTU6886	8	1	78	10	59	5	34	5	49	38	8	8	2	5	24	3	30	0	367
d__Bacteria	k__norank	p__Firmicutes	c__Bacilli	o__Lactobacillales	f__Streptococcaceae	g__Lactococcus	s__unclassified_g__Lactococcus	OTU2103	0	0	0	0	0	0	0	0	1	0	0	0	0	0	0	0	0	0	1
d__Bacteria	k__norank	p__Firmicutes	c__Clostridia	o__Clostridiales	f__Lachnospiraceae	g__Roseburia	s__unclassified_g__Roseburia	OTU7132	0	0	0	0	0	1	0	0	0	1	0	0	0	0	0	1	1	1	5
d__Bacteria	k__norank	p__Firmicutes	c__Clostridia	o__Clostridiales	f__Clostridiales_vadinBB60_group	g__norank_f__Clostridiales_vadinBB60_group	s__uncultured_bacterium_g__norank_f__Clostridiales_vadinBB60_group	OTU2559	0	0	0	0	0	0	0	0	0	0	0	0	1	1	0	1	0	0	3
d__Bacteria	k__norank	p__Bacteroidetes	c__Bacteroidia	o__Bacteroidales	f__Bacteroidales_Incertae_Sedis	g__Phocaeicola	s__uncultured_bacterium_g__Phocaeicola	OTU7173	0	0	0	0	0	0	1	4	0	1	12	8	0	2	4	35	12	28	107
d__Bacteria	k__norank	p__Bacteroidetes	c__Bacteroidia	o__Bacteroidales	f__Bacteroidales_Incertae_Sedis	g__Phocaeicola	s__uncultured_bacterium_g__Phocaeicola	OTU7171	3	8	0	1	1	0	3	0	3	3	0	12	0	6	1	26	17	7	91
d__Bacteria	k__norank	p__Bacteroidetes	c__Bacteroidia	o__Bacteroidales	f__Prevotellaceae	g__Prevotellaceae_UCG-001	s__uncultured_Bacteroidales_bacterium_g__Prevotellaceae_UCG-001	OTU45	2	7	0	15	22	5	3	74	26	27	14	16	0	34	0	5	2	9	261
d__Bacteria	k__norank	p__Firmicutes	c__Clostridia	o__Clostridiales	f__Ruminococcaceae	g__Ruminococcaceae_UCG-010	s__unclassified_g__Ruminococcaceae_UCG-010	OTU587	5	6	3	4	2	16	27	8	7	23	7	16	5	4	11	14	3	5	166
d__Bacteria	k__norank	p__Firmicutes	c__Erysipelotrichia	o__Erysipelotrichales	f__Erysipelotrichaceae	g__unclassified_f__Erysipelotrichaceae	s__unclassified_f__Erysipelotrichaceae	OTU155	3	0	6	1	3	0	0	1	0	0	0	0	0	0	0	0	0	0	14
d__Bacteria	k__norank	p__Actinobacteria	c__Actinobacteria	o__Corynebacteriales	f__Nocardiaceae	g__Rhodococcus	s__unclassified_g__Rhodococcus	OTU1557	21	3	41	15	12	4	6	16	10	1	1	8	0	0	0	0	0	0	138
d__Bacteria	k__norank	p__Bacteroidetes	c__Bacteroidia	o__Bacteroidales	f__Prevotellaceae	g__Prevotellaceae_UCG-001	s__unclassified_g__Prevotellaceae_UCG-001	OTU166	0	0	13	1	4	0	0	0	4	1	0	0	0	0	0	0	0	0	23
d__Bacteria	k__norank	p__Proteobacteria	c__Alphaproteobacteria	o__Rhodospirillales	f__Rhodospirillaceae	g__norank_f__Rhodospirillaceae	s__unclassified_g__norank_f__Rhodospirillaceae	OTU6914	0	1	0	2	0	0	1	0	0	0	0	0	0	1	10	4	6	1	26
d__Bacteria	k__norank	p__Proteobacteria	c__Gammaproteobacteria	o__Xanthomonadales	f__Xanthomonadaceae	g__Vulcaniibacterium	s__uncultured_bacterium_g__Vulcaniibacterium	OTU616	0	0	0	0	0	0	0	0	3	0	0	0	0	0	0	0	0	1	4
d__Bacteria	k__norank	p__Firmicutes	c__Clostridia	o__Clostridiales	f__Clostridiales_vadinBB60_group	g__norank_f__Clostridiales_vadinBB60_group	s__uncultured_Thermoanaerobacterales_bacterium_g__norank_f__Clostridiales_vadinBB60_group	OTU151	1	10	2	0	1	3	5	16	2	1	2	4	2	3	1	3	0	4	60
d__Bacteria	k__norank	p__Firmicutes	c__Clostridia	o__Clostridiales	f__Ruminococcaceae	g__[Eubacterium]_coprostanoligenes_group	s__uncultured_bacterium_g__[Eubacterium]_coprostanoligenes_group	OTU473	19	19	40	29	21	21	9	2	1	5	3	5	0	0	0	6	2	0	182
d__Bacteria	k__norank	p__Proteobacteria	c__Alphaproteobacteria	o__Rhizobiales	f__Methylobacteriaceae	g__Methylobacterium	s__Methylobacterium_adhaesivum_g__Methylobacterium	OTU1747	0	0	1	0	0	2	0	1	1	0	0	0	0	4	0	3	0	4	16
d__Bacteria	k__norank	p__Firmicutes	c__Clostridia	o__Clostridiales	f__Ruminococcaceae	g__norank_f__Ruminococcaceae	s__unclassified_g__norank_f__Ruminococcaceae	OTU5	2	5	0	1	4	12	6	11	6	5	3	9	0	7	1	3	1	1	77
d__Bacteria	k__norank	p__Firmicutes	c__Clostridia	o__Clostridiales	f__unclassified_o__Clostridiales	g__unclassified_o__Clostridiales	s__unclassified_o__Clostridiales	OTU7038	0	0	3	1	1	2	3	2	2	5	0	6	0	4	3	5	4	0	41
d__Bacteria	k__norank	p__Firmicutes	c__Clostridia	o__Clostridiales	f__Christensenellaceae	g__Christensenellaceae_R-7_group	s__uncultured_bacterium_g__Christensenellaceae_R-7_group	OTU346	0	0	1	0	0	0	0	0	6	4	0	0	0	0	1	4	0	9	25
d__Bacteria	k__norank	p__Firmicutes	c__Negativicutes	o__Selenomonadales	f__Veillonellaceae	g__Selenomonas_1	s__unclassified_g__Selenomonas_1	OTU839	0	0	0	0	0	0	1	4	1	1	9	17	0	0	0	0	0	1	34
d__Bacteria	k__norank	p__Firmicutes	c__Clostridia	o__Clostridiales	f__Ruminococcaceae	g__Anaerotruncus	s__uncultured_Ruminococcaceae_bacterium_g__Anaerotruncus	OTU6863	1	3	0	1	0	0	0	0	1	0	0	0	2	6	18	1	1	0	34
d__Bacteria	k__norank	p__Planctomycetes	c__Planctomycetacia	o__Planctomycetales	f__Planctomycetaceae	g__Singulisphaera	s__uncultured_bacterium_g__Singulisphaera	OTU4291	0	0	0	0	0	0	0	0	0	0	0	0	0	0	0	1	0	0	1
d__Bacteria	k__norank	p__Actinobacteria	c__Actinobacteria	o__Coriobacteriales	f__Coriobacteriaceae	g__Senegalimassilia	s__uncultured_bacterium_g__Senegalimassilia	OTU345	0	1	0	0	0	1	2	11	3	5	0	2	0	5	0	0	0	0	30
d__Bacteria	k__norank	p__Firmicutes	c__Clostridia	o__Clostridiales	f__Family_XIII	g__Family_XIII_AD3011_group	s__uncultured_rumen_bacterium_g__Family_XIII_AD3011_group	OTU322	3	1	1	3	0	3	1	13	5	1	1	1	3	5	5	9	0	1	56
d__Bacteria	k__norank	p__Lentisphaerae	c__Lentisphaeria	o__Victivallales	f__Victivallaceae	g__norank_f__Victivallaceae	s__uncultured_bacterium_g__norank_f__Victivallaceae	OTU1106	0	0	0	0	0	0	0	0	0	0	0	1	0	5	1	4	8	3	22
d__Bacteria	k__norank	p__Firmicutes	c__Clostridia	o__Clostridiales	f__Ruminococcaceae	g__Ruminococcaceae_UCG-010	s__uncultured_bacterium_g__Ruminococcaceae_UCG-010	OTU7089	5	1	2	2	2	4	1	2	1	2	1	1	2	4	0	0	5	3	38
d__Bacteria	k__norank	p__Bacteroidetes	c__Bacteroidia	o__Bacteroidales	f__Prevotellaceae	g__Prevotella_1	s__uncultured_rumen_bacterium_g__Prevotella_1	OTU1521	0	0	0	0	0	0	0	0	1	0	0	0	0	0	0	0	0	0	1
d__Bacteria	k__norank	p__Tenericutes	c__Mollicutes	o__Mollicutes_RF9	f__norank_o__Mollicutes_RF9	g__norank_o__Mollicutes_RF9	s__uncultured_rumen_bacterium_g__norank_o__Mollicutes_RF9	OTU554	0	0	0	0	0	0	0	0	4	1	0	0	0	0	0	0	0	0	5
d__Bacteria	k__norank	p__Firmicutes	c__Clostridia	o__Clostridiales	f__Ruminococcaceae	g__Ruminococcaceae_UCG-014	s__uncultured_rumen_bacterium_g__Ruminococcaceae_UCG-014	OTU1075	25	14	29	31	24	26	19	4	13	28	8	18	0	4	3	7	2	1	256
d__Bacteria	k__norank	p__Firmicutes	c__Clostridia	o__Clostridiales	f__Ruminococcaceae	g__unclassified_f__Ruminococcaceae	s__unclassified_f__Ruminococcaceae	OTU626	183	113	220	82	140	103	70	145	82	76	37	80	61	33	31	38	25	23	1542
d__Bacteria	k__norank	p__Tenericutes	c__Mollicutes	o__Mollicutes_RF9	f__norank_o__Mollicutes_RF9	g__norank_o__Mollicutes_RF9	s__uncultured_bacterium_g__norank_o__Mollicutes_RF9	OTU391	0	0	1	2	0	0	0	0	5	0	0	2	0	0	0	0	0	0	10
d__Bacteria	k__norank	p__Tenericutes	c__Mollicutes	o__Mollicutes_RF9	f__norank_o__Mollicutes_RF9	g__norank_o__Mollicutes_RF9	s__uncultured_bacterium_g__norank_o__Mollicutes_RF9	OTU390	9	4	1	4	3	6	15	6	9	19	5	10	2	3	6	5	7	7	121
d__Bacteria	k__norank	p__Firmicutes	c__Erysipelotrichia	o__Erysipelotrichales	f__Erysipelotrichaceae	g__Erysipelotrichaceae_UCG-004	s__uncultured_Erysipelotrichaceae_bacterium_g__Erysipelotrichaceae_UCG-004	OTU7109	0	0	0	0	0	0	0	0	0	1	0	0	3	2	2	3	6	3	20
d__Bacteria	k__norank	p__Firmicutes	c__Clostridia	o__Clostridiales	f__Christensenellaceae	g__Christensenellaceae_R-7_group	s__unclassified_g__Christensenellaceae_R-7_group	OTU2855	0	1	0	0	0	0	1	2	2	1	0	2	0	1	0	0	1	0	11
d__Bacteria	k__norank	p__Firmicutes	c__Clostridia	o__Clostridiales	f__unclassified_o__Clostridiales	g__unclassified_o__Clostridiales	s__unclassified_o__Clostridiales	OTU805	63	50	174	24	11	84	64	22	139	62	3	34	17	15	19	15	46	17	859
d__Bacteria	k__norank	p__Firmicutes	c__Clostridia	o__Clostridiales	f__Lachnospiraceae	g__unclassified_f__Lachnospiraceae	s__unclassified_f__Lachnospiraceae	OTU6850	1	0	3	0	1	0	3	4	5	9	1	9	1	15	14	16	1	11	94
d__Bacteria	k__norank	p__Firmicutes	c__Clostridia	o__Clostridiales	f__Family_XIII	g__[Eubacterium]_nodatum_group	s__unclassified_g__[Eubacterium]_nodatum_group	OTU838	9	7	15	6	5	7	6	9	3	6	0	12	20	94	55	41	51	46	392
d__Bacteria	k__norank	p__Firmicutes	c__Clostridia	o__Clostridiales	f__Clostridiales_vadinBB60_group	g__norank_f__Clostridiales_vadinBB60_group	s__uncultured_bacterium_g__norank_f__Clostridiales_vadinBB60_group	OTU976	0	0	0	0	0	0	0	0	0	3	0	0	0	1	0	0	0	0	4
d__Bacteria	k__norank	p__Firmicutes	c__Clostridia	o__Clostridiales	f__Clostridiales_vadinBB60_group	g__norank_f__Clostridiales_vadinBB60_group	s__uncultured_bacterium_g__norank_f__Clostridiales_vadinBB60_group	OTU26	1	0	0	0	0	0	1	1	0	0	1	0	3	5	4	2	1	5	24
d__Bacteria	k__norank	p__Bacteroidetes	c__Bacteroidia	o__Bacteroidales	f__Rikenellaceae	g__Rikenellaceae_RC9_gut_group	s__uncultured_Bacteroidales_bacterium_g__Rikenellaceae_RC9_gut_group	OTU527	23	42	14	28	11	31	22	72	98	144	21	70	31	34	44	14	47	44	790
d__Bacteria	k__norank	p__Actinobacteria	c__Actinobacteria	o__Coriobacteriales	f__Coriobacteriaceae	g__unclassified_f__Coriobacteriaceae	s__unclassified_f__Coriobacteriaceae	OTU305	0	0	0	0	0	0	0	0	0	0	1	0	0	0	0	0	0	0	1
d__Bacteria	k__norank	p__Actinobacteria	c__Actinobacteria	o__Micromonosporales	f__Micromonosporaceae	g__Actinoplanes	s__uncultured_bacterium_g__Actinoplanes	OTU3678	0	0	0	0	0	1	0	0	0	0	0	0	0	0	0	0	0	0	1
d__Bacteria	k__norank	p__Lentisphaerae	c__Lentisphaeria	o__Victivallales	f__Victivallaceae	g__norank_f__Victivallaceae	s__unclassified_g__norank_f__Victivallaceae	OTU6927	0	0	0	0	0	0	0	0	0	0	0	0	0	1	4	1	0	0	6
d__Bacteria	k__norank	p__Tenericutes	c__Mollicutes	o__Mollicutes_RF9	f__norank_o__Mollicutes_RF9	g__norank_o__Mollicutes_RF9	s__uncultured_bacterium_g__norank_o__Mollicutes_RF9	OTU7110	0	0	1	1	0	0	0	0	0	0	0	0	0	2	4	0	1	0	9
d__Bacteria	k__norank	p__Firmicutes	c__Clostridia	o__Clostridiales	f__Lachnospiraceae	g__Oribacterium	s__Oribacterium_sp._4C51CB	OTU6816	0	0	0	0	0	0	0	1	1	0	0	11	0	1	0	0	1	0	15
d__Bacteria	k__norank	p__Firmicutes	c__Erysipelotrichia	o__Erysipelotrichales	f__Erysipelotrichaceae	g__Erysipelotrichaceae_UCG-004	s__uncultured_bacterium_g__Erysipelotrichaceae_UCG-004	OTU6764	0	0	0	0	0	1	0	0	0	0	0	1	2	3	1	3	0	1	12
d__Bacteria	k__norank	p__Firmicutes	c__Clostridia	o__Clostridiales	f__Lachnospiraceae	g__unclassified_f__Lachnospiraceae	s__unclassified_f__Lachnospiraceae	OTU7153	0	1	0	0	0	0	4	3	2	2	0	5	3	5	3	2	8	5	43
d__Bacteria	k__norank	p__Firmicutes	c__Clostridia	o__Clostridiales	f__unclassified_o__Clostridiales	g__unclassified_o__Clostridiales	s__unclassified_o__Clostridiales	OTU740	5	5	8	2	2	1	65	30	21	82	24	50	2	15	8	14	19	7	360
d__Bacteria	k__norank	p__Firmicutes	c__Clostridia	o__Clostridiales	f__Lachnospiraceae	g__Anaerosporobacter	s__uncultured_Clostridium_sp._g__Anaerosporobacter	OTU7107	0	0	0	0	0	0	0	0	1	0	0	0	0	2	1	1	29	4	38
d__Bacteria	k__norank	p__Bacteroidetes	c__Bacteroidia	o__Bacteroidales	f__Bacteroidales_Incertae_Sedis	g__Phocaeicola	s__unclassified_g__Phocaeicola	OTU933	14	48	7	6	16	13	32	14	19	184	8	39	7	59	45	79	70	72	732
d__Bacteria	k__norank	p__Bacteroidetes	c__Bacteroidia	o__Bacteroidales	f__Bacteroidales_RF16_group	g__norank_f__Bacteroidales_RF16_group	s__uncultured_bacterium_g__norank_f__Bacteroidales_RF16_group	OTU1092	0	13	0	1	2	5	13	10	12	2	2	27	0	123	35	11	109	113	478
d__Bacteria	k__norank	p__Firmicutes	c__Clostridia	o__Clostridiales	f__Ruminococcaceae	g__Ruminococcaceae_UCG-010	s__unclassified_g__Ruminococcaceae_UCG-010	OTU7138	1	5	2	0	0	1	19	4	1	14	1	8	16	5	6	3	24	11	121
d__Bacteria	k__norank	p__Firmicutes	c__Clostridia	o__Clostridiales	f__Ruminococcaceae	g__Ruminococcaceae_UCG-005	s__unclassified_g__Ruminococcaceae_UCG-005	OTU285	5	3	4	15	9	4	0	0	0	0	0	0	0	3	0	1	1	0	45
d__Bacteria	k__norank	p__Bacteroidetes	c__Bacteroidia	o__Bacteroidales	f__Prevotellaceae	g__unclassified_f__Prevotellaceae	s__unclassified_f__Prevotellaceae	OTU829	0	0	0	0	0	0	0	2	0	0	0	0	0	0	0	0	0	0	2
d__Bacteria	k__norank	p__Firmicutes	c__Clostridia	o__Clostridiales	f__Ruminococcaceae	g__Ruminococcaceae_UCG-010	s__uncultured_bacterium_g__Ruminococcaceae_UCG-010	OTU603	0	0	0	0	0	0	0	0	2	2	0	0	0	0	3	0	0	0	7
d__Bacteria	k__norank	p__Bacteroidetes	c__Bacteroidia	o__Bacteroidales	f__Bacteroidales_S24-7_group	g__norank_f__Bacteroidales_S24-7_group	s__uncultured_bacterium_g__norank_f__Bacteroidales_S24-7_group	OTU1935	1	1	0	0	0	0	0	0	0	0	0	0	0	0	0	0	0	0	2
d__Bacteria	k__norank	p__Proteobacteria	c__Betaproteobacteria	o__Burkholderiales	f__Burkholderiaceae	g__Burkholderia-Paraburkholderia	s__unclassified_g__Burkholderia-Paraburkholderia	OTU3746	0	0	1	0	2	1	0	0	5	0	0	0	0	0	0	0	1	0	10
d__Bacteria	k__norank	p__Firmicutes	c__Bacilli	o__Bacillales	f__Bacillaceae	g__Bacillus	s__unclassified_g__Bacillus	OTU108	4	2	8	2	0	0	22	39	27	6	8	30	82	34	28	55	38	94	479
d__Bacteria	k__norank	p__Firmicutes	c__Clostridia	o__Clostridiales	f__Ruminococcaceae	g__Ruminiclostridium	s__uncultured_bacterium_g__Ruminiclostridium	OTU7218	3	4	10	7	1	1	7	6	3	9	6	5	2	3	7	5	0	5	84
d__Bacteria	k__norank	p__Lentisphaerae	c__Lentisphaeria	o__Victivallales	f__Victivallaceae	g__unclassified_f__Victivallaceae	s__unclassified_f__Victivallaceae	OTU53	0	0	0	3	0	0	2	0	0	0	0	0	3	17	19	25	5	15	89
d__Bacteria	k__norank	p__Firmicutes	c__Clostridia	o__Clostridiales	f__Ruminococcaceae	g__Ruminococcaceae_UCG-014	s__uncultured_rumen_bacterium_g__Ruminococcaceae_UCG-014	OTU872	0	0	1	1	0	0	0	0	9	0	0	0	0	0	0	0	0	0	11
d__Bacteria	k__norank	p__Firmicutes	c__Clostridia	o__Clostridiales	f__Ruminococcaceae	g__Ruminococcaceae_UCG-010	s__unclassified_g__Ruminococcaceae_UCG-010	OTU826	4	4	7	6	0	1	3	6	3	5	4	4	4	5	5	10	8	2	81
d__Bacteria	k__norank	p__Firmicutes	c__Clostridia	o__Clostridiales	f__Ruminococcaceae	g__unclassified_f__Ruminococcaceae	s__unclassified_f__Ruminococcaceae	OTU247	6	9	7	0	0	49	3	1	4	8	4	4	1	1	7	20	3	11	138
d__Bacteria	k__norank	p__Bacteroidetes	c__Bacteroidia	o__Bacteroidales	f__Bacteroidaceae	g__Bacteroides	s__unclassified_g__Bacteroides	OTU850	0	6	0	0	0	0	7	4	3	0	0	2	12	3	0	0	3	4	44
d__Bacteria	k__norank	p__Cyanobacteria	c__Cyanobacteria	o__norank_c__Cyanobacteria	f__norank_c__Cyanobacteria	g__norank_c__Cyanobacteria	s__unclassified_g__norank_c__Cyanobacteria	OTU1306	0	1	3	0	0	1	0	0	0	0	0	0	0	0	0	0	0	1	6
d__Bacteria	k__norank	p__Firmicutes	c__Clostridia	o__Clostridiales	f__Ruminococcaceae	g__Ruminococcaceae_NK4A214_group	s__unclassified_g__Ruminococcaceae_NK4A214_group	OTU459	2	0	7	23	9	0	14	3	2	0	0	8	3	6	12	13	2	6	110
d__Bacteria	k__norank	p__Bacteroidetes	c__Bacteroidia	o__Bacteroidales	f__Rikenellaceae	g__Alistipes	s__uncultured_bacterium_g__Alistipes	OTU939	2	0	0	2	1	0	44	1	1	12	0	7	23	21	6	12	66	17	215
d__Bacteria	k__norank	p__Firmicutes	c__Clostridia	o__Clostridiales	f__Ruminococcaceae	g__Ruminococcus_1	s__unclassified_g__Ruminococcus_1	OTU6952	5	0	2	16	0	3	2	9	12	49	5	19	3	1	4	9	6	1	146
d__Bacteria	k__norank	p__Proteobacteria	c__Alphaproteobacteria	o__Rhodospirillales	f__Rhodospirillaceae	g__norank_f__Rhodospirillaceae	s__Rhodocista_sp._MIMtkB3	OTU2401	0	0	0	0	0	0	0	3	7	0	0	0	0	0	0	0	1	0	11
d__Bacteria	k__norank	p__Firmicutes	c__Clostridia	o__Clostridiales	f__Family_XIII	g__Family_XIII_UCG-002	s__uncultured_bacterium_g__Family_XIII_UCG-002	OTU531	2	3	1	0	1	5	0	0	0	1	0	3	1	5	2	2	3	2	31
d__Bacteria	k__norank	p__Firmicutes	c__Clostridia	o__Clostridiales	f__Ruminococcaceae	g__norank_f__Ruminococcaceae	s__unclassified_g__norank_f__Ruminococcaceae	OTU56	26	11	51	18	15	25	12	15	11	17	11	8	6	22	5	19	28	12	312
d__Bacteria	k__norank	p__Tenericutes	c__Mollicutes	o__NB1-n	f__norank_o__NB1-n	g__norank_o__NB1-n	s__unclassified_g__norank_o__NB1-n	OTU69	1	0	0	0	0	0	5	0	3	4	2	8	0	3	2	1	0	2	31
d__Bacteria	k__norank	p__Chlorobi	c__Chlorobia	o__Chlorobiales	f__OPB56	g__norank_f__OPB56	s__uncultured_bacterium_0319-6E22	OTU5758	0	0	1	0	0	0	0	0	0	0	0	0	0	0	0	0	0	0	1
d__Bacteria	k__norank	p__Cyanobacteria	c__Cyanobacteria	o__Gastranaerophilales	f__norank_o__Gastranaerophilales	g__norank_o__Gastranaerophilales	s__uncultured_bacterium_g__norank_o__Gastranaerophilales	OTU790	0	0	1	0	0	0	11	0	0	0	0	0	0	5	0	7	5	2	31
d__Bacteria	k__norank	p__Firmicutes	c__Clostridia	o__Clostridiales	f__Clostridiales_vadinBB60_group	g__norank_f__Clostridiales_vadinBB60_group	s__uncultured_rumen_bacterium_g__norank_f__Clostridiales_vadinBB60_group	OTU6858	0	0	0	0	0	0	2	0	0	0	0	1	1	3	0	1	2	3	13
d__Bacteria	k__norank	p__Tenericutes	c__Mollicutes	o__NB1-n	f__norank_o__NB1-n	g__norank_o__NB1-n	s__unclassified_g__norank_o__NB1-n	OTU144	4	15	4	2	0	8	43	26	10	26	9	21	41	12	3	13	6	6	249
d__Bacteria	k__norank	p__Actinobacteria	c__Actinobacteria	o__Coriobacteriales	f__Coriobacteriaceae	g__Denitrobacterium	s__Denitrobacterium_detoxificans	OTU2435	0	0	0	0	0	1	0	1	0	0	0	2	0	0	1	1	0	0	6
d__Bacteria	k__norank	p__Firmicutes	c__Clostridia	o__Clostridiales	f__Ruminococcaceae	g__Ruminococcaceae_UCG-013	s__unclassified_g__Ruminococcaceae_UCG-013	OTU146	6	43	8	12	4	9	17	0	8	3	5	14	6	4	7	2	10	5	163
d__Bacteria	k__norank	p__Firmicutes	c__Clostridia	o__Clostridiales	f__Ruminococcaceae	g__Ruminococcaceae_UCG-010	s__unclassified_g__Ruminococcaceae_UCG-010	OTU6881	2	11	3	3	1	11	30	23	3	52	13	41	23	47	48	32	19	24	386
d__Bacteria	k__norank	p__Firmicutes	c__Clostridia	o__Clostridiales	f__Ruminococcaceae	g__Ruminococcaceae_UCG-010	s__unclassified_g__Ruminococcaceae_UCG-010	OTU6883	0	1	2	1	0	2	7	2	0	4	4	6	12	0	7	5	8	1	62
d__Bacteria	k__norank	p__Firmicutes	c__Clostridia	o__Clostridiales	f__Ruminococcaceae	g__Anaerotruncus	s__uncultured_bacterium_g__Anaerotruncus	OTU403	2	2	3	2	0	0	17	0	0	9	1	0	0	0	0	0	0	1	37
d__Bacteria	k__norank	p__Proteobacteria	c__Gammaproteobacteria	o__Alteromonadales	f__Shewanellaceae	g__Shewanella	s__unclassified_g__Shewanella	OTU1392	0	0	0	0	0	0	0	0	1	0	0	0	0	0	0	0	0	0	1
d__Bacteria	k__norank	p__Firmicutes	c__Clostridia	o__Clostridiales	f__Christensenellaceae	g__Christensenellaceae_R-7_group	s__unclassified_g__Christensenellaceae_R-7_group	OTU312	14	0	7	21	32	1	1	4	23	1	3	3	0	2	0	2	1	3	118
d__Bacteria	k__norank	p__Firmicutes	c__Clostridia	o__Clostridiales	f__Lachnospiraceae	g__Roseburia	s__unclassified_g__Roseburia	OTU825	0	0	0	0	0	0	0	2	3	0	0	1	1	4	0	1	1	1	14
d__Bacteria	k__norank	p__Verrucomicrobia	c__Verrucomicrobiae	o__Verrucomicrobiales	f__Verrucomicrobiaceae	g__Akkermansia	s__uncultured_bacterium_g__Akkermansia	OTU7030	4	4	6	24	61	4	0	0	9	0	2	5	0	0	2	5	346	1	473
d__Bacteria	k__norank	p__Tenericutes	c__Mollicutes	o__Mycoplasmatales	f__Mycoplasmataceae	g__Mycoplasma	s__uncultured_bacterium_g__Mycoplasma	OTU2735	0	0	0	0	0	0	0	0	0	0	0	1	0	0	0	0	0	0	1
d__Bacteria	k__norank	p__Bacteroidetes	c__Bacteroidia	o__Bacteroidales	f__Porphyromonadaceae	g__Barnesiella	s__unclassified_g__Barnesiella	OTU76	0	0	0	1	0	2	0	0	0	0	0	1	0	4	1	1	7	1	18
d__Bacteria	k__norank	p__Firmicutes	c__Erysipelotrichia	o__Erysipelotrichales	f__Erysipelotrichaceae	g__Erysipelotrichaceae_UCG-004	s__gut_metagenome_g__Erysipelotrichaceae_UCG-004	OTU631	0	0	0	0	0	0	0	0	0	2	1	0	1	0	0	0	0	0	4
d__Bacteria	k__norank	p__Firmicutes	c__Clostridia	o__Clostridiales	f__Clostridiales_vadinBB60_group	g__norank_f__Clostridiales_vadinBB60_group	s__uncultured_bacterium_g__norank_f__Clostridiales_vadinBB60_group	OTU6867	0	0	0	0	0	0	0	0	0	0	0	0	0	1	9	0	0	0	10
d__Bacteria	k__norank	p__Tenericutes	c__Mollicutes	o__Mollicutes_RF9	f__norank_o__Mollicutes_RF9	g__norank_o__Mollicutes_RF9	s__unidentified_rumen_bacterium_RF9	OTU1090	0	0	0	2	4	0	8	0	0	1	0	3	0	0	1	1	0	0	20
d__Bacteria	k__norank	p__Firmicutes	c__Clostridia	o__Clostridiales	f__Ruminococcaceae	g__Ruminococcaceae_UCG-010	s__uncultured_Ruminococcaceae_bacterium_g__Ruminococcaceae_UCG-010	OTU7197	1	3	1	0	0	1	7	3	1	2	1	8	11	5	14	10	0	11	79
d__Bacteria	k__norank	p__Saccharibacteria	c__Unknown_Class_p__Saccharibacteria	o__Unknown_Order_c__Unknown_Class_p__Saccharibacteria	f__Unknown_Family_o__Unknown_Order_c__Unknown_Class_p__Saccharibacteria	g__Candidatus_Saccharimonas	s__uncultured_rumen_bacterium_g__Candidatus_Saccharimonas	OTU319	98	43	134	49	151	69	5	19	275	8	0	17	15	36	14	33	104	16	1086
d__Bacteria	k__norank	p__Firmicutes	c__Clostridia	o__Clostridiales	f__Ruminococcaceae	g__unclassified_f__Ruminococcaceae	s__unclassified_f__Ruminococcaceae	OTU1050	15	15	11	2	3	0	7	6	2	8	17	9	13	0	0	2	1	0	111
d__Bacteria	k__norank	p__Bacteroidetes	c__Bacteroidia	o__Bacteroidales	f__Rikenellaceae	g__Rikenellaceae_RC9_gut_group	s__uncultured_Bacteroidales_bacterium_g__Rikenellaceae_RC9_gut_group	OTU995	20	55	8	16	12	16	15	76	52	20	12	30	57	22	14	43	7	16	491
d__Bacteria	k__norank	p__Bacteroidetes	c__Bacteroidia	o__Bacteroidales	f__Rikenellaceae	g__Rikenellaceae_RC9_gut_group	s__uncultured_Bacteroidales_bacterium_g__Rikenellaceae_RC9_gut_group	OTU996	84	28	17	11	37	37	22	22	30	46	32	43	2	11	12	10	3	3	450
d__Bacteria	k__norank	p__Proteobacteria	c__Alphaproteobacteria	o__Rhodospirillales	f__Rhodospirillaceae	g__norank_f__Rhodospirillaceae	s__uncultured_rumen_bacterium_g__norank_f__Rhodospirillaceae	OTU409	3	1	0	0	0	1	6	2	0	0	0	0	0	1	0	0	0	0	14
d__Bacteria	k__norank	p__Firmicutes	c__Clostridia	o__Clostridiales	f__Ruminococcaceae	g__unclassified_f__Ruminococcaceae	s__unclassified_f__Ruminococcaceae	OTU1059	1	1	0	1	1	1	0	0	1	0	0	1	5	3	2	19	1	10	47
d__Bacteria	k__norank	p__Firmicutes	c__Clostridia	o__Clostridiales	f__Family_XIII	g__[Eubacterium]_brachy_group	s__uncultured_bacterium_g__[Eubacterium]_brachy_group	OTU1013	5	32	5	7	3	41	16	41	12	5	6	16	32	36	19	15	24	18	333
d__Bacteria	k__norank	p__Firmicutes	c__Clostridia	o__Clostridiales	f__Ruminococcaceae	g__Ruminococcaceae_UCG-010	s__uncultured_bacterium_g__Ruminococcaceae_UCG-010	OTU1026	0	1	1	1	0	1	10	8	4	11	3	2	0	4	1	3	0	3	53
d__Bacteria	k__norank	p__Actinobacteria	c__Actinobacteria	o__Micrococcales	f__Microbacteriaceae	g__Curtobacterium	s__unclassified_g__Curtobacterium	OTU2166	1	0	0	0	0	3	0	1	0	0	0	1	0	0	0	0	0	0	6
d__Bacteria	k__norank	p__Firmicutes	c__Clostridia	o__Clostridiales	f__Ruminococcaceae	g__Ruminiclostridium_9	s__uncultured_rumen_bacterium_g__Ruminiclostridium_9	OTU6852	0	0	0	0	0	0	0	0	0	0	0	2	4	4	0	2	1	4	17
d__Bacteria	k__norank	p__Bacteroidetes	c__Bacteroidia	o__Bacteroidales	f__unclassified_o__Bacteroidales	g__unclassified_o__Bacteroidales	s__unclassified_o__Bacteroidales	OTU1006	2	9	5	15	2	3	0	0	0	1	4	3	1	2	0	2	0	0	49
d__Bacteria	k__norank	p__Saccharibacteria	c__Unknown_Class_p__Saccharibacteria	o__Unknown_Order_c__Unknown_Class_p__Saccharibacteria	f__Unknown_Family_o__Unknown_Order_c__Unknown_Class_p__Saccharibacteria	g__Candidatus_Saccharimonas	s__uncultured_rumen_bacterium_g__Candidatus_Saccharimonas	OTU306	55	12	56	13	20	62	2	0	88	5	3	1	11	7	0	6	2	2	345
d__Bacteria	k__norank	p__Firmicutes	c__Clostridia	o__Clostridiales	f__Ruminococcaceae	g__norank_f__Ruminococcaceae	s__unclassified_g__norank_f__Ruminococcaceae	OTU354	1	0	1	0	0	0	2	3	0	1	1	4	0	1	0	1	0	1	16
d__Bacteria	k__norank	p__Firmicutes	c__Clostridia	o__Clostridiales	f__Ruminococcaceae	g__Ruminococcaceae_NK4A214_group	s__uncultured_rumen_bacterium_g__Ruminococcaceae_NK4A214_group	OTU6997	2	0	3	13	13	2	0	17	4	2	1	6	5	15	8	23	6	16	136
d__Bacteria	k__norank	p__Cyanobacteria	c__Cyanobacteria	o__Gastranaerophilales	f__norank_o__Gastranaerophilales	g__norank_o__Gastranaerophilales	s__uncultured_bacterium_g__norank_o__Gastranaerophilales	OTU1056	8	5	179	63	34	33	88	20	45	63	8	73	3	38	23	32	80	21	816
d__Bacteria	k__norank	p__Firmicutes	c__Clostridia	o__Clostridiales	f__Christensenellaceae	g__Christensenellaceae_R-7_group	s__uncultured_spirochete_g__Christensenellaceae_R-7_group	OTU351	2	0	1	2	0	0	0	0	0	0	0	0	0	4	3	4	0	2	18
d__Bacteria	k__norank	p__Tenericutes	c__Mollicutes	o__Mollicutes_RF9	f__norank_o__Mollicutes_RF9	g__norank_o__Mollicutes_RF9	s__unclassified_g__norank_o__Mollicutes_RF9	OTU594	2	0	0	0	3	0	0	4	2	4	0	2	0	0	0	0	2	1	20
d__Bacteria	k__norank	p__Verrucomicrobia	c__Verrucomicrobiae	o__Verrucomicrobiales	f__Verrucomicrobiaceae	g__Akkermansia	s__uncultured_bacterium_g__Akkermansia	OTU221	2	13	3	30	439	6	3	4	4	7	3	0	0	1	1	0	8	6	530
d__Bacteria	k__norank	p__Firmicutes	c__Clostridia	o__Clostridiales	f__Lachnospiraceae	g__unclassified_f__Lachnospiraceae	s__unclassified_f__Lachnospiraceae	OTU6861	31	15	5	31	10	9	21	9	15	11	18	43	90	48	56	38	223	37	710
d__Bacteria	k__norank	p__Bacteroidetes	c__Bacteroidia	o__Bacteroidales	f__Bacteroidales_Incertae_Sedis	g__Phocaeicola	s__unclassified_g__Phocaeicola	OTU637	1	3	0	0	0	0	0	1	0	0	0	3	0	7	1	0	2	10	28
d__Bacteria	k__norank	p__Firmicutes	c__Clostridia	o__Clostridiales	f__Ruminococcaceae	g__Ruminococcaceae_UCG-014	s__unclassified_g__Ruminococcaceae_UCG-014	OTU873	0	0	4	1	0	3	3	0	4	1	1	3	0	0	0	0	0	1	21
d__Bacteria	k__norank	p__Firmicutes	c__Clostridia	o__Clostridiales	f__Lachnospiraceae	g__unclassified_f__Lachnospiraceae	s__unclassified_f__Lachnospiraceae	OTU6865	0	1	0	0	0	0	0	0	0	0	0	0	0	1	0	0	1	0	3
d__Bacteria	k__norank	p__Firmicutes	c__Clostridia	o__Clostridiales	f__Ruminococcaceae	g__Ruminococcaceae_UCG-013	s__uncultured_bacterium_g__Ruminococcaceae_UCG-013	OTU1045	21	2	16	12	7	8	10	13	16	12	8	20	1	4	0	1	0	3	154
d__Bacteria	k__norank	p__Actinobacteria	c__Actinobacteria	o__Micrococcales	f__Micrococcaceae	g__Citricoccus	s__unclassified_g__Citricoccus	OTU2275	0	0	0	0	0	0	0	0	0	2	0	0	0	0	0	0	0	0	2
d__Bacteria	k__norank	p__Firmicutes	c__Clostridia	o__Clostridiales	f__Ruminococcaceae	g__Ruminococcaceae_UCG-013	s__unclassified_g__Ruminococcaceae_UCG-013	OTU6902	12	3	5	1	0	0	0	4	0	1	0	0	0	6	3	0	0	0	35
d__Bacteria	k__norank	p__Firmicutes	c__Clostridia	o__Clostridiales	f__Ruminococcaceae	g__Ruminococcus_2	s__uncultured_rumen_bacterium_g__Ruminococcus_2	OTU479	0	0	0	0	1	0	0	0	1	1	0	1	0	1	0	0	0	1	6
d__Bacteria	k__norank	p__Chloroflexi	c__Anaerolineae	o__Anaerolineales	f__Anaerolineaceae	g__norank_f__Anaerolineaceae	s__uncultured_rumen_bacterium_g__norank_f__Anaerolineaceae	OTU1065	0	0	0	0	0	0	0	0	0	1	0	3	0	2	0	0	0	0	6
d__Bacteria	k__norank	p__Proteobacteria	c__Gammaproteobacteria	o__Pseudomonadales	f__Pseudomonadaceae	g__Pseudomonas	s__Pseudomonas_syringae_pv._actinidiae	OTU3747	0	0	0	0	0	0	0	0	3	0	0	0	0	0	0	0	0	0	3
d__Bacteria	k__norank	p__Firmicutes	c__Bacilli	o__Bacillales	f__Bacillaceae	g__Bacillus	s__unclassified_g__Bacillus	OTU2475	0	1	0	0	0	1	0	0	0	0	0	0	0	0	0	0	0	0	2
d__Bacteria	k__norank	p__Firmicutes	c__Clostridia	o__Clostridiales	f__Ruminococcaceae	g__Ruminococcaceae_UCG-010	s__unclassified_g__Ruminococcaceae_UCG-010	OTU7040	3	8	5	5	2	25	20	16	3	22	8	18	211	85	95	117	139	89	871
d__Bacteria	k__norank	p__Saccharibacteria	c__Unknown_Class_p__Saccharibacteria	o__Unknown_Order_c__Unknown_Class_p__Saccharibacteria	f__Unknown_Family_o__Unknown_Order_c__Unknown_Class_p__Saccharibacteria	g__Candidatus_Saccharimonas	s__uncultured_rumen_bacterium_g__Candidatus_Saccharimonas	OTU430	3	2	4	2	6	9	0	2	13	0	0	2	0	2	0	0	6	1	52
d__Bacteria	k__norank	p__Proteobacteria	c__Alphaproteobacteria	o__Rhizobiales	f__Bradyrhizobiaceae	g__Bosea	s__uncultured_organism_g__Bosea	OTU4649	0	0	0	0	0	0	0	0	0	0	0	1	0	0	0	0	0	0	1
d__Bacteria	k__norank	p__Firmicutes	c__Clostridia	o__Clostridiales	f__Ruminococcaceae	g__Ruminococcus_2	s__uncultured_rumen_bacterium_g__Ruminococcus_2	OTU879	1	0	0	0	1	0	0	1	2	1	0	4	0	0	0	1	0	0	11
d__Bacteria	k__norank	p__Firmicutes	c__Clostridia	o__Clostridiales	f__Christensenellaceae	g__Christensenellaceae_R-7_group	s__uncultured_bacterium_g__Christensenellaceae_R-7_group	OTU86	0	0	2	0	0	0	0	0	0	0	0	0	0	0	1	0	2	0	5
d__Bacteria	k__norank	p__Firmicutes	c__Clostridia	o__Clostridiales	f__Clostridiales_vadinBB60_group	g__norank_f__Clostridiales_vadinBB60_group	s__uncultured_bacterium_g__norank_f__Clostridiales_vadinBB60_group	OTU6798	0	0	0	0	0	0	0	0	0	0	0	1	5	0	0	0	0	0	6
d__Bacteria	k__norank	p__Firmicutes	c__Clostridia	o__Clostridiales	f__Clostridiales_vadinBB60_group	g__norank_f__Clostridiales_vadinBB60_group	s__uncultured_bacterium_g__norank_f__Clostridiales_vadinBB60_group	OTU410	0	0	0	1	0	1	5	0	0	2	0	4	0	5	3	6	7	1	35
d__Bacteria	k__norank	p__Bacteroidetes	c__Bacteroidia	o__Bacteroidales	f__Porphyromonadaceae	g__Barnesiella	s__unclassified_g__Barnesiella	OTU7085	0	0	0	0	0	0	0	0	0	0	0	0	0	3	1	0	25	5	34
d__Bacteria	k__norank	p__Firmicutes	c__Clostridia	o__Clostridiales	f__Ruminococcaceae	g__Ruminococcaceae_UCG-013	s__unclassified_g__Ruminococcaceae_UCG-013	OTU1008	0	0	0	0	0	0	1	1	0	0	1	0	1	1	1	4	0	1	11
d__Bacteria	k__norank	p__Verrucomicrobia	c__WCHB1-41	o__norank_c__WCHB1-41	f__norank_c__WCHB1-41	g__norank_c__WCHB1-41	s__uncultured_bacterium_g__norank_c__WCHB1-41	OTU6870	0	0	0	1	0	0	1	0	0	1	0	0	2	1	4	0	0	3	13
d__Bacteria	k__norank	p__Bacteroidetes	c__Bacteroidia	o__Bacteroidales	f__Bacteroidales_S24-7_group	g__norank_f__Bacteroidales_S24-7_group	s__uncultured_rumen_bacterium_g__norank_f__Bacteroidales_S24-7_group	OTU818	0	0	0	0	0	0	0	6	0	0	0	0	0	0	0	0	0	0	6
d__Bacteria	k__norank	p__Firmicutes	c__Clostridia	o__Clostridiales	f__Ruminococcaceae	g__Ruminococcaceae_UCG-010	s__uncultured_bacterium_g__Ruminococcaceae_UCG-010	OTU7075	0	0	0	0	0	3	2	0	0	4	0	0	5	2	7	6	5	8	42
d__Bacteria	k__norank	p__Firmicutes	c__Clostridia	o__Clostridiales	f__Ruminococcaceae	g__Ruminococcaceae_UCG-010	s__uncultured_bacterium_g__Ruminococcaceae_UCG-010	OTU7070	4	6	7	12	2	9	32	6	11	28	0	11	22	11	29	24	5	31	250
d__Bacteria	k__norank	p__Firmicutes	c__Clostridia	o__Clostridiales	f__Ruminococcaceae	g__unclassified_f__Ruminococcaceae	s__unclassified_f__Ruminococcaceae	OTU6877	0	1	0	0	0	0	0	0	0	0	0	0	0	5	0	0	0	0	6
d__Bacteria	k__norank	p__Proteobacteria	c__Betaproteobacteria	o__Burkholderiales	f__Comamonadaceae	g__Rhizobacter	s__uncultured_bacterium_g__Rhizobacter	OTU4010	0	0	1	0	0	0	0	0	0	0	0	0	0	0	0	0	0	0	1
d__Bacteria	k__norank	p__Bacteroidetes	c__Bacteroidia	o__Bacteroidales	f__Bacteroidaceae	g__Bacteroides	s__uncultured_Bacteroides_sp._g__Bacteroides	OTU757	36	74	28	29	4	15	63	76	18	56	23	46	46	36	19	39	10	14	632
d__Bacteria	k__norank	p__Bacteroidetes	c__Bacteroidia	o__Bacteroidales	f__Prevotellaceae	g__Prevotellaceae_UCG-004	s__unclassified_g__Prevotellaceae_UCG-004	OTU942	5	5	0	21	2	6	34	60	31	101	23	31	0	1	0	0	0	11	331
d__Bacteria	k__norank	p__Bacteroidetes	c__Bacteroidia	o__Bacteroidales	f__Porphyromonadaceae	g__Barnesiella	s__uncultured_Porphyromonadaceae_bacterium_g__Barnesiella	OTU754	0	0	8	0	2	1	27	0	42	10	4	13	12	5	9	4	0	5	142
d__Bacteria	k__norank	p__Tenericutes	c__Mollicutes	o__Mollicutes_RF9	f__norank_o__Mollicutes_RF9	g__norank_o__Mollicutes_RF9	s__unclassified_g__norank_o__Mollicutes_RF9	OTU576	0	0	0	0	0	0	0	1	0	0	0	0	0	0	5	0	2	0	8
d__Bacteria	k__norank	p__Bacteroidetes	c__Bacteroidia	o__Bacteroidales	f__Rikenellaceae	g__Rikenellaceae_RC9_gut_group	s__unclassified_g__Rikenellaceae_RC9_gut_group	OTU59	30	98	35	25	18	172	88	126	24	49	32	68	115	39	19	46	117	16	1117
d__Bacteria	k__norank	p__Firmicutes	c__Erysipelotrichia	o__Erysipelotrichales	f__Erysipelotrichaceae	g__Turicibacter	s__uncultured_bacterium_g__Turicibacter	OTU104	29	10	109	80	72	12	13	40	1308	9	8	6	26	0	35	11	13	16	1797
d__Bacteria	k__norank	p__Firmicutes	c__Clostridia	o__Clostridiales	f__Ruminococcaceae	g__Ruminococcaceae_UCG-010	s__uncultured_Ruminococcaceae_bacterium_g__Ruminococcaceae_UCG-010	OTU6970	2	7	4	5	0	10	27	8	6	20	4	27	89	26	51	82	55	44	467
d__Bacteria	k__norank	p__Bacteroidetes	c__Bacteroidia	o__Bacteroidales	f__Bacteroidales_BS11_gut_group	g__norank_f__Bacteroidales_BS11_gut_group	s__unclassified_g__norank_f__Bacteroidales_BS11_gut_group	OTU868	0	0	2	0	0	0	0	0	7	0	0	0	0	0	0	0	0	1	10
d__Bacteria	k__norank	p__Bacteroidetes	c__Bacteroidia	o__Bacteroidales	f__Bacteroidales_BS11_gut_group	g__norank_f__Bacteroidales_BS11_gut_group	s__bacterium_F082	OTU890	2	0	2	0	0	0	0	0	5	0	0	0	0	0	0	0	0	0	9
d__Bacteria	k__norank	p__Firmicutes	c__Erysipelotrichia	o__Erysipelotrichales	f__Erysipelotrichaceae	g__unclassified_f__Erysipelotrichaceae	s__unclassified_f__Erysipelotrichaceae	OTU2873	2	0	0	0	0	0	2	0	0	0	0	2	2	0	1	2	0	0	11
d__Bacteria	k__norank	p__Firmicutes	c__Clostridia	o__Clostridiales	f__Ruminococcaceae	g__unclassified_f__Ruminococcaceae	s__unclassified_f__Ruminococcaceae	OTU6904	0	0	0	0	0	0	0	0	0	5	0	0	0	2	3	0	1	1	12
d__Bacteria	k__norank	p__Firmicutes	c__Clostridia	o__Clostridiales	f__Christensenellaceae	g__Christensenellaceae_R-7_group	s__uncultured_prokaryote_g__Christensenellaceae_R-7_group	OTU682	10	3	6	15	8	5	4	12	11	1	1	12	5	9	6	7	4	6	125
d__Bacteria	k__norank	p__Lentisphaerae	c__Lentisphaeria	o__Victivallales	f__Victivallaceae	g__norank_f__Victivallaceae	s__uncultured_rumen_bacterium_g__norank_f__Victivallaceae	OTU6796	0	0	0	0	0	0	3	0	0	0	0	0	8	14	10	7	14	12	68
d__Bacteria	k__norank	p__Proteobacteria	c__Alphaproteobacteria	o__Rhodospirillales	f__Rhodospirillaceae	g__norank_f__Rhodospirillaceae	s__uncultured_rumen_bacterium_g__norank_f__Rhodospirillaceae	OTU50	0	0	0	1	1	0	0	0	4	0	0	0	0	0	12	3	0	0	21
d__Bacteria	k__norank	p__Bacteroidetes	c__Bacteroidia	o__Bacteroidales	f__Bacteroidales_BS11_gut_group	g__norank_f__Bacteroidales_BS11_gut_group	s__uncultured_rumen_bacterium_g__norank_f__Bacteroidales_BS11_gut_group	OTU712	0	0	0	2	0	0	0	0	3	0	0	0	0	0	0	0	0	0	5
d__Bacteria	k__norank	p__Firmicutes	c__Clostridia	o__Clostridiales	f__Defluviitaleaceae	g__Defluviitaleaceae_UCG-011	s__uncultured_bacterium_g__Defluviitaleaceae_UCG-011	OTU325	1	0	0	1	1	0	0	2	0	0	0	2	0	0	0	1	0	0	8
d__Bacteria	k__norank	p__Firmicutes	c__Clostridia	o__Clostridiales	f__Ruminococcaceae	g__Ruminococcaceae_UCG-010	s__uncultured_bacterium_g__Ruminococcaceae_UCG-010	OTU7094	0	1	0	0	0	0	1	0	0	2	1	2	6	3	5	6	7	7	41
d__Bacteria	k__norank	p__Firmicutes	c__Clostridia	o__Clostridiales	f__Ruminococcaceae	g__Ruminococcaceae_UCG-010	s__uncultured_bacterium_g__Ruminococcaceae_UCG-010	OTU7096	28	20	12	14	16	12	56	18	25	44	11	31	68	51	69	46	29	62	612
d__Bacteria	k__norank	p__Firmicutes	c__Clostridia	o__Clostridiales	f__Ruminococcaceae	g__Ruminococcaceae_UCG-013	s__uncultured_bacterium_g__Ruminococcaceae_UCG-013	OTU776	0	0	1	0	0	0	5	0	0	0	0	0	0	0	0	0	0	0	6
d__Bacteria	k__norank	p__Tenericutes	c__Mollicutes	o__Mollicutes_RF9	f__norank_o__Mollicutes_RF9	g__norank_o__Mollicutes_RF9	s__uncultured_bacterium_g__norank_o__Mollicutes_RF9	OTU384	8	0	13	5	8	8	2	1	9	0	1	2	0	0	2	1	0	0	60
d__Bacteria	k__norank	p__Actinobacteria	c__Actinobacteria	o__Propionibacteriales	f__Propionibacteriaceae	g__Propionibacterium	s__Propionibacterium_acnes_subsp._acnes_g__Propionibacterium	OTU1556	0	0	0	0	0	0	0	1	0	0	0	0	0	0	0	0	0	0	1
d__Bacteria	k__norank	p__Firmicutes	c__Clostridia	o__Clostridiales	f__Family_XIII	g__Mogibacterium	s__uncultured_rumen_bacterium_g__Mogibacterium	OTU651	0	1	0	0	0	2	0	0	2	0	0	0	0	0	0	0	1	0	6
d__Bacteria	k__norank	p__Actinobacteria	c__Actinobacteria	o__Coriobacteriales	f__Coriobacteriaceae	g__unclassified_f__Coriobacteriaceae	s__unclassified_f__Coriobacteriaceae	OTU956	0	0	0	0	0	0	0	4	1	2	1	1	0	1	0	0	1	0	11
d__Bacteria	k__norank	p__Tenericutes	c__Mollicutes	o__Mollicutes_RF9	f__norank_o__Mollicutes_RF9	g__norank_o__Mollicutes_RF9	s__uncultured_bacterium_g__norank_o__Mollicutes_RF9	OTU383	0	0	0	1	0	0	0	0	0	0	0	1	0	1	0	0	0	1	4
d__Bacteria	k__norank	p__Acidobacteria	c__Acidobacteria	o__Blastocatellales	f__Blastocatellaceae__Subgroup_4_	g__RB41	s__unclassified_g__RB41	OTU6149	0	0	0	1	0	0	0	0	0	0	0	0	0	0	0	0	0	0	1
d__Bacteria	k__norank	p__Verrucomicrobia	c__WCHB1-41	o__norank_c__WCHB1-41	f__norank_c__WCHB1-41	g__norank_c__WCHB1-41	s__unclassified_g__norank_c__WCHB1-41	OTU7165	0	0	0	0	0	0	0	0	0	0	0	0	0	0	1	4	0	3	8
d__Bacteria	k__norank	p__Bacteroidetes	c__Bacteroidia	o__Bacteroidales	f__Rikenellaceae	g__Rikenellaceae_RC9_gut_group	s__unclassified_g__Rikenellaceae_RC9_gut_group	OTU1074	43	33	4	45	45	44	10	112	79	30	20	170	46	22	11	36	31	13	794
d__Bacteria	k__norank	p__Cyanobacteria	c__Cyanobacteria	o__Gastranaerophilales	f__norank_o__Gastranaerophilales	g__norank_o__Gastranaerophilales	s__unclassified_g__norank_o__Gastranaerophilales	OTU1043	0	0	1	0	3	0	5	0	0	0	0	0	0	0	1	2	1	2	15
d__Bacteria	k__norank	p__Firmicutes	c__Clostridia	o__Clostridiales	f__Ruminococcaceae	g__unclassified_f__Ruminococcaceae	s__unclassified_f__Ruminococcaceae	OTU898	2	0	2	1	0	4	11	1	2	2	0	11	2	2	1	2	0	9	52
d__Bacteria	k__norank	p__Firmicutes	c__Clostridia	o__Clostridiales	f__Ruminococcaceae	g__Ruminiclostridium_1	s__unclassified_g__Ruminiclostridium_1	OTU6954	0	0	0	0	0	0	4	0	0	0	0	0	0	1	1	0	0	0	6
d__Bacteria	k__norank	p__Firmicutes	c__Clostridia	o__Clostridiales	f__Ruminococcaceae	g__Ruminococcus_1	s__uncultured_bacterium_g__Ruminococcus_1	OTU6888	1	0	1	1	0	0	2	5	1	5	0	1	0	0	4	0	0	0	21
d__Bacteria	k__norank	p__Firmicutes	c__Clostridia	o__Clostridiales	f__Peptostreptococcaceae	g__Terrisporobacter	s__unclassified_g__Terrisporobacter	OTU906	29	15	101	108	56	10	33	42	399	13	13	16	140	129	177	146	94	142	1663
d__Bacteria	k__norank	p__Bacteroidetes	c__Bacteroidia	o__Bacteroidales	f__Rikenellaceae	g__Rikenellaceae_RC9_gut_group	s__uncultured_Bacteroidales_bacterium_g__Rikenellaceae_RC9_gut_group	OTU58	32	84	7	41	27	46	97	165	52	38	19	36	1	11	16	25	93	32	822
d__Bacteria	k__norank	p__Proteobacteria	c__Alphaproteobacteria	o__Sphingomonadales	f__Erythrobacteraceae	g__unclassified_f__Erythrobacteraceae	s__unclassified_f__Erythrobacteraceae	OTU2787	0	0	0	0	0	0	0	0	1	0	0	0	0	0	0	0	0	0	1
d__Bacteria	k__norank	p__Firmicutes	c__Clostridia	o__Clostridiales	f__Ruminococcaceae	g__Ruminococcaceae_UCG-010	s__uncultured_bacterium_g__Ruminococcaceae_UCG-010	OTU1038	2	0	0	3	1	3	0	0	0	6	1	3	5	2	1	1	2	0	30
d__Bacteria	k__norank	p__Cyanobacteria	c__Cyanobacteria	o__Gastranaerophilales	f__norank_o__Gastranaerophilales	g__norank_o__Gastranaerophilales	s__Clostridium_sp._CAG306	OTU760	0	0	1	2	2	0	10	2	1	3	0	5	0	1	2	3	1	4	37
d__Bacteria	k__norank	p__Firmicutes	c__Erysipelotrichia	o__Erysipelotrichales	f__Erysipelotrichaceae	g__Dielma	s__uncultured_bacterium_g__Dielma	OTU6878	13	0	15	4	7	0	0	1	1	0	0	0	10	46	24	2	46	11	180
d__Bacteria	k__norank	p__Firmicutes	c__Clostridia	o__Clostridiales	f__Lachnospiraceae	g__unclassified_f__Lachnospiraceae	s__unclassified_f__Lachnospiraceae	OTU627	22	20	10	26	9	15	16	8	0	13	0	5	77	29	21	29	17	18	335
d__Bacteria	k__norank	p__Bacteroidetes	c__Bacteroidia	o__Bacteroidales	f__Prevotellaceae	g__Prevotella_1	s__uncultured_rumen_bacterium_g__Prevotella_1	OTU298	0	0	1	0	0	0	0	0	0	0	0	0	0	0	0	0	0	0	1
d__Bacteria	k__norank	p__Proteobacteria	c__Gammaproteobacteria	o__Pseudomonadales	f__Pseudomonadaceae	g__Pseudomonas	s__Pseudomonas_graminis	OTU4315	0	0	0	0	1	1	0	0	1	0	0	0	0	0	0	0	0	0	3
d__Bacteria	k__norank	p__Bacteroidetes	c__Bacteroidia	o__Bacteroidales	f__Rikenellaceae	g__Alistipes	s__uncultured_bacterium_g__Alistipes	OTU1389	4	0	1	0	0	0	0	0	0	0	0	0	0	0	0	0	0	0	5
d__Bacteria	k__norank	p__Saccharibacteria	c__Unknown_Class_p__Saccharibacteria	o__Unknown_Order_c__Unknown_Class_p__Saccharibacteria	f__Unknown_Family_o__Unknown_Order_c__Unknown_Class_p__Saccharibacteria	g__Candidatus_Saccharimonas	s__unclassified_g__Candidatus_Saccharimonas	OTU7113	3	9	7	2	19	16	0	1	92	0	0	1	2	3	3	22	8	1	189
d__Bacteria	k__norank	p__Firmicutes	c__Clostridia	o__Clostridiales	f__Ruminococcaceae	g__[Eubacterium]_coprostanoligenes_group	s__unclassified_g__[Eubacterium]_coprostanoligenes_group	OTU591	37	33	39	25	22	91	61	48	85	47	7	27	30	16	31	21	42	5	667
d__Bacteria	k__norank	p__Firmicutes	c__Clostridia	o__Clostridiales	f__Ruminococcaceae	g__Ruminococcaceae_UCG-014	s__unidentified_rumen_bacterium_JW32	OTU654	16	0	31	24	23	6	19	1	14	6	17	4	0	3	3	1	2	0	170
d__Bacteria	k__norank	p__Bacteroidetes	c__Bacteroidia	o__Bacteroidales	f__Porphyromonadaceae	g__Barnesiella	s__unclassified_g__Barnesiella	OTU903	0	0	0	0	0	1	0	0	15	0	0	0	0	0	0	0	3	0	19
d__Bacteria	k__norank	p__Firmicutes	c__Clostridia	o__Clostridiales	f__Ruminococcaceae	g__Ruminococcaceae_UCG-014	s__uncultured_bacterium_g__Ruminococcaceae_UCG-014	OTU742	14	1	51	46	14	10	11	2	23	3	4	8	0	12	9	6	4	6	224
d__Bacteria	k__norank	p__Firmicutes	c__Clostridia	o__Clostridiales	f__Ruminococcaceae	g__Ruminococcaceae_UCG-014	s__unclassified_g__Ruminococcaceae_UCG-014	OTU1328	1	0	6	1	8	1	0	0	4	2	1	2	0	1	0	0	0	1	28
d__Bacteria	k__norank	p__Firmicutes	c__Clostridia	o__Clostridiales	f__Ruminococcaceae	g__Ruminococcaceae_UCG-010	s__uncultured_bacterium_g__Ruminococcaceae_UCG-010	OTU671	1	1	1	0	0	0	3	1	1	2	0	1	6	10	5	10	11	10	63
d__Bacteria	k__norank	p__Bacteroidetes	c__Bacteroidia	o__Bacteroidales	f__Bacteroidales_BS11_gut_group	g__norank_f__Bacteroidales_BS11_gut_group	s__uncultured_rumen_bacterium_g__norank_f__Bacteroidales_BS11_gut_group	OTU901	0	0	0	0	0	0	0	0	2	0	0	1	0	0	0	0	0	0	3
d__Bacteria	k__norank	p__Firmicutes	c__Clostridia	o__Clostridiales	f__Ruminococcaceae	g__unclassified_f__Ruminococcaceae	s__unclassified_f__Ruminococcaceae	OTU871	4	3	4	16	9	8	19	16	11	7	3	11	9	8	12	16	10	21	187
d__Bacteria	k__norank	p__Firmicutes	c__Clostridia	o__Clostridiales	f__Clostridiales_vadinBB60_group	g__norank_f__Clostridiales_vadinBB60_group	s__unclassified_g__norank_f__Clostridiales_vadinBB60_group	OTU6821	0	0	0	0	0	0	0	0	0	0	0	0	1	2	0	0	0	2	5
d__Bacteria	k__norank	p__Firmicutes	c__Clostridia	o__Clostridiales	f__Ruminococcaceae	g__unclassified_f__Ruminococcaceae	s__unclassified_f__Ruminococcaceae	OTU878	0	0	0	0	0	0	0	0	1	0	0	0	0	0	0	1	0	0	2
d__Bacteria	k__norank	p__Tenericutes	c__Mollicutes	o__Mollicutes_RF9	f__norank_o__Mollicutes_RF9	g__norank_o__Mollicutes_RF9	s__unclassified_g__norank_o__Mollicutes_RF9	OTU1645	8	11	2	10	3	3	9	4	6	17	2	6	3	12	9	6	3	3	117
d__Bacteria	k__norank	p__Bacteroidetes	c__Bacteroidia	o__Bacteroidales	f__Prevotellaceae	g__Prevotellaceae_UCG-003	s__unclassified_g__Prevotellaceae_UCG-003	OTU184	0	0	0	8	1	0	0	0	0	0	0	0	0	0	0	0	0	0	9
d__Bacteria	k__norank	p__Bacteroidetes	c__Bacteroidia	o__Bacteroidales	f__Bacteroidales_S24-7_group	g__norank_f__Bacteroidales_S24-7_group	s__unclassified_g__norank_f__Bacteroidales_S24-7_group	OTU899	0	0	0	0	0	0	0	0	16	0	0	0	0	1	0	0	2	1	20
d__Bacteria	k__norank	p__Proteobacteria	c__Alphaproteobacteria	o__Sphingomonadales	f__unclassified_o__Sphingomonadales	g__unclassified_o__Sphingomonadales	s__unclassified_o__Sphingomonadales	OTU4951	0	0	0	0	0	0	0	0	0	0	0	0	0	1	0	0	0	0	1
d__Bacteria	k__norank	p__Firmicutes	c__Clostridia	o__Clostridiales	f__Ruminococcaceae	g__Ruminococcaceae_UCG-010	s__uncultured_Ruminococcaceae_bacterium_g__Ruminococcaceae_UCG-010	OTU7162	0	5	1	1	0	3	3	0	1	6	2	2	20	1	3	1	5	4	58
d__Bacteria	k__norank	p__Firmicutes	c__Clostridia	o__Clostridiales	f__Lachnospiraceae	g__unclassified_f__Lachnospiraceae	s__unclassified_f__Lachnospiraceae	OTU851	0	1	1	0	0	0	0	0	1	0	0	1	1	0	0	0	0	2	7
d__Bacteria	k__norank	p__Lentisphaerae	c__Lentisphaeria	o__Victivallales	f__vadinBE97	g__norank_f__vadinBE97	s__uncultured_rumen_bacterium_g__norank_f__vadinBE97	OTU520	0	1	0	0	0	0	0	0	0	0	0	0	0	1	5	3	0	0	10
d__Bacteria	k__norank	p__Bacteroidetes	c__Bacteroidia	o__Bacteroidales	f__Prevotellaceae	g__Alloprevotella	s__uncultured_Bacteroidales_bacterium_g__Alloprevotella	OTU528	0	0	0	0	0	0	0	0	0	0	0	0	0	21	0	0	0	1	22
d__Bacteria	k__norank	p__Firmicutes	c__Clostridia	o__Clostridiales	f__Ruminococcaceae	g__Ruminococcaceae_UCG-010	s__bacterium_enrichment_culture_clone_BBMC-9	OTU6928	2	0	2	0	1	0	14	5	1	13	3	5	0	0	7	8	2	5	68
d__Bacteria	k__norank	p__Tenericutes	c__Mollicutes	o__Mollicutes_RF9	f__norank_o__Mollicutes_RF9	g__norank_o__Mollicutes_RF9	s__uncultured_bacterium_g__norank_o__Mollicutes_RF9	OTU6844	1	0	0	0	0	0	4	0	2	2	0	0	0	1	0	1	0	0	11
d__Bacteria	k__norank	p__Firmicutes	c__Clostridia	o__Clostridiales	f__unclassified_o__Clostridiales	g__unclassified_o__Clostridiales	s__unclassified_o__Clostridiales	OTU7021	0	0	0	0	0	0	0	0	0	0	0	0	0	0	0	4	0	0	4
d__Bacteria	k__norank	p__Firmicutes	c__Clostridia	o__Clostridiales	f__unclassified_o__Clostridiales	g__unclassified_o__Clostridiales	s__unclassified_o__Clostridiales	OTU7028	0	0	1	1	0	0	2	0	0	0	1	4	0	2	3	3	0	4	21
d__Bacteria	k__norank	p__Firmicutes	c__Clostridia	o__Clostridiales	f__Lachnospiraceae	g__Lachnospiraceae_UCG-010	s__unclassified_g__Lachnospiraceae_UCG-010	OTU1701	0	0	0	0	0	0	0	0	0	0	0	0	10	2	2	1	5	0	20
d__Bacteria	k__norank	p__Tenericutes	c__Mollicutes	o__Mollicutes_RF9	f__norank_o__Mollicutes_RF9	g__norank_o__Mollicutes_RF9	s__unclassified_g__norank_o__Mollicutes_RF9	OTU379	1	2	4	9	5	1	0	1	8	0	0	1	0	0	0	2	1	0	35
d__Bacteria	k__norank	p__Firmicutes	c__Clostridia	o__Clostridiales	f__Clostridiaceae_1	g__Clostridium_sensu_stricto_1	s__unclassified_g__Clostridium_sensu_stricto_1	OTU6779	0	1	0	0	0	1	0	0	0	0	0	0	0	1	0	0	0	0	3
d__Bacteria	k__norank	p__Firmicutes	c__Clostridia	o__Clostridiales	f__Ruminococcaceae	g__Hydrogenoanaerobacterium	s__unclassified_g__Hydrogenoanaerobacterium	OTU561	1	0	0	1	0	0	0	0	0	0	1	0	2	1	2	3	0	3	14
d__Bacteria	k__norank	p__Firmicutes	c__Clostridia	o__Clostridiales	f__unclassified_o__Clostridiales	g__unclassified_o__Clostridiales	s__unclassified_o__Clostridiales	OTU6791	0	0	0	0	0	0	0	0	0	0	0	0	4	1	0	1	1	0	7
d__Bacteria	k__norank	p__Firmicutes	c__Clostridia	o__Clostridiales	f__Christensenellaceae	g__Christensenellaceae_R-7_group	s__uncultured_bacterium_g__Christensenellaceae_R-7_group	OTU243	6	0	7	3	4	0	8	4	2	4	1	2	1	5	1	7	2	1	58
d__Bacteria	k__norank	p__Bacteroidetes	c__Bacteroidia	o__Bacteroidales	f__Rikenellaceae	g__Alistipes	s__uncultured_bacterium_g__Alistipes	OTU62	16	4	0	3	19	4	0	7	9	27	1	4	5	5	15	22	15	20	176
d__Bacteria	k__norank	p__Proteobacteria	c__Gammaproteobacteria	o__Xanthomonadales	f__Xanthomonadaceae	g__Stenotrophomonas	s__Flavobacterium_sp._Zs49	OTU2775	0	0	0	0	0	0	0	0	5	0	0	0	0	0	0	0	0	0	5
d__Bacteria	k__norank	p__Firmicutes	c__Clostridia	o__Clostridiales	f__Ruminococcaceae	g__Ruminococcaceae_UCG-014	s__unidentified_rumen_bacterium_JW32	OTU508	2	0	1	2	2	5	0	0	7	1	0	0	0	1	0	0	2	0	23
d__Bacteria	k__norank	p__Tenericutes	c__Mollicutes	o__Mollicutes_RF9	f__norank_o__Mollicutes_RF9	g__norank_o__Mollicutes_RF9	s__uncultured_bacterium_g__norank_o__Mollicutes_RF9	OTU101	3	1	1	3	0	1	1	1	3	1	1	0	0	0	0	0	2	0	18
d__Bacteria	k__norank	p__Firmicutes	c__Clostridia	o__Clostridiales	f__Family_XIII	g__Family_XIII_UCG-001	s__uncultured_rumen_bacterium_g__Family_XIII_UCG-001	OTU6906	5	17	6	18	0	20	0	2	0	1	1	1	1	7	6	9	7	5	106
d__Bacteria	k__norank	p__Proteobacteria	c__Deltaproteobacteria	o__Myxococcales	f__P3OB-42	g__norank_f__P3OB-42	s__uncultured_bacterium_g__norank_f__P3OB-42	OTU3923	0	1	0	0	0	0	0	0	0	0	0	0	0	0	0	0	0	0	1
d__Bacteria	k__norank	p__Bacteroidetes	c__Bacteroidia	o__Bacteroidales	f__p-2534-18B5_gut_group	g__norank_f__p-2534-18B5_gut_group	s__uncultured_bacterium_g__norank_f__p-2534-18B5_gut_group	OTU1091	96	46	0	37	74	131	1	352	170	421	25	870	26	50	86	28	0	43	2456
d__Bacteria	k__norank	p__Firmicutes	c__Clostridia	o__Clostridiales	f__Ruminococcaceae	g__Ruminococcaceae_UCG-010	s__uncultured_bacterium_g__Ruminococcaceae_UCG-010	OTU926	0	4	1	0	0	2	1	0	0	3	0	3	1	0	0	0	0	0	15
d__Bacteria	k__norank	p__Firmicutes	c__Clostridia	o__Clostridiales	f__Ruminococcaceae	g__Ruminococcaceae_UCG-010	s__uncultured_bacterium_g__Ruminococcaceae_UCG-010	OTU924	9	0	6	2	0	0	6	0	4	1	0	0	1	5	7	0	2	0	43
d__Bacteria	k__norank	p__Bacteroidetes	c__Bacteroidia	o__Bacteroidales	f__Rikenellaceae	g__Rikenellaceae_RC9_gut_group	s__uncultured_Bacteroidales_bacterium_g__Rikenellaceae_RC9_gut_group	OTU165	16	60	13	13	58	43	36	56	6	45	14	56	32	3	8	13	27	9	508
d__Bacteria	k__norank	p__Proteobacteria	c__Alphaproteobacteria	o__Rickettsiales	f__Rickettsiales_Incertae_Sedis	g__Candidatus_Hepatincola	s__unclassified_g__Candidatus_Hepatincola	OTU816	0	0	0	0	0	0	0	1	0	0	0	0	0	0	0	0	0	0	1
d__Bacteria	k__norank	p__Actinobacteria	c__Actinobacteria	o__Streptomycetales	f__Streptomycetaceae	g__Streptomyces	s__unclassified_g__Streptomyces	OTU1842	0	1	0	0	0	0	0	0	0	0	0	0	0	0	0	0	0	0	1
d__Bacteria	k__norank	p__Cyanobacteria	c__Cyanobacteria	o__norank_c__Cyanobacteria	f__norank_c__Cyanobacteria	g__norank_c__Cyanobacteria	s__Plantago_media_g__norank	OTU1344	0	0	0	0	0	0	0	0	0	0	0	0	0	0	0	0	1	0	1
d__Bacteria	k__norank	p__Firmicutes	c__Erysipelotrichia	o__Erysipelotrichales	f__Erysipelotrichaceae	g__Erysipelothrix	s__uncultured_Erysipelotrichia_bacterium_g__Erysipelothrix	OTU6898	0	0	0	0	0	0	0	0	0	0	0	0	0	0	1	0	0	0	1
d__Bacteria	k__norank	p__Firmicutes	c__Clostridia	o__Clostridiales	f__Lachnospiraceae	g__unclassified_f__Lachnospiraceae	s__unclassified_f__Lachnospiraceae	OTU6983	5	8	1	20	4	15	11	26	73	20	7	18	45	32	35	58	25	64	467
d__Bacteria	k__norank	p__Firmicutes	c__Clostridia	o__Clostridiales	f__Clostridiales_vadinBB60_group	g__norank_f__Clostridiales_vadinBB60_group	s__unclassified_g__norank_f__Clostridiales_vadinBB60_group	OTU1004	0	0	0	0	0	0	0	0	0	0	1	1	0	0	2	2	3	2	11
d__Bacteria	k__norank	p__Firmicutes	c__Clostridia	o__Clostridiales	f__Clostridiales_vadinBB60_group	g__norank_f__Clostridiales_vadinBB60_group	s__uncultured_bacterium_g__norank_f__Clostridiales_vadinBB60_group	OTU402	1	0	0	2	0	1	7	2	1	4	1	4	0	3	2	2	2	0	32
d__Bacteria	k__norank	p__Firmicutes	c__Clostridia	o__Clostridiales	f__Lachnospiraceae	g__unclassified_f__Lachnospiraceae	s__unclassified_f__Lachnospiraceae	OTU64	0	0	1	1	1	0	0	3	2	4	1	3	14	23	12	18	6	11	100
d__Bacteria	k__norank	p__Bacteroidetes	c__Bacteroidia	o__Bacteroidales	f__Porphyromonadaceae	g__Parabacteroides	s__unclassified_g__Parabacteroides	OTU83	0	1	0	5	0	1	8	15	0	5	0	2	12	1	3	3	10	3	69
d__Bacteria	k__norank	p__Firmicutes	c__Clostridia	o__Clostridiales	f__Ruminococcaceae	g__Ruminococcaceae_UCG-013	s__uncultured_bacterium_g__Ruminococcaceae_UCG-013	OTU743	8	0	2	0	0	29	27	0	16	0	0	0	0	0	0	0	0	0	82
d__Bacteria	k__norank	p__Firmicutes	c__Clostridia	o__Clostridiales	f__unclassified_o__Clostridiales	g__unclassified_o__Clostridiales	s__unclassified_o__Clostridiales	OTU954	1	3	0	0	0	0	3	2	2	3	0	3	4	4	3	2	1	0	31
d__Bacteria	k__norank	p__Bacteroidetes	c__Bacteroidia	o__Bacteroidales	f__Bacteroidales_S24-7_group	g__norank_f__Bacteroidales_S24-7_group	s__uncultured_rumen_bacterium_g__norank_f__Bacteroidales_S24-7_group	OTU1508	0	0	0	0	0	0	0	0	0	0	0	0	0	0	0	0	1	0	1
d__Bacteria	k__norank	p__Actinobacteria	c__Actinobacteria	o__Propionibacteriales	f__Propionibacteriaceae	g__Friedmanniella	s__uncultured_bacterium_g__Friedmanniella	OTU4014	0	0	0	0	0	0	0	1	0	0	0	0	0	0	0	0	0	0	1
d__Bacteria	k__norank	p__Proteobacteria	c__Alphaproteobacteria	o__Rhizobiales	f__Phyllobacteriaceae	g__unclassified_f__Phyllobacteriaceae	s__unclassified_f__Phyllobacteriaceae	OTU5332	0	0	0	0	0	1	0	0	0	0	0	0	0	0	0	0	0	0	1
d__Bacteria	k__norank	p__Firmicutes	c__Clostridia	o__Clostridiales	f__Lachnospiraceae	g__Lachnospiraceae_UCG-007	s__uncultured_Firmicutes_bacterium_g__Lachnospiraceae_UCG-007	OTU6999	0	0	0	0	0	0	0	1	2	0	0	0	3	19	2	6	31	7	71
d__Bacteria	k__norank	p__Firmicutes	c__Clostridia	o__Clostridiales	f__Christensenellaceae	g__Christensenellaceae_R-7_group	s__unclassified_g__Christensenellaceae_R-7_group	OTU2457	0	0	0	0	0	1	0	4	0	2	0	7	0	2	0	1	0	0	17
d__Bacteria	k__norank	p__Actinobacteria	c__Actinobacteria	o__Coriobacteriales	f__Coriobacteriaceae	g__norank_f__Coriobacteriaceae	s__unclassified_g__norank_f__Coriobacteriaceae	OTU7208	0	0	1	0	0	1	0	1	0	0	0	1	3	7	3	2	0	3	22
d__Bacteria	k__norank	p__Bacteroidetes	c__Bacteroidia	o__Bacteroidales	f__Prevotellaceae	g__Prevotellaceae_UCG-001	s__uncultured_bacterium_g__Prevotellaceae_UCG-001	OTU1110	1	7	1	0	0	6	6	1	1	65	11	7	0	10	1	0	0	22	139
d__Bacteria	k__norank	p__Firmicutes	c__Clostridia	o__Clostridiales	f__Ruminococcaceae	g__[Eubacterium]_coprostanoligenes_group	s__uncultured_bacterium_g__[Eubacterium]_coprostanoligenes_group	OTU3702	0	0	0	0	0	0	14	0	0	0	0	0	0	0	0	0	0	0	14
d__Bacteria	k__norank	p__Firmicutes	c__Clostridia	o__Clostridiales	f__Clostridiales_vadinBB60_group	g__norank_f__Clostridiales_vadinBB60_group	s__uncultured_bacterium_g__norank_f__Clostridiales_vadinBB60_group	OTU795	0	1	0	0	0	0	0	0	0	0	0	0	2	7	2	10	3	7	32
d__Bacteria	k__norank	p__Proteobacteria	c__Alphaproteobacteria	o__Rhodospirillales	f__Acetobacteraceae	g__Acetobacter	s__uncultured_bacterium_g__Acetobacter	OTU270	1	13	0	1	0	9	0	2	0	1	0	3	0	0	1	1	2	0	34
d__Bacteria	k__norank	p__Bacteroidetes	c__Bacteroidia	o__Bacteroidales	f__Bacteroidales_S24-7_group	g__norank_f__Bacteroidales_S24-7_group	s__unclassified_g__norank_f__Bacteroidales_S24-7_group	OTU1449	0	1	0	0	0	0	0	0	0	0	0	0	0	0	0	0	0	0	1
d__Bacteria	k__norank	p__Firmicutes	c__Clostridia	o__Clostridiales	f__Clostridiales_vadinBB60_group	g__norank_f__Clostridiales_vadinBB60_group	s__uncultured_rumen_bacterium_g__norank_f__Clostridiales_vadinBB60_group	OTU7003	0	0	2	1	0	4	3	0	1	5	1	3	3	4	5	7	5	11	55
d__Bacteria	k__norank	p__Firmicutes	c__Clostridia	o__Clostridiales	f__Family_XIII	g__Family_XIII_AD3011_group	s__uncultured_rumen_bacterium_g__Family_XIII_AD3011_group	OTU471	0	1	3	1	0	0	0	4	1	0	0	1	0	0	0	0	0	0	11
d__Bacteria	k__norank	p__Spirochaetae	c__Spirochaetes	o__Spirochaetales	f__Spirochaetaceae	g__Treponema_2	s__Treponema_sp._S	OTU3350	0	0	0	0	0	0	0	0	0	0	0	0	0	0	0	1	0	0	1
d__Bacteria	k__norank	p__Tenericutes	c__Mollicutes	o__Mollicutes_RF9	f__norank_o__Mollicutes_RF9	g__norank_o__Mollicutes_RF9	s__uncultured_rumen_bacterium_g__norank_o__Mollicutes_RF9	OTU284	0	0	12	7	0	2	0	0	3	0	0	0	0	1	0	0	0	0	25
d__Bacteria	k__norank	p__Bacteroidetes	c__Bacteroidia	o__Bacteroidales	f__Rikenellaceae	g__Rikenellaceae_RC9_gut_group	s__uncultured_Bacteroidales_bacterium_g__Rikenellaceae_RC9_gut_group	OTU1101	173	918	91	212	72	90	161	319	585	43	91	187	73	39	22	50	69	31	3226
d__Bacteria	k__norank	p__Actinobacteria	c__Actinobacteria	o__Frankiales	f__Sporichthyaceae	g__norank_f__Sporichthyaceae	s__uncultured_bacterium_g__norank_f__Sporichthyaceae	OTU2097	1	0	0	0	0	0	0	1	0	0	0	0	0	0	0	0	0	0	2
d__Bacteria	k__norank	p__Bacteroidetes	c__Bacteroidia	o__Bacteroidales	f__Rikenellaceae	g__Rikenellaceae_RC9_gut_group	s__uncultured_Bacteroidales_bacterium_g__Rikenellaceae_RC9_gut_group	OTU1108	46	45	5	14	3	25	168	35	493	0	1	28	2	3	18	40	20	14	960
d__Bacteria	k__norank	p__Tenericutes	c__Mollicutes	o__NB1-n	f__norank_o__NB1-n	g__norank_o__NB1-n	s__unclassified_g__norank_o__NB1-n	OTU6948	0	0	0	0	0	1	3	2	1	1	0	0	0	2	2	6	1	1	20
d__Bacteria	k__norank	p__Firmicutes	c__Clostridia	o__Clostridiales	f__Ruminococcaceae	g__Ruminococcus_1	s__unclassified_g__Ruminococcus_1	OTU807	0	0	0	0	0	0	0	8	2	0	0	0	0	0	0	0	0	0	10
d__Bacteria	k__norank	p__Firmicutes	c__Clostridia	o__Clostridiales	f__Ruminococcaceae	g__Ruminococcaceae_UCG-005	s__uncultured_bacterium_g__Ruminococcaceae_UCG-005	OTU480	38	4	20	44	32	13	0	0	0	1	2	3	3	2	2	5	0	1	170
d__Bacteria	k__norank	p__Actinobacteria	c__Actinobacteria	o__Corynebacteriales	f__Mycobacteriaceae	g__Mycobacterium	s__unclassified_g__Mycobacterium	OTU2173	0	0	0	0	0	0	1	0	0	0	0	0	0	0	0	0	0	0	1
d__Bacteria	k__norank	p__Bacteroidetes	c__Bacteroidia	o__Bacteroidales	f__Rikenellaceae	g__Rikenellaceae_RC9_gut_group	s__uncultured_Bacteroidales_bacterium_g__Rikenellaceae_RC9_gut_group	OTU615	18	49	7	5	5	18	22	36	16	10	16	12	31	19	8	21	29	18	340
d__Bacteria	k__norank	p__Firmicutes	c__Clostridia	o__Clostridiales	f__Ruminococcaceae	g__Saccharofermentans	s__unclassified_g__Saccharofermentans	OTU2490	7	1	5	30	18	2	0	2	7	1	0	5	1	2	2	11	8	0	102
d__Bacteria	k__norank	p__Bacteroidetes	c__Bacteroidia	o__Bacteroidales	f__Bacteroidales_BS11_gut_group	g__norank_f__Bacteroidales_BS11_gut_group	s__uncultured_rumen_bacterium_g__norank_f__Bacteroidales_BS11_gut_group	OTU562	0	0	0	1	1	0	0	0	0	0	0	0	0	0	0	0	0	0	2
d__Bacteria	k__norank	p__Bacteroidetes	c__Bacteroidia	o__Bacteroidales	f__Bacteroidales_BS11_gut_group	g__norank_f__Bacteroidales_BS11_gut_group	s__uncultured_rumen_bacterium_g__norank_f__Bacteroidales_BS11_gut_group	OTU560	0	0	0	0	3	0	0	0	0	0	0	0	0	0	0	0	0	0	3
d__Bacteria	k__norank	p__Firmicutes	c__Erysipelotrichia	o__Erysipelotrichales	f__Erysipelotrichaceae	g__Coprobacillus	s__uncultured_bacterium_g__Coprobacillus	OTU794	10	5	6	1	2	1	2	6	85	0	2	1	17	12	21	12	29	17	229
d__Bacteria	k__norank	p__Bacteroidetes	c__Bacteroidia	o__Bacteroidales	f__Porphyromonadaceae	g__Barnesiella	s__uncultured_Bacteroidales_bacterium_g__Barnesiella	OTU147	16	26	8	13	3	34	2	16	0	12	5	24	9	3	2	22	0	9	204
d__Bacteria	k__norank	p__Bacteroidetes	c__Bacteroidia	o__Bacteroidales	f__Rikenellaceae	g__Rikenellaceae_RC9_gut_group	s__uncultured_Bacteroidales_bacterium_g__Rikenellaceae_RC9_gut_group	OTU1031	220	502	122	221	132	544	221	1534	151	279	155	575	114	97	106	216	90	106	5385
d__Bacteria	k__norank	p__Bacteroidetes	c__Bacteroidia	o__Bacteroidales	f__Prevotellaceae	g__Prevotellaceae_YAB2003_group	s__uncultured_rumen_bacterium_g__Prevotellaceae_YAB2003_group	OTU817	0	0	0	0	0	0	1	4	0	6	7	14	0	0	0	0	0	1	33
d__Bacteria	k__norank	p__Chloroflexi	c__KD4-96	o__norank_c__KD4-96	f__norank_c__KD4-96	g__norank_c__KD4-96	s__uncultured_Chloroflexi_bacterium_g__norank_c__KD4-96	OTU3245	0	0	2	0	0	0	0	0	0	0	0	0	0	0	0	0	0	0	2
d__Bacteria	k__norank	p__Firmicutes	c__Clostridia	o__Clostridiales	f__Ruminococcaceae	g__Ruminococcaceae_UCG-010	s__uncultured_bacterium_g__Ruminococcaceae_UCG-010	OTU497	2	0	1	0	0	1	2	1	0	2	0	7	8	1	3	8	8	7	51
d__Bacteria	k__norank	p__Firmicutes	c__Erysipelotrichia	o__Erysipelotrichales	f__Erysipelotrichaceae	g__Solobacterium	s__uncultured_rumen_bacterium_g__Solobacterium	OTU2445	0	0	0	0	0	0	0	1	1	0	0	1	0	0	0	0	0	0	3
d__Bacteria	k__norank	p__Bacteroidetes	c__Bacteroidia	o__unclassified_c__Bacteroidia	f__unclassified_c__Bacteroidia	g__unclassified_c__Bacteroidia	s__unclassified_c__Bacteroidia	OTU6911	0	0	0	0	0	0	0	0	0	7	3	0	0	30	16	0	0	4	60
d__Bacteria	k__norank	p__Firmicutes	c__Clostridia	o__Clostridiales	f__Ruminococcaceae	g__Subdoligranulum	s__uncultured_bacterium_g__Subdoligranulum	OTU2230	0	1	0	0	0	0	0	0	0	0	0	0	0	0	0	0	0	0	1
d__Bacteria	k__norank	p__Firmicutes	c__Clostridia	o__Clostridiales	f__Ruminococcaceae	g__Ruminococcaceae_UCG-010	s__uncultured_bacterium_g__Ruminococcaceae_UCG-010	OTU259	1	4	0	0	0	1	1	4	2	0	1	3	9	4	4	5	4	0	43
d__Bacteria	k__norank	p__Firmicutes	c__Clostridia	o__Clostridiales	f__Ruminococcaceae	g__Ruminococcaceae_UCG-010	s__uncultured_bacterium_g__Ruminococcaceae_UCG-010	OTU250	1	2	0	0	0	3	3	1	0	8	1	12	24	8	19	13	6	11	112
d__Bacteria	k__norank	p__Firmicutes	c__Clostridia	o__Clostridiales	f__Clostridiales_vadinBB60_group	g__norank_f__Clostridiales_vadinBB60_group	s__uncultured_bacterium_g__norank_f__Clostridiales_vadinBB60_group	OTU778	0	0	0	0	1	0	3	0	0	0	0	0	3	1	0	1	2	0	11
d__Bacteria	k__norank	p__Bacteroidetes	c__Bacteroidia	o__Bacteroidales	f__Bacteroidaceae	g__Bacteroides	s__Bacteroides_dorei	OTU1486	0	1	0	1	0	0	0	0	0	0	0	0	0	0	0	0	0	0	2
d__Bacteria	k__norank	p__Gemmatimonadetes	c__Gemmatimonadetes	o__Longimicrobiales	f__Longimicrobiaceae	g__norank_f__Longimicrobiaceae	s__uncultured_bacterium_g__norank_f__Longimicrobiaceae	OTU6635	0	0	0	0	2	0	0	0	0	0	0	0	0	0	0	0	0	0	2
d__Bacteria	k__norank	p__Firmicutes	c__Clostridia	o__Clostridiales	f__Ruminococcaceae	g__norank_f__Ruminococcaceae	s__uncultured_rumen_bacterium_g__norank_f__Ruminococcaceae	OTU6874	0	0	0	1	0	0	0	1	0	2	0	1	0	0	5	4	0	1	15
d__Bacteria	k__norank	p__Bacteroidetes	c__Bacteroidia	o__Bacteroidales	f__Prevotellaceae	g__Prevotella_1	s__unclassified_g__Prevotella_1	OTU951	0	0	0	0	1	0	1	5	4	4	1	2	0	1	0	0	0	0	19
d__Bacteria	k__norank	p__Bacteroidetes	c__Bacteroidia	o__Bacteroidales	f__Bacteroidales_Incertae_Sedis	g__Phocaeicola	s__uncultured_bacterium_g__Phocaeicola	OTU755	5	16	16	17	4	2	70	8	8	19	24	56	28	24	24	25	9	68	423
d__Bacteria	k__norank	p__Bacteroidetes	c__Bacteroidia	o__Bacteroidales	f__Bacteroidales_Incertae_Sedis	g__Phocaeicola	s__uncultured_bacterium_g__Phocaeicola	OTU752	4	42	1	0	4	3	78	4	21	11	57	14	0	37	30	8	0	12	326
d__Bacteria	k__norank	p__Tenericutes	c__Mollicutes	o__Mollicutes_RF9	f__norank_o__Mollicutes_RF9	g__norank_o__Mollicutes_RF9	s__unclassified_g__norank_o__Mollicutes_RF9	OTU565	63	9	33	35	29	47	54	21	106	47	13	30	5	7	2	7	28	14	550
d__Bacteria	k__norank	p__Tenericutes	c__Mollicutes	o__Mollicutes_RF9	f__norank_o__Mollicutes_RF9	g__norank_o__Mollicutes_RF9	s__unclassified_g__norank_o__Mollicutes_RF9	OTU566	0	0	0	1	0	0	0	0	0	1	0	0	0	0	0	0	0	0	2
d__Bacteria	k__norank	p__Firmicutes	c__Clostridia	o__Clostridiales	f__Ruminococcaceae	g__Ruminococcaceae_NK4A214_group	s__unclassified_g__Ruminococcaceae_NK4A214_group	OTU6930	0	0	0	3	0	2	2	4	3	3	1	0	0	1	3	1	1	0	24
d__Bacteria	k__norank	p__Firmicutes	c__Clostridia	o__Clostridiales	f__Lachnospiraceae	g__[Ruminococcus]_gauvreauii_group	s__uncultured_rumen_bacterium_g__[Ruminococcus]_gauvreauii_group	OTU2418	2	1	5	1	0	1	0	5	3	1	0	23	1	2	1	5	2	0	53
d__Bacteria	k__norank	p__Firmicutes	c__Clostridia	o__Clostridiales	f__Ruminococcaceae	g__Ruminococcaceae_UCG-011	s__uncultured_rumen_bacterium_g__Ruminococcaceae_UCG-011	OTU198	2	2	8	22	19	5	4	23	10	8	5	37	3	3	1	6	2	3	163
d__Bacteria	k__norank	p__Proteobacteria	c__Betaproteobacteria	o__Burkholderiales	f__Comamonadaceae	g__Caenimonas	s__uncultured_bacterium_g__Caenimonas	OTU1636	0	0	0	0	0	0	0	0	0	0	0	0	1	0	0	0	0	0	1
d__Bacteria	k__norank	p__Firmicutes	c__Clostridia	o__Clostridiales	f__Ruminococcaceae	g__Ruminococcus_1	s__unclassified_g__Ruminococcus_1	OTU979	0	0	0	0	0	0	1	4	8	7	1	0	0	1	0	0	3	0	25
d__Bacteria	k__norank	p__Bacteroidetes	c__Bacteroidia	o__Bacteroidales	f__Rikenellaceae	g__Rikenellaceae_RC9_gut_group	s__uncultured_Bacteroidales_bacterium_g__Rikenellaceae_RC9_gut_group	OTU1087	26	197	11	33	8	80	16	67	8	23	25	58	42	16	37	27	49	21	744
d__Bacteria	k__norank	p__Firmicutes	c__Clostridia	o__Clostridiales	f__Ruminococcaceae	g__Ruminococcaceae_UCG-010	s__bacterium_enrichment_culture_clone_BBMC-9	OTU6789	3	0	2	2	0	2	4	3	1	2	3	4	1	1	3	2	3	0	36
d__Bacteria	k__norank	p__Bacteroidetes	c__Bacteroidia	o__Bacteroidales	f__Bacteroidales_BS11_gut_group	g__norank_f__Bacteroidales_BS11_gut_group	s__uncultured_bacterium_g__norank_f__Bacteroidales_BS11_gut_group	OTU547	10	5	10	17	7	21	39	6	71	10	18	81	39	45	46	37	26	59	547
d__Bacteria	k__norank	p__Tenericutes	c__Mollicutes	o__Mollicutes_RF9	f__norank_o__Mollicutes_RF9	g__norank_o__Mollicutes_RF9	s__unclassified_g__norank_o__Mollicutes_RF9	OTU365	3	1	1	6	2	0	5	3	4	15	1	10	0	3	2	2	4	5	67
d__Bacteria	k__norank	p__Firmicutes	c__Clostridia	o__Clostridiales	f__Ruminococcaceae	g__Ruminococcaceae_UCG-010	s__unclassified_g__Ruminococcaceae_UCG-010	OTU674	0	0	0	1	1	1	11	5	5	13	3	2	7	9	7	6	0	0	71
d__Bacteria	k__norank	p__Firmicutes	c__Clostridia	o__Clostridiales	f__Ruminococcaceae	g__Ruminococcaceae_UCG-010	s__uncultured_bacterium_g__Ruminococcaceae_UCG-010	OTU522	2	1	0	1	1	1	3	2	2	5	0	3	3	1	3	3	1	4	36
d__Bacteria	k__norank	p__Firmicutes	c__Clostridia	o__Clostridiales	f__Ruminococcaceae	g__Ruminococcaceae_UCG-014	s__uncultured_bacterium_g__Ruminococcaceae_UCG-014	OTU240	57	11	84	68	109	49	31	11	92	30	4	16	1	8	5	15	20	11	622
d__Bacteria	k__norank	p__Tenericutes	c__Mollicutes	o__Mollicutes_RF9	f__norank_o__Mollicutes_RF9	g__norank_o__Mollicutes_RF9	s__uncultured_bacterium_g__norank_o__Mollicutes_RF9	OTU6857	0	1	2	0	0	1	1	0	10	0	1	0	2	3	1	1	3	0	26
d__Bacteria	k__norank	p__Proteobacteria	c__Alphaproteobacteria	o__Sphingomonadales	f__Sphingomonadaceae	g__Sphingomonas	s__unclassified_g__Sphingomonas	OTU2430	0	0	0	0	0	0	0	0	0	0	0	1	0	0	0	0	0	0	1
d__Bacteria	k__norank	p__Tenericutes	c__Mollicutes	o__Mollicutes_RF9	f__norank_o__Mollicutes_RF9	g__norank_o__Mollicutes_RF9	s__uncultured_bacterium_g__norank_o__Mollicutes_RF9	OTU7188	2	0	3	2	0	1	3	2	2	1	0	3	0	1	0	0	1	1	22
d__Bacteria	k__norank	p__Firmicutes	c__Clostridia	o__Clostridiales	f__Ruminococcaceae	g__Ruminococcaceae_UCG-005	s__unclassified_g__Ruminococcaceae_UCG-005	OTU1032	4	4	13	19	18	3	6	1	2	2	0	7	8	7	7	7	1	6	115
d__Bacteria	k__norank	p__Firmicutes	c__Clostridia	o__Clostridiales	f__Lachnospiraceae	g__Lachnospiraceae_XPB1014_group	s__uncultured_rumen_bacterium_g__Lachnospiraceae_XPB1014_group	OTU7049	0	1	0	0	0	0	0	0	0	0	0	0	0	0	0	0	1	0	2
d__Bacteria	k__norank	p__Actinobacteria	c__Actinobacteria	o__Propionibacteriales	f__Propionibacteriaceae	g__unclassified_f__Propionibacteriaceae	s__unclassified_f__Propionibacteriaceae	OTU2757	0	0	0	0	0	0	0	0	1	0	0	1	0	1	0	0	0	0	3
d__Bacteria	k__norank	p__Firmicutes	c__Clostridia	o__Clostridiales	f__Christensenellaceae	g__Christensenellaceae_R-7_group	s__uncultured_bacterium_g__Christensenellaceae_R-7_group	OTU254	5	5	18	6	18	7	5	5	3	2	1	3	5	1	6	2	6	1	99
d__Bacteria	k__norank	p__Proteobacteria	c__Alphaproteobacteria	o__Rhodospirillales	f__Rhodospirillaceae	g__norank_f__Rhodospirillaceae	s__uncultured_rumen_bacterium_g__norank_f__Rhodospirillaceae	OTU517	0	2	0	0	0	0	0	0	0	0	0	0	0	0	0	0	0	0	2
d__Bacteria	k__norank	p__Firmicutes	c__Clostridia	o__Clostridiales	f__Ruminococcaceae	g__[Eubacterium]_coprostanoligenes_group	s__unclassified_g__[Eubacterium]_coprostanoligenes_group	OTU105	8	1	11	8	14	6	3	0	4	4	0	0	0	0	0	3	1	2	65
d__Bacteria	k__norank	p__Lentisphaerae	c__Lentisphaeria	o__Victivallales	f__Victivallaceae	g__norank_f__Victivallaceae	s__unclassified_g__norank_f__Victivallaceae	OTU7178	0	0	0	0	0	0	1	0	1	0	0	0	0	0	6	2	0	3	13
d__Bacteria	k__norank	p__Firmicutes	c__Clostridia	o__Clostridiales	f__Christensenellaceae	g__Christensenellaceae_R-7_group	s__uncultured_bacterium_g__Christensenellaceae_R-7_group	OTU491	24	3	35	74	65	1	0	4	2	2	1	2	6	5	6	3	3	7	243
d__Bacteria	k__norank	p__Firmicutes	c__Clostridia	o__Clostridiales	f__Ruminococcaceae	g__Oscillibacter	s__unclassified_g__Oscillibacter	OTU537	7	29	8	8	2	10	37	25	14	23	19	52	25	21	46	34	17	25	402
d__Bacteria	k__norank	p__Firmicutes	c__Clostridia	o__Clostridiales	f__Christensenellaceae	g__Christensenellaceae_R-7_group	s__uncultured_prokaryote_g__Christensenellaceae_R-7_group	OTU1105	21	29	18	61	22	26	25	36	20	19	9	46	18	26	38	45	34	36	529
d__Bacteria	k__norank	p__Firmicutes	c__Erysipelotrichia	o__Erysipelotrichales	f__Erysipelotrichaceae	g__Erysipelotrichaceae_UCG-009	s__uncultured_rumen_bacterium_g__Erysipelotrichaceae_UCG-009	OTU2398	0	0	0	0	0	1	0	1	0	0	0	0	0	0	0	0	0	0	2
d__Bacteria	k__norank	p__Firmicutes	c__Clostridia	o__Clostridiales	f__Christensenellaceae	g__Christensenellaceae_R-7_group	s__uncultured_bacterium_g__Christensenellaceae_R-7_group	OTU498	2	7	8	23	4	7	6	21	19	8	4	12	21	21	20	20	18	10	231
d__Bacteria	k__norank	p__Lentisphaerae	c__Lentisphaeria	o__Victivallales	f__Victivallaceae	g__Victivallis	s__uncultured_bacterium_g__Victivallis	OTU7116	1	0	0	0	0	0	0	0	0	0	0	1	0	1	0	2	4	5	14
d__Bacteria	k__norank	p__Bacteroidetes	c__Bacteroidia	o__Bacteroidales	f__Rikenellaceae	g__Rikenellaceae_RC9_gut_group	s__unclassified_g__Rikenellaceae_RC9_gut_group	OTU1048	12	62	24	20	4	26	6	58	2	0	4	57	1	7	2	1	4	10	300
d__Bacteria	k__norank	p__Firmicutes	c__Clostridia	o__Clostridiales	f__Ruminococcaceae	g__[Eubacterium]_coprostanoligenes_group	s__uncultured_rumen_bacterium_g__[Eubacterium]_coprostanoligenes_group	OTU7216	1	1	0	3	8	0	1	0	0	0	0	0	0	0	0	3	0	1	18
d__Bacteria	k__norank	p__Firmicutes	c__Clostridia	o__Clostridiales	f__Ruminococcaceae	g__unclassified_f__Ruminococcaceae	s__unclassified_f__Ruminococcaceae	OTU1107	0	0	0	0	0	0	0	7	3	1	3	1	0	3	0	0	0	1	19
d__Bacteria	k__norank	p__Firmicutes	c__Erysipelotrichia	o__Erysipelotrichales	f__Erysipelotrichaceae	g__Erysipelotrichaceae_UCG-004	s__uncultured_bacterium_g__Erysipelotrichaceae_UCG-004	OTU717	0	1	0	0	0	0	1	0	0	0	0	0	3	1	0	0	0	1	7
d__Bacteria	k__norank	p__Firmicutes	c__Clostridia	o__Clostridiales	f__Ruminococcaceae	g__Ruminiclostridium_6	s__uncultured_bacterium_g__Ruminiclostridium_6	OTU908	0	0	1	0	0	0	3	11	12	0	0	5	1	0	5	1	1	2	42
d__Bacteria	k__norank	p__Firmicutes	c__Clostridia	o__Clostridiales	f__Ruminococcaceae	g__Ruminococcaceae_UCG-010	s__unclassified_g__Ruminococcaceae_UCG-010	OTU6994	0	1	0	0	0	1	2	1	0	0	0	3	0	1	0	2	0	5	16
d__Bacteria	k__norank	p__Bacteroidetes	c__Bacteroidia	o__Bacteroidales	f__Rikenellaceae	g__Rikenellaceae_RC9_gut_group	s__uncultured_Bacteroidales_bacterium_g__Rikenellaceae_RC9_gut_group	OTU978	64	132	30	40	51	109	71	179	29	65	37	70	92	30	31	56	65	76	1227
d__Bacteria	k__norank	p__Proteobacteria	c__Gammaproteobacteria	o__Pseudomonadales	f__Moraxellaceae	g__Acinetobacter	s__Acinetobacter_junii_NIPH_182	OTU2153	0	1	5	0	0	0	0	1	1	1	0	0	0	3	0	0	0	0	12
d__Bacteria	k__norank	p__Firmicutes	c__Clostridia	o__Clostridiales	f__Ruminococcaceae	g__Hydrogenoanaerobacterium	s__uncultured_bacterium_g__Hydrogenoanaerobacterium	OTU6964	0	0	1	2	0	0	0	0	1	2	0	1	8	6	6	9	1	4	41
d__Bacteria	k__norank	p__Bacteroidetes	c__Bacteroidia	o__Bacteroidales	f__Rikenellaceae	g__Alistipes	s__uncultured_bacterium_g__Alistipes	OTU796	3	3	1	1	1	14	8	3	10	2	2	2	0	3	5	3	11	5	77
d__Bacteria	k__norank	p__Firmicutes	c__Clostridia	o__Clostridiales	f__Christensenellaceae	g__Christensenellaceae_R-7_group	s__uncultured_bacterium_g__Christensenellaceae_R-7_group	OTU7087	3	1	1	1	2	0	8	14	11	6	0	12	6	8	12	16	13	12	126
d__Bacteria	k__norank	p__Firmicutes	c__Clostridia	o__Clostridiales	f__Ruminococcaceae	g__Ruminococcaceae_UCG-010	s__uncultured_bacterium_g__Ruminococcaceae_UCG-010	OTU1005	0	0	0	0	0	0	0	0	0	0	1	0	0	0	0	4	0	8	13
d__Bacteria	k__norank	p__Firmicutes	c__Clostridia	o__Clostridiales	f__Ruminococcaceae	g__norank_f__Ruminococcaceae	s__unclassified_g__norank_f__Ruminococcaceae	OTU6996	0	0	0	0	0	0	1	0	0	0	0	0	0	0	1	4	0	0	6
d__Bacteria	k__norank	p__Proteobacteria	c__Betaproteobacteria	o__Burkholderiales	f__Alcaligenaceae	g__Sutterella	s__uncultured_Burkholderiales_bacterium_g__Sutterella	OTU7062	0	0	0	1	0	0	0	0	0	0	0	0	3	13	48	0	3	0	68
d__Bacteria	k__norank	p__Firmicutes	c__Clostridia	o__Clostridiales	f__Ruminococcaceae	g__Ruminococcaceae_UCG-005	s__uncultured_prokaryote_g__Ruminococcaceae_UCG-005	OTU3165	5	0	0	0	0	6	1	0	0	0	1	0	1	0	0	2	3	1	20
d__Bacteria	k__norank	p__Firmicutes	c__Clostridia	o__Clostridiales	f__Clostridiales_vadinBB60_group	g__norank_f__Clostridiales_vadinBB60_group	s__Clostridiales_bacterium_enrichment_culture_clone_06-1235251-76	OTU584	1	2	0	0	0	2	1	1	0	0	1	4	6	0	1	3	4	3	29
d__Bacteria	k__norank	p__Firmicutes	c__Clostridia	o__Clostridiales	f__Lachnospiraceae	g__Coprococcus_1	s__unclassified_g__Coprococcus_1	OTU6771	17	16	7	6	1	8	1	1	1	7	1	6	33	5	7	15	26	8	166
d__Bacteria	k__norank	p__Firmicutes	c__Bacilli	o__Lactobacillales	f__Lactobacillaceae	g__Lactobacillus	s__Lactobacillus_kefiri	OTU2751	0	1	0	0	1	1	0	0	0	0	0	0	0	0	0	0	0	0	3
d__Bacteria	k__norank	p__Bacteroidetes	c__Bacteroidia	o__Bacteroidales	f__Bacteroidales_S24-7_group	g__norank_f__Bacteroidales_S24-7_group	s__uncultured_Bacteroidales_bacterium_g__norank_f__Bacteroidales_S24-7_group	OTU88	3	0	0	0	0	0	0	36	0	0	0	42	0	12	25	16	0	62	196
d__Bacteria	k__norank	p__Firmicutes	c__Clostridia	o__Clostridiales	f__Ruminococcaceae	g__[Eubacterium]_coprostanoligenes_group	s__uncultured_bacterium_g__[Eubacterium]_coprostanoligenes_group	OTU6934	19	68	25	0	9	22	2	5	14	17	4	13	56	31	158	12	40	17	512
d__Bacteria	k__norank	p__Tenericutes	c__Mollicutes	o__Anaeroplasmatales	f__Anaeroplasmataceae	g__Anaeroplasma	s__uncultured_Anaeroplasma_sp.	OTU1084	1	0	0	0	0	0	1	0	0	3	0	1	5	4	8	4	4	10	41
d__Bacteria	k__norank	p__Firmicutes	c__Clostridia	o__Clostridiales	f__Ruminococcaceae	g__Ruminococcaceae_UCG-013	s__unclassified_g__Ruminococcaceae_UCG-013	OTU808	1	0	0	0	0	0	9	20	26	20	1	7	2	0	1	0	0	0	87
d__Bacteria	k__norank	p__Firmicutes	c__Clostridia	o__Clostridiales	f__Ruminococcaceae	g__unclassified_f__Ruminococcaceae	s__unclassified_f__Ruminococcaceae	OTU462	3	7	7	0	0	7	5	7	4	1	2	6	3	5	3	2	1	4	67
d__Bacteria	k__norank	p__Firmicutes	c__Clostridia	o__Clostridiales	f__Ruminococcaceae	g__Ruminococcaceae_UCG-013	s__unclassified_g__Ruminococcaceae_UCG-013	OTU245	3	0	0	1	1	1	1	0	2	3	0	0	3	0	0	0	0	0	15
d__Bacteria	k__norank	p__Bacteroidetes	c__Bacteroidia	o__Bacteroidales	f__Rikenellaceae	g__Rikenellaceae_RC9_gut_group	s__uncultured_bacterium_g__Rikenellaceae_RC9_gut_group	OTU957	34	28	4	5	3	1	42	19	50	19	4	48	1	6	8	11	0	13	296
d__Bacteria	k__norank	p__Firmicutes	c__Clostridia	o__Clostridiales	f__Ruminococcaceae	g__Ruminococcaceae_UCG-009	s__uncultured_bacterium_g__Ruminococcaceae_UCG-009	OTU7195	0	0	0	0	0	0	0	0	1	0	0	0	0	0	0	0	0	1	2
d__Bacteria	k__norank	p__Firmicutes	c__Clostridia	o__Clostridiales	f__Ruminococcaceae	g__Ruminococcaceae_UCG-010	s__unclassified_g__Ruminococcaceae_UCG-010	OTU692	0	0	0	0	0	0	0	0	0	0	0	0	1	0	3	0	1	1	6
d__Bacteria	k__norank	p__Firmicutes	c__Erysipelotrichia	o__Erysipelotrichales	f__Erysipelotrichaceae	g__Kandleria	s__Kandleria_vitulina	OTU2088	1	0	2	0	0	2	0	1	2	0	0	7	0	12	4	0	0	1	32
d__Bacteria	k__norank	p__Bacteroidetes	c__Bacteroidia	o__Bacteroidales	f__Rikenellaceae	g__Rikenellaceae_RC9_gut_group	s__unclassified_g__Rikenellaceae_RC9_gut_group	OTU2817	0	0	0	0	0	0	0	0	1	0	0	0	0	0	0	0	1	0	2
d__Bacteria	k__norank	p__Firmicutes	c__Clostridia	o__Clostridiales	f__Clostridiales_vadinBB60_group	g__norank_f__Clostridiales_vadinBB60_group	s__uncultured_bacterium_g__norank_f__Clostridiales_vadinBB60_group	OTU7123	0	0	0	0	0	0	2	0	0	0	0	0	0	1	0	0	1	0	4
d__Bacteria	k__norank	p__Proteobacteria	c__Alphaproteobacteria	o__Rhodospirillales	f__Acetobacteraceae	g__Roseomonas	s__unclassified_g__Roseomonas	OTU3859	0	0	0	0	0	0	0	1	0	0	0	1	0	0	0	0	1	0	3
d__Bacteria	k__norank	p__Bacteroidetes	c__Bacteroidia	o__Bacteroidales	f__Bacteroidales_S24-7_group	g__norank_f__Bacteroidales_S24-7_group	s__uncultured_bacterium_g__norank_f__Bacteroidales_S24-7_group	OTU232	0	0	0	0	10	0	0	0	0	0	0	0	0	0	0	0	0	0	10
d__Bacteria	k__norank	p__Firmicutes	c__Clostridia	o__Clostridiales	f__Ruminococcaceae	g__Ruminococcaceae_UCG-009	s__uncultured_bacterium_g__Ruminococcaceae_UCG-009	OTU17	0	0	1	1	0	0	0	0	0	0	0	0	1	1	1	1	0	0	6
d__Bacteria	k__norank	p__Firmicutes	c__Clostridia	o__Clostridiales	f__Ruminococcaceae	g__Ruminococcaceae_UCG-014	s__unclassified_g__Ruminococcaceae_UCG-014	OTU181	0	0	1	2	1	0	5	1	2	6	1	9	0	2	2	0	1	0	33
d__Bacteria	k__norank	p__Actinobacteria	c__Actinobacteria	o__Micrococcales	f__Microbacteriaceae	g__Frondihabitans	s__uncultured_bacterium_g__Frondihabitans	OTU3415	0	0	0	0	0	1	0	0	0	0	0	0	0	0	0	0	0	0	1
d__Bacteria	k__norank	p__Saccharibacteria	c__Unknown_Class_p__Saccharibacteria	o__Unknown_Order_c__Unknown_Class_p__Saccharibacteria	f__Unknown_Family_o__Unknown_Order_c__Unknown_Class_p__Saccharibacteria	g__Candidatus_Saccharimonas	s__unclassified_g__Candidatus_Saccharimonas	OTU234	1	0	1	1	2	1	0	0	3	1	0	1	0	1	0	1	0	0	13
d__Bacteria	k__norank	p__Firmicutes	c__Clostridia	o__Clostridiales	f__Ruminococcaceae	g__[Eubacterium]_coprostanoligenes_group	s__unclassified_g__[Eubacterium]_coprostanoligenes_group	OTU6805	11	11	4	5	2	9	0	0	4	2	0	0	79	4	1	3	35	5	175
d__Bacteria	k__norank	p__Firmicutes	c__Clostridia	o__Clostridiales	f__Ruminococcaceae	g__Ruminococcaceae_UCG-010	s__unclassified_g__Ruminococcaceae_UCG-010	OTU51	1	0	1	1	0	1	3	0	0	3	0	2	3	0	4	4	2	6	31
d__Bacteria	k__norank	p__Bacteroidetes	c__Bacteroidia	o__Bacteroidales	f__Bacteroidales_S24-7_group	g__norank_f__Bacteroidales_S24-7_group	s__uncultured_Bacteroidales_bacterium_g__norank_f__Bacteroidales_S24-7_group	OTU3597	0	1	0	0	0	0	0	0	0	0	0	0	0	0	0	0	0	0	1
d__Bacteria	k__norank	p__Firmicutes	c__Clostridia	o__Clostridiales	f__Ruminococcaceae	g__Ruminococcaceae_UCG-014	s__unclassified_g__Ruminococcaceae_UCG-014	OTU747	46	7	115	20	46	6	19	7	159	9	3	9	1	0	6	3	18	1	475
d__Bacteria	k__norank	p__Firmicutes	c__Clostridia	o__Clostridiales	f__unclassified_o__Clostridiales	g__unclassified_o__Clostridiales	s__unclassified_o__Clostridiales	OTU7019	1	3	1	1	1	0	4	11	2	12	5	13	3	0	2	5	4	2	70
d__Bacteria	k__norank	p__Firmicutes	c__Clostridia	o__Clostridiales	f__Ruminococcaceae	g__Ruminococcaceae_UCG-010	s__unclassified_g__Ruminococcaceae_UCG-010	OTU1097	2	5	12	4	3	9	14	0	2	17	8	17	16	18	41	26	16	20	230
d__Bacteria	k__norank	p__Firmicutes	c__Clostridia	o__Clostridiales	f__Ruminococcaceae	g__Ruminiclostridium_9	s__unclassified_g__Ruminiclostridium_9	OTU1111	8	10	8	12	3	14	11	12	4	14	5	19	3	9	27	17	14	16	206
d__Bacteria	k__norank	p__Verrucomicrobia	c__WCHB1-41	o__norank_c__WCHB1-41	f__norank_c__WCHB1-41	g__norank_c__WCHB1-41	s__unclassified_g__norank_c__WCHB1-41	OTU7196	0	0	0	0	0	0	0	0	0	0	0	0	0	0	0	0	0	2	2
d__Bacteria	k__norank	p__Firmicutes	c__Clostridia	o__Clostridiales	f__Ruminococcaceae	g__Ruminococcaceae_UCG-013	s__unclassified_g__Ruminococcaceae_UCG-013	OTU668	0	0	0	0	0	0	0	0	0	1	0	0	0	0	0	0	0	0	1
d__Bacteria	k__norank	p__Bacteroidetes	c__Bacteroidia	o__Bacteroidales	f__p-2534-18B5_gut_group	g__norank_f__p-2534-18B5_gut_group	s__uncultured_bacterium_g__norank_f__p-2534-18B5_gut_group	OTU183	31	15	0	35	0	0	0	40	0	5	25	27	1	74	78	6	0	47	384
d__Bacteria	k__norank	p__Verrucomicrobia	c__WCHB1-41	o__norank_c__WCHB1-41	f__norank_c__WCHB1-41	g__norank_c__WCHB1-41	s__uncultured_rumen_bacterium_g__norank_c__WCHB1-41	OTU176	0	0	0	5	0	0	0	0	0	1	0	0	0	1	0	3	0	0	10
d__Bacteria	k__norank	p__Actinobacteria	c__Actinobacteria	o__Frankiales	f__Geodermatophilaceae	g__Geodermatophilus	s__uncultured_bacterium_g__Geodermatophilus	OTU1997	0	0	0	0	0	0	0	0	0	0	0	0	0	0	0	0	1	0	1
d__Bacteria	k__norank	p__Spirochaetae	c__Spirochaetes	o__Spirochaetales	f__Spirochaetaceae	g__Treponema_2	s__uncultured_bacterium_g__Treponema_2	OTU2800	1	0	0	0	2	0	9	2	5	8	1	0	6	4	4	0	0	8	50
d__Bacteria	k__norank	p__Firmicutes	c__Clostridia	o__Clostridiales	f__Ruminococcaceae	g__Ruminococcaceae_UCG-010	s__uncultured_bacterium_g__Ruminococcaceae_UCG-010	OTU801	0	0	0	0	0	0	4	1	1	6	1	2	1	0	1	0	0	3	20
d__Bacteria	k__norank	p__Firmicutes	c__Clostridia	o__Clostridiales	f__Ruminococcaceae	g__Ruminococcaceae_UCG-010	s__uncultured_bacterium_g__Ruminococcaceae_UCG-010	OTU800	7	11	13	7	6	21	10	23	5	32	3	8	9	7	6	9	10	13	200
d__Bacteria	k__norank	p__Firmicutes	c__Clostridia	o__Clostridiales	f__Lachnospiraceae	g__Dorea	s__uncultured_Lachnospiraceae_bacterium_g__Dorea	OTU48	1	5	6	1	2	2	1	4	1	4	3	5	54	89	73	50	60	58	419
d__Bacteria	k__norank	p__Firmicutes	c__Clostridia	o__Clostridiales	f__Ruminococcaceae	g__unclassified_f__Ruminococcaceae	s__unclassified_f__Ruminococcaceae	OTU7183	1	0	0	2	1	0	0	0	0	0	0	0	0	1	0	1	0	3	9
d__Bacteria	k__norank	p__Firmicutes	c__Erysipelotrichia	o__Erysipelotrichales	f__Erysipelotrichaceae	g__norank_f__Erysipelotrichaceae	s__uncultured_Erysipelotrichaceae_bacterium_g__norank	OTU6895	0	0	0	0	0	0	1	0	0	0	0	0	5	7	1	1	3	8	26
d__Bacteria	k__norank	p__Tenericutes	c__Mollicutes	o__Mollicutes_RF9	f__norank_o__Mollicutes_RF9	g__norank_o__Mollicutes_RF9	s__uncultured_bacterium_g__norank_o__Mollicutes_RF9	OTU6918	5	5	1	7	5	14	13	9	11	4	1	2	3	1	4	3	3	2	93
d__Bacteria	k__norank	p__Firmicutes	c__Clostridia	o__Clostridiales	f__Ruminococcaceae	g__Ruminococcaceae_UCG-014	s__uncultured_bacterium_g__Ruminococcaceae_UCG-014	OTU803	7	0	7	0	5	0	41	2	16	20	4	13	1	5	6	0	9	3	139
d__Bacteria	k__norank	p__Firmicutes	c__Clostridia	o__Clostridiales	f__unclassified_o__Clostridiales	g__unclassified_o__Clostridiales	s__unclassified_o__Clostridiales	OTU6975	8	0	8	10	2	2	54	22	26	67	14	31	9	22	5	8	15	7	310
d__Bacteria	k__norank	p__Firmicutes	c__Clostridia	o__Clostridiales	f__Ruminococcaceae	g__Ruminococcaceae_UCG-005	s__unclassified_g__Ruminococcaceae_UCG-005	OTU482	288	81	120	185	81	104	53	104	22	91	102	96	107	61	58	94	70	60	1777
d__Bacteria	k__norank	p__Firmicutes	c__Clostridia	o__Clostridiales	f__Eubacteriaceae	g__Anaerofustis	s__Anaerofustis_stercorihominis_DSM_17244	OTU299	0	0	0	1	2	0	1	0	0	0	0	0	0	0	1	0	0	0	5
d__Bacteria	k__norank	p__Verrucomicrobia	c__WCHB1-41	o__norank_c__WCHB1-41	f__norank_c__WCHB1-41	g__norank_c__WCHB1-41	s__unidentified_rumen_bacterium_RFP12	OTU272	3	0	1	13	6	13	2	0	1	3	0	10	1	2	8	2	0	6	71
d__Bacteria	k__norank	p__Firmicutes	c__Clostridia	o__Clostridiales	f__Ruminococcaceae	g__Ruminococcaceae_UCG-010	s__uncultured_bacterium_g__Ruminococcaceae_UCG-010	OTU938	0	0	1	0	0	0	1	0	2	2	0	0	0	0	9	3	7	0	25
d__Bacteria	k__norank	p__Proteobacteria	c__Alphaproteobacteria	o__Rhodospirillales	f__Rhodospirillaceae	g__norank_f__Rhodospirillaceae	s__uncultured_rumen_bacterium_g__norank_f__Rhodospirillaceae	OTU36	1	0	0	0	1	0	0	0	2	2	0	0	0	4	15	2	2	2	31
d__Bacteria	k__norank	p__Firmicutes	c__Clostridia	o__Clostridiales	f__Ruminococcaceae	g__Ruminococcaceae_UCG-009	s__unclassified_g__Ruminococcaceae_UCG-009	OTU416	45	26	31	31	40	17	14	21	7	5	1	17	4	2	10	3	5	7	286
d__Bacteria	k__norank	p__Bacteroidetes	c__Bacteroidia	o__Bacteroidales	f__Prevotellaceae	g__Prevotellaceae_UCG-001	s__uncultured_rumen_bacterium_g__Prevotellaceae_UCG-001	OTU1511	0	0	1	0	0	0	0	0	0	0	0	0	0	0	0	0	0	0	1
d__Bacteria	k__norank	p__Lentisphaerae	c__Lentisphaeria	o__Victivallales	f__vadinBE97	g__norank_f__vadinBE97	s__uncultured_rumen_bacterium_g__norank_f__vadinBE97	OTU7011	0	0	0	0	0	0	0	0	0	0	0	0	0	0	1	7	0	4	12
d__Bacteria	k__norank	p__Firmicutes	c__Clostridia	o__Clostridiales	f__Ruminococcaceae	g__Ruminococcaceae_UCG-013	s__uncultured_bacterium_g__Ruminococcaceae_UCG-013	OTU357	8	10	80	5	3	6	5	3	26	14	1	1	0	0	5	6	10	1	184
d__Bacteria	k__norank	p__Firmicutes	c__Clostridia	o__Clostridiales	f__Lachnospiraceae	g__Coprococcus_3	s__unclassified_g__Coprococcus_3	OTU629	21	81	15	7	52	8	8	9	39	2	7	9	12	11	8	20	10	13	332
d__Bacteria	k__norank	p__Firmicutes	c__Clostridia	o__Clostridiales	f__Ruminococcaceae	g__Ruminococcaceae_UCG-010	s__uncultured_Ruminococcaceae_bacterium_g__Ruminococcaceae_UCG-010	OTU46	3	2	1	0	0	0	18	16	0	11	7	8	20	6	7	4	13	3	119
d__Bacteria	k__norank	p__Firmicutes	c__Clostridia	o__Clostridiales	f__Lachnospiraceae	g__unclassified_f__Lachnospiraceae	s__unclassified_f__Lachnospiraceae	OTU78	2	1	1	5	0	1	1	8	4	14	2	5	7	6	7	14	5	3	86
d__Bacteria	k__norank	p__Bacteroidetes	c__Bacteroidia	o__Bacteroidales	f__Rikenellaceae	g__Rikenellaceae_RC9_gut_group	s__uncultured_Bacteroidales_bacterium_g__Rikenellaceae_RC9_gut_group	OTU1022	76	122	73	110	129	30	124	533	141	128	72	130	22	153	78	29	55	111	2116
d__Bacteria	k__norank	p__Bacteroidetes	c__Bacteroidia	o__Bacteroidales	f__Rikenellaceae	g__Alistipes	s__unclassified_g__Alistipes	OTU765	3	1	1	0	0	0	2	0	1	0	1	8	4	0	1	17	27	12	78
d__Bacteria	k__norank	p__Bacteroidetes	c__Bacteroidia	o__Bacteroidales	f__Bacteroidales_BS11_gut_group	g__norank_f__Bacteroidales_BS11_gut_group	s__uncultured_rumen_bacterium_g__norank_f__Bacteroidales_BS11_gut_group	OTU689	1	0	1	0	0	0	0	0	0	0	0	0	0	0	0	0	0	0	2
d__Bacteria	k__norank	p__Firmicutes	c__Clostridia	o__Clostridiales	f__Lachnospiraceae	g__Anaerosporobacter	s__unclassified_g__Anaerosporobacter	OTU7072	0	0	0	0	0	0	0	0	1	0	0	0	0	8	0	4	5	4	22
d__Bacteria	k__norank	p__Firmicutes	c__Clostridia	o__Clostridiales	f__Lachnospiraceae	g__unclassified_f__Lachnospiraceae	s__unclassified_f__Lachnospiraceae	OTU70	11	10	2	32	2	18	6	4	6	8	4	26	60	70	47	30	27	46	409
d__Bacteria	k__norank	p__Firmicutes	c__Clostridia	o__Clostridiales	f__Ruminococcaceae	g__[Eubacterium]_coprostanoligenes_group	s__uncultured_bacterium_g__[Eubacterium]_coprostanoligenes_group	OTU7097	1	3	5	1	7	21	1	22	2	4	3	16	1	3	4	0	2	4	100
d__Bacteria	k__norank	p__Firmicutes	c__Clostridia	o__Clostridiales	f__Ruminococcaceae	g__Ruminococcaceae_UCG-010	s__unclassified_g__Ruminococcaceae_UCG-010	OTU6783	1	7	7	3	4	6	4	33	3	11	3	22	20	8	10	12	8	2	164
d__Bacteria	k__norank	p__Firmicutes	c__Clostridia	o__Clostridiales	f__Ruminococcaceae	g__Ruminococcaceae_UCG-014	s__uncultured_bacterium_g__Ruminococcaceae_UCG-014	OTU937	61	27	52	102	61	122	74	24	88	70	20	32	3	5	0	21	20	3	785
d__Bacteria	k__norank	p__Actinobacteria	c__Actinobacteria	o__Coriobacteriales	f__Coriobacteriaceae	g__unclassified_f__Coriobacteriaceae	s__unclassified_f__Coriobacteriaceae	OTU2419	0	0	0	0	0	0	0	3	2	0	0	0	0	0	0	0	1	0	6
d__Bacteria	k__norank	p__Tenericutes	c__Mollicutes	o__Mollicutes_RF9	f__norank_o__Mollicutes_RF9	g__norank_o__Mollicutes_RF9	s__uncultured_rumen_bacterium_g__norank_o__Mollicutes_RF9	OTU10	27	4	17	15	4	20	15	0	34	21	5	8	6	5	2	2	2	3	190
d__Bacteria	k__norank	p__Saccharibacteria	c__Unknown_Class_p__Saccharibacteria	o__Unknown_Order_c__Unknown_Class_p__Saccharibacteria	f__Unknown_Family_o__Unknown_Order_c__Unknown_Class_p__Saccharibacteria	g__Candidatus_Saccharimonas	s__uncultured_rumen_bacterium_g__Candidatus_Saccharimonas	OTU6856	14	3	21	10	6	6	0	0	2	1	0	0	0	3	0	2	1	0	69
d__Bacteria	k__norank	p__Bacteroidetes	c__Bacteroidia	o__Bacteroidales	f__Bacteroidales_BS11_gut_group	g__norank_f__Bacteroidales_BS11_gut_group	s__uncultured_rumen_bacterium_g__norank_f__Bacteroidales_BS11_gut_group	OTU173	0	0	4	3	0	0	0	0	0	0	0	0	0	0	0	0	0	0	7
d__Bacteria	k__norank	p__Firmicutes	c__Clostridia	o__Clostridiales	f__Lachnospiraceae	g__unclassified_f__Lachnospiraceae	s__unclassified_f__Lachnospiraceae	OTU7133	117	13	15	20	12	14	12	363	7	18	13	24	43	56	21	44	36	47	875
d__Bacteria	k__norank	p__Proteobacteria	c__Alphaproteobacteria	o__Rhodospirillales	f__Rhodospirillaceae	g__norank_f__Rhodospirillaceae	s__unclassified_g__norank_f__Rhodospirillaceae	OTU271	0	0	0	0	0	14	0	0	0	0	0	0	0	1	0	0	0	0	15
d__Bacteria	k__norank	p__Firmicutes	c__Clostridia	o__Clostridiales	f__Ruminococcaceae	g__Ruminococcaceae_UCG-010	s__unclassified_g__Ruminococcaceae_UCG-010	OTU7115	0	0	1	1	0	0	7	10	0	0	0	1	1	5	3	3	3	6	41
d__Bacteria	k__norank	p__Firmicutes	c__Clostridia	o__Clostridiales	f__Clostridiales_vadinBB60_group	g__norank_f__Clostridiales_vadinBB60_group	s__unclassified_g__norank_f__Clostridiales_vadinBB60_group	OTU835	0	0	0	0	0	0	0	25	0	0	0	0	0	1	0	1	0	0	27
d__Bacteria	k__norank	p__Bacteroidetes	c__Bacteroidia	o__Bacteroidales	f__Bacteroidales_S24-7_group	g__norank_f__Bacteroidales_S24-7_group	s__uncultured_rumen_bacterium_g__norank_f__Bacteroidales_S24-7_group	OTU1447	0	0	0	0	0	0	0	0	4	0	0	0	0	0	0	1	0	0	5
d__Bacteria	k__norank	p__Firmicutes	c__Clostridia	o__Clostridiales	f__Ruminococcaceae	g__Ruminococcaceae_UCG-010	s__uncultured_bacterium_g__Ruminococcaceae_UCG-010	OTU665	1	8	2	0	2	16	25	10	4	47	2	23	31	5	12	21	17	16	242
d__Bacteria	k__norank	p__Firmicutes	c__Clostridia	o__Clostridiales	f__Ruminococcaceae	g__Ruminococcaceae_UCG-010	s__unclassified_g__Ruminococcaceae_UCG-010	OTU7067	36	40	62	108	39	34	58	101	18	68	13	57	121	48	58	59	49	35	1004
d__Bacteria	k__norank	p__Firmicutes	c__Clostridia	o__Clostridiales	f__Ruminococcaceae	g__Ruminococcaceae_UCG-010	s__unclassified_g__Ruminococcaceae_UCG-010	OTU7060	2	1	1	2	1	0	1	1	3	2	0	7	1	2	2	7	3	2	38
d__Bacteria	k__norank	p__Firmicutes	c__Clostridia	o__Clostridiales	f__Ruminococcaceae	g__Ruminiclostridium_1	s__uncultured_bacterium_g__Ruminiclostridium_1	OTU762	0	0	1	0	0	0	3	0	2	0	0	0	0	2	0	3	0	3	14
d__Bacteria	k__norank	p__Firmicutes	c__Clostridia	o__Clostridiales	f__Ruminococcaceae	g__Anaerotruncus	s__uncultured_rumen_bacterium_g__Anaerotruncus	OTU157	0	1	2	0	2	0	0	1	2	0	0	0	1	0	1	1	1	1	13
d__Bacteria	k__norank	p__Proteobacteria	c__Alphaproteobacteria	o__Rhodospirillales	f__Rhodospirillaceae	g__norank_f__Rhodospirillaceae	s__Alphaproteobacteria_bacterium_canine_oral_taxon_081	OTU6990	0	0	0	0	0	0	0	1	2	0	0	0	0	0	0	4	0	0	7
d__Bacteria	k__norank	p__Firmicutes	c__Clostridia	o__Clostridiales	f__Lachnospiraceae	g__unclassified_f__Lachnospiraceae	s__unclassified_f__Lachnospiraceae	OTU738	169	43	30	14	55	42	26	46	62	9	38	16	22	5	4	12	3	14	610
d__Bacteria	k__norank	p__Proteobacteria	c__Gammaproteobacteria	o__Enterobacteriales	f__Enterobacteriaceae	g__Serratia	s__unclassified_g__Serratia	OTU2055	0	0	0	0	0	0	0	0	0	1	0	0	0	0	0	0	0	0	1
d__Bacteria	k__norank	p__Firmicutes	c__Clostridia	o__Clostridiales	f__Ruminococcaceae	g__Ruminococcaceae_UCG-013	s__uncultured_bacterium_g__Ruminococcaceae_UCG-013	OTU464	16	12	5	3	115	5	3	3	1	1	2	1	1	0	10	0	0	0	178
d__Bacteria	k__norank	p__Firmicutes	c__Clostridia	o__Clostridiales	f__Ruminococcaceae	g__unclassified_f__Ruminococcaceae	s__unclassified_f__Ruminococcaceae	OTU263	17	13	15	28	38	69	32	8	7	21	9	34	23	33	40	57	36	34	514
d__Bacteria	k__norank	p__Firmicutes	c__Clostridia	o__Clostridiales	f__Ruminococcaceae	g__unclassified_f__Ruminococcaceae	s__unclassified_f__Ruminococcaceae	OTU267	12	3	37	1	1	20	9	7	7	8	4	17	10	5	2	4	6	4	157
d__Bacteria	k__norank	p__Firmicutes	c__Clostridia	o__Clostridiales	f__Ruminococcaceae	g__Ruminococcaceae_UCG-010	s__uncultured_bacterium_g__Ruminococcaceae_UCG-010	OTU399	4	12	2	1	1	9	41	20	26	29	10	20	6	5	8	15	11	8	228
d__Bacteria	k__norank	p__Firmicutes	c__Clostridia	o__Clostridiales	f__Ruminococcaceae	g__Ruminococcaceae_UCG-009	s__uncultured_bacterium_g__Ruminococcaceae_UCG-009	OTU6961	0	0	1	1	0	0	1	0	0	0	0	1	8	3	10	6	3	12	46
d__Bacteria	k__norank	p__Proteobacteria	c__Alphaproteobacteria	o__Sphingomonadales	f__Sphingomonadaceae	g__Sphingomonas	s__unclassified_g__Sphingomonas	OTU4275	0	0	0	0	0	2	0	0	0	0	0	0	0	0	0	0	0	0	2
d__Bacteria	k__norank	p__Firmicutes	c__Clostridia	o__Clostridiales	f__Ruminococcaceae	g__Ruminococcaceae_UCG-014	s__uncultured_Ruminococcaceae_bacterium_g__Ruminococcaceae_UCG-014	OTU710	3	0	12	2	3	0	0	0	10	0	0	0	0	1	1	3	0	5	40
d__Bacteria	k__norank	p__Bacteroidetes	c__Bacteroidia	o__Bacteroidales	f__Bacteroidaceae	g__Bacteroides	s__unclassified_g__Bacteroides	OTU4418	0	0	0	0	1	0	0	0	0	0	0	0	0	0	0	0	0	0	1
d__Bacteria	k__norank	p__Bacteroidetes	c__Bacteroidia	o__Bacteroidales	f__Bacteroidales_BS11_gut_group	g__norank_f__Bacteroidales_BS11_gut_group	s__uncultured_rumen_bacterium_g__norank_f__Bacteroidales_BS11_gut_group	OTU224	0	0	3	1	17	0	0	0	0	0	0	0	0	0	0	0	0	0	21
d__Bacteria	k__norank	p__Bacteroidetes	c__Bacteroidia	o__Bacteroidales	f__Prevotellaceae	g__Prevotella_1	s__uncultured_rumen_bacterium_g__Prevotella_1	OTU374	0	0	0	0	1	0	0	0	8	1	0	1	0	1	0	0	1	0	13
d__Bacteria	k__norank	p__Firmicutes	c__Clostridia	o__Clostridiales	f__Ruminococcaceae	g__Ruminococcaceae_UCG-010	s__uncultured_bacterium_g__Ruminococcaceae_UCG-010	OTU711	0	0	0	0	0	3	0	1	2	0	3	3	0	0	3	7	2	2	26
d__Bacteria	k__norank	p__Firmicutes	c__Clostridia	o__Clostridiales	f__Ruminococcaceae	g__Ruminococcaceae_UCG-005	s__unclassified_g__Ruminococcaceae_UCG-005	OTU2743	135	49	113	102	79	102	72	92	80	90	41	88	64	54	44	42	50	79	1376
d__Bacteria	k__norank	p__Proteobacteria	c__Alphaproteobacteria	o__Rhodospirillales	f__Rhodospirillaceae	g__norank_f__Rhodospirillaceae	s__uncultured_rumen_bacterium_g__norank_f__Rhodospirillaceae	OTU604	12	8	1	1	0	7	45	8	35	9	1	3	1	21	8	8	1	6	175
d__Bacteria	k__norank	p__Actinobacteria	c__Actinobacteria	o__Rubrobacterales	f__Rubrobacteriaceae	g__Rubrobacter	s__unclassified_g__Rubrobacter	OTU2239	0	0	1	0	2	0	0	0	0	0	0	0	0	0	0	0	0	0	3
d__Bacteria	k__norank	p__Bacteroidetes	c__Bacteroidia	o__Bacteroidales	f__M2PB4-65_termite_group	g__norank_f__M2PB4-65_termite_group	s__uncultured_bacterium_g__norank_f__M2PB4-65_termite_group	OTU7219	0	0	0	0	0	0	0	1	1	0	0	1	0	0	0	2	0	18	23
d__Bacteria	k__norank	p__Bacteroidetes	c__Bacteroidia	o__Bacteroidales	f__Bacteroidales_S24-7_group	g__norank_f__Bacteroidales_S24-7_group	s__unclassified_g__norank_f__Bacteroidales_S24-7_group	OTU841	0	0	0	0	0	0	0	3	0	0	0	0	0	0	0	0	0	0	3
d__Bacteria	k__norank	p__Bacteroidetes	c__Bacteroidia	o__Bacteroidales	f__Rikenellaceae	g__Rikenellaceae_RC9_gut_group	s__unclassified_g__Rikenellaceae_RC9_gut_group	OTU929	54	34	4	159	82	1	26	7	20	56	2	68	1	8	3	15	0	28	568
d__Bacteria	k__norank	p__Firmicutes	c__Clostridia	o__Clostridiales	f__Lachnospiraceae	g__Syntrophococcus	s__unclassified_g__Syntrophococcus	OTU466	0	0	0	3	0	2	0	7	1	0	0	1	1	3	0	3	2	1	24
d__Bacteria	k__norank	p__Bacteroidetes	c__Bacteroidia	o__Bacteroidales	f__Bacteroidales_RF16_group	g__norank_f__Bacteroidales_RF16_group	s__unclassified_g__norank_f__Bacteroidales_RF16_group	OTU2566	1	0	11	2	0	0	19	29	15	4	1	6	34	8	6	22	24	13	195
d__Bacteria	k__norank	p__Firmicutes	c__Clostridia	o__Clostridiales	f__Ruminococcaceae	g__Ruminococcaceae_UCG-013	s__uncultured_bacterium_g__Ruminococcaceae_UCG-013	OTU7199	27	9	19	6	28	0	2	14	3	6	9	5	2	2	2	0	0	11	145
d__Bacteria	k__norank	p__Firmicutes	c__Clostridia	o__Clostridiales	f__Ruminococcaceae	g__Ruminococcaceae_UCG-010	s__unclassified_g__Ruminococcaceae_UCG-010	OTU7025	0	11	9	5	1	5	5	4	6	13	2	17	73	29	43	35	44	30	332
d__Bacteria	k__norank	p__Firmicutes	c__Clostridia	o__Clostridiales	f__unclassified_o__Clostridiales	g__unclassified_o__Clostridiales	s__unclassified_o__Clostridiales	OTU7004	0	0	0	0	0	0	0	0	0	0	0	0	0	0	0	2	0	0	2
d__Bacteria	k__norank	p__Bacteroidetes	c__Bacteroidia	o__Bacteroidales	f__Bacteroidales_RF16_group	g__norank_f__Bacteroidales_RF16_group	s__uncultured_rumen_bacterium_g__norank_f__Bacteroidales_RF16_group	OTU229	3	0	0	1	2	0	4	2	4	0	0	1	0	0	0	1	0	0	18
d__Bacteria	k__norank	p__Proteobacteria	c__Alphaproteobacteria	o__Rhodospirillales	f__Rhodospirillaceae	g__norank_f__Rhodospirillaceae	s__gut_metagenome_g__norank_f__Rhodospirillaceae	OTU1025	0	0	0	0	0	2	0	0	2	0	1	3	0	0	2	4	0	0	14
d__Bacteria	k__norank	p__Firmicutes	c__Clostridia	o__Clostridiales	f__Ruminococcaceae	g__[Eubacterium]_coprostanoligenes_group	s__unclassified_g__[Eubacterium]_coprostanoligenes_group	OTU7054	55	22	51	50	37	10	9	1	9	3	3	1	77	15	32	23	49	16	463
d__Bacteria	k__norank	p__Firmicutes	c__Clostridia	o__Clostridiales	f__Lachnospiraceae	g__Blautia	s__uncultured_rumen_bacterium_g__Blautia	OTU1452	0	0	0	0	0	0	0	0	0	0	0	0	0	0	0	0	0	1	1
d__Bacteria	k__norank	p__Tenericutes	c__Mollicutes	o__Mollicutes_RF9	f__norank_o__Mollicutes_RF9	g__norank_o__Mollicutes_RF9	s__unclassified_g__norank_o__Mollicutes_RF9	OTU313	3	1	2	2	2	0	1	0	9	0	0	2	1	1	1	0	0	2	27
d__Bacteria	k__norank	p__Firmicutes	c__Clostridia	o__Clostridiales	f__Ruminococcaceae	g__Ruminococcaceae_UCG-010	s__unclassified_g__Ruminococcaceae_UCG-010	OTU6859	0	1	2	2	0	2	1	0	0	7	0	10	6	29	18	13	19	13	123
d__Bacteria	k__norank	p__Firmicutes	c__Clostridia	o__Clostridiales	f__Ruminococcaceae	g__Ruminococcaceae_NK4A214_group	s__uncultured_bacterium_g__Ruminococcaceae_NK4A214_group	OTU575	7	4	14	22	26	4	1	1	0	0	0	0	1	11	12	6	14	16	139
d__Bacteria	k__norank	p__Firmicutes	c__Clostridia	o__Clostridiales	f__Ruminococcaceae	g__Ruminococcaceae_UCG-010	s__uncultured_bacterium_g__Ruminococcaceae_UCG-010	OTU21	1	0	1	0	0	0	2	1	0	0	1	4	3	0	1	2	0	3	19
d__Bacteria	k__norank	p__Firmicutes	c__Clostridia	o__Clostridiales	f__Ruminococcaceae	g__Papillibacter	s__unclassified_g__Papillibacter	OTU441	1	0	0	0	0	0	4	1	1	0	0	0	1	2	1	4	1	0	16
d__Bacteria	k__norank	p__Firmicutes	c__Clostridia	o__Clostridiales	f__Lachnospiraceae	g__Roseburia	s__unclassified_g__Roseburia	OTU852	0	0	0	2	1	1	3	19	107	1	0	0	3	1	0	1	1	0	140
d__Bacteria	k__norank	p__Bacteroidetes	c__Bacteroidia	o__Bacteroidales	f__unclassified_o__Bacteroidales	g__unclassified_o__Bacteroidales	s__unclassified_o__Bacteroidales	OTU178	0	0	0	5	0	0	0	2	0	1	0	0	1	4	29	0	27	6	75
d__Bacteria	k__norank	p__Firmicutes	c__Clostridia	o__Clostridiales	f__Ruminococcaceae	g__[Eubacterium]_coprostanoligenes_group	s__unclassified_g__[Eubacterium]_coprostanoligenes_group	OTU6908	0	0	0	0	0	0	0	0	1	0	0	0	0	1	1	3	0	1	7
d__Bacteria	k__norank	p__Firmicutes	c__Clostridia	o__Clostridiales	f__Ruminococcaceae	g__Ruminococcaceae_UCG-014	s__unclassified_g__Ruminococcaceae_UCG-014	OTU577	0	4	0	0	0	0	0	1	0	0	0	0	0	0	2	0	0	0	7
d__Bacteria	k__norank	p__Firmicutes	c__Clostridia	o__Clostridiales	f__Ruminococcaceae	g__Ruminiclostridium_6	s__uncultured_bacterium_g__Ruminiclostridium_6	OTU861	0	0	0	0	0	0	1	5	33	4	0	3	0	1	2	0	1	2	52
d__Bacteria	k__norank	p__Bacteroidetes	c__Bacteroidia	o__Bacteroidales	f__Rikenellaceae	g__dgA-11_gut_group	s__uncultured_bacterium_g__dgA-11_gut_group	OTU859	16	5	0	0	0	0	1	31	23	16	11	67	0	0	3	0	1	0	174
d__Bacteria	k__norank	p__Bacteroidetes	c__Bacteroidia	o__Bacteroidales	f__Rikenellaceae	g__Alistipes	s__uncultured_bacterium_g__Alistipes	OTU84	10	8	11	7	1	0	1	0	0	0	0	1	9	5	4	13	6	4	80
d__Bacteria	k__norank	p__Firmicutes	c__Clostridia	o__Clostridiales	f__Christensenellaceae	g__Christensenellaceae_R-7_group	s__uncultured_rumen_bacterium_g__Christensenellaceae_R-7_group	OTU442	0	0	2	0	0	1	0	25	4	3	2	18	0	2	0	3	0	0	60
d__Bacteria	k__norank	p__Bacteroidetes	c__Bacteroidia	o__unclassified_c__Bacteroidia	f__unclassified_c__Bacteroidia	g__unclassified_c__Bacteroidia	s__unclassified_c__Bacteroidia	OTU3	13	0	2	7	2	1	0	0	23	16	0	12	0	0	0	45	13	47	181
d__Bacteria	k__norank	p__Bacteroidetes	c__Bacteroidia	o__Bacteroidales	f__Bacteroidaceae	g__Bacteroides	s__uncultured_Bacteroides_sp._g__Bacteroides	OTU946	30	28	17	17	12	25	66	41	7	104	2	92	9	20	20	24	32	8	554
d__Bacteria	k__norank	p__Bacteroidetes	c__Bacteroidia	o__Bacteroidales	f__Bacteroidaceae	g__Bacteroides	s__uncultured_Bacteroides_sp._g__Bacteroides	OTU943	141	266	142	176	45	98	346	441	169	359	126	627	451	180	294	316	397	199	4773
d__Bacteria	k__norank	p__Proteobacteria	c__Alphaproteobacteria	o__Rickettsiales	f__Rickettsiales_Incertae_Sedis	g__Candidatus_Hepatincola	s__uncultured_rumen_bacterium_g__Candidatus_Hepatincola	OTU880	1	0	0	0	0	0	0	0	1	1	1	0	2	0	2	1	1	0	10
d__Bacteria	k__norank	p__Proteobacteria	c__Gammaproteobacteria	o__Xanthomonadales	f__norank_o__Xanthomonadales	g__norank_o__Xanthomonadales	s__uncultured_Pseudoxanthomonas_sp._g__norank	OTU5017	0	0	0	0	0	0	0	1	0	0	0	0	0	0	0	0	0	0	1
d__Bacteria	k__norank	p__Verrucomicrobia	c__WCHB1-41	o__norank_c__WCHB1-41	f__norank_c__WCHB1-41	g__norank_c__WCHB1-41	s__uncultured_rumen_bacterium_g__norank_c__WCHB1-41	OTU6955	0	2	1	6	0	0	3	1	0	5	0	8	9	17	8	44	6	7	117
d__Bacteria	k__norank	p__Bacteroidetes	c__Bacteroidia	o__Bacteroidales	f__Prevotellaceae	g__Alloprevotella	s__uncultured_Bacteroidales_bacterium_g__Alloprevotella	OTU191	10	9	2	16	5	0	0	9	0	0	0	24	0	0	0	0	0	0	75
d__Bacteria	k__norank	p__Bacteroidetes	c__Bacteroidia	o__Bacteroidales	f__Prevotellaceae	g__Prevotella_1	s__unidentified_rumen_bacterium_RC11	OTU1594	0	0	0	0	1	0	0	0	2	0	0	0	0	0	0	0	0	0	3
d__Bacteria	k__norank	p__Synergistetes	c__Synergistia	o__Synergistales	f__Synergistaceae	g__Pyramidobacter	s__uncultured_rumen_bacterium_g__Pyramidobacter	OTU791	0	0	16	1	1	1	1	1	6	0	0	1	0	0	0	0	0	0	28
d__Bacteria	k__norank	p__Verrucomicrobia	c__WCHB1-41	o__norank_c__WCHB1-41	f__norank_c__WCHB1-41	g__norank_c__WCHB1-41	s__uncultured_rumen_bacterium_g__norank_c__WCHB1-41	OTU7194	0	0	0	0	0	0	0	0	0	0	0	1	2	2	0	5	6	2	18
d__Bacteria	k__norank	p__Firmicutes	c__Clostridia	o__Clostridiales	f__Clostridiales_vadinBB60_group	g__norank_f__Clostridiales_vadinBB60_group	s__uncultured_bacterium_g__norank_f__Clostridiales_vadinBB60_group	OTU7112	2	15	4	3	0	17	19	15	5	14	13	32	71	50	63	58	82	47	510
d__Bacteria	k__norank	p__Firmicutes	c__Clostridia	o__Clostridiales	f__Lachnospiraceae	g__[Eubacterium]_hallii_group	s__uncultured_rumen_bacterium_g__[Eubacterium]_hallii_group	OTU848	0	0	0	0	0	0	0	2	0	0	0	1	0	0	1	0	0	0	4
d__Bacteria	k__norank	p__Firmicutes	c__Clostridia	o__Clostridiales	f__Ruminococcaceae	g__unclassified_f__Ruminococcaceae	s__unclassified_f__Ruminococcaceae	OTU7001	2	0	0	1	1	7	8	0	1	8	0	1	6	0	6	12	0	3	56
d__Bacteria	k__norank	p__Actinobacteria	c__Actinobacteria	o__Corynebacteriales	f__Corynebacteriaceae	g__Corynebacterium_1	s__unclassified_g__Corynebacterium_1	OTU1782	0	0	1	0	0	0	0	0	0	0	0	0	0	0	0	0	0	0	1
d__Bacteria	k__norank	p__Firmicutes	c__Clostridia	o__Clostridiales	f__Family_XIII	g__Family_XIII_UCG-001	s__uncultured_rumen_bacterium_g__Family_XIII_UCG-001	OTU6803	13	8	44	39	2	12	5	128	28	44	14	18	30	42	16	21	20	10	494
d__Bacteria	k__norank	p__Firmicutes	c__Negativicutes	o__Selenomonadales	f__Acidaminococcaceae	g__Phascolarctobacterium	s__unclassified_g__Phascolarctobacterium	OTU2761	0	0	0	0	0	1	0	0	0	0	0	0	0	0	0	0	0	0	1
d__Bacteria	k__norank	p__Bacteroidetes	c__Bacteroidia	o__Bacteroidales	f__Porphyromonadaceae	g__Odoribacter	s__uncultured_Bacteroidales_bacterium_g__Odoribacter	OTU268	0	3	2	0	1	15	24	3	3	6	1	2	0	0	1	17	8	1	87
d__Bacteria	k__norank	p__Firmicutes	c__Clostridia	o__Clostridiales	f__Ruminococcaceae	g__Ruminococcaceae_UCG-010	s__unclassified_g__Ruminococcaceae_UCG-010	OTU330	4	6	4	1	0	8	36	26	24	43	6	20	14	6	14	8	8	2	230
d__Bacteria	k__norank	p__Tenericutes	c__Mollicutes	o__Mollicutes_RF9	f__norank_o__Mollicutes_RF9	g__norank_o__Mollicutes_RF9	s__uncultured_rumen_bacterium_g__norank_o__Mollicutes_RF9	OTU295	0	0	0	2	2	0	0	0	7	0	0	0	0	0	0	1	0	0	12
d__Bacteria	k__norank	p__Firmicutes	c__Clostridia	o__Clostridiales	f__Ruminococcaceae	g__unclassified_f__Ruminococcaceae	s__unclassified_f__Ruminococcaceae	OTU453	0	0	0	0	0	0	0	0	0	0	0	2	1	0	0	1	1	1	6
d__Bacteria	k__norank	p__Firmicutes	c__Clostridia	o__Clostridiales	f__Ruminococcaceae	g__Ruminococcaceae_UCG-014	s__unclassified_g__Ruminococcaceae_UCG-014	OTU623	3	0	20	4	12	5	8	1	10	4	2	4	0	3	3	1	3	1	84
d__Bacteria	k__norank	p__Firmicutes	c__Clostridia	o__Clostridiales	f__Ruminococcaceae	g__unclassified_f__Ruminococcaceae	s__unclassified_f__Ruminococcaceae	OTU457	5	1	7	9	4	3	5	5	0	2	4	10	3	0	4	6	2	6	76
d__Bacteria	k__norank	p__Verrucomicrobia	c__WCHB1-41	o__norank_c__WCHB1-41	f__norank_c__WCHB1-41	g__norank_c__WCHB1-41	s__uncultured_rumen_bacterium_g__norank_c__WCHB1-41	OTU289	0	0	0	2	0	0	2	0	0	1	0	2	4	2	3	8	4	1	29
d__Bacteria	k__norank	p__Firmicutes	c__Clostridia	o__Clostridiales	f__Clostridiales_vadinBB60_group	g__norank_f__Clostridiales_vadinBB60_group	s__uncultured_bacterium_g__norank_f__Clostridiales_vadinBB60_group	OTU7202	0	0	0	0	0	0	1	0	0	0	0	1	3	3	3	2	1	5	19
d__Bacteria	k__norank	p__Firmicutes	c__Erysipelotrichia	o__Erysipelotrichales	f__Erysipelotrichaceae	g__Dielma	s__uncultured_bacterium_g__Dielma	OTU216	5	5	13	9	9	0	2	0	4	0	0	1	16	3	0	12	5	14	98
d__Bacteria	k__norank	p__Bacteroidetes	c__Bacteroidia	o__Bacteroidales	f__Bacteroidales_S24-7_group	g__norank_f__Bacteroidales_S24-7_group	s__uncultured_rumen_bacterium_g__norank_f__Bacteroidales_S24-7_group	OTU303	0	0	0	0	0	0	0	0	4	0	0	0	0	0	0	2	0	0	6
d__Bacteria	k__norank	p__Firmicutes	c__Clostridia	o__Clostridiales	f__Clostridiales_vadinBB60_group	g__norank_f__Clostridiales_vadinBB60_group	s__unclassified_g__norank_f__Clostridiales_vadinBB60_group	OTU7187	0	0	1	0	0	0	0	0	1	0	0	2	0	6	3	7	12	11	43
d__Bacteria	k__norank	p__Firmicutes	c__Clostridia	o__Clostridiales	f__Ruminococcaceae	g__Ruminococcaceae_UCG-013	s__unclassified_g__Ruminococcaceae_UCG-013	OTU274	1	0	1	2	0	0	3	0	1	7	0	0	0	0	0	1	0	0	16
d__Bacteria	k__norank	p__Firmicutes	c__Clostridia	o__Clostridiales	f__Ruminococcaceae	g__Oscillibacter	s__uncultured_bacterium_g__Oscillibacter	OTU265	5	9	5	1	2	3	5	1	5	6	5	8	14	10	7	22	0	15	123
d__Bacteria	k__norank	p__Firmicutes	c__Clostridia	o__Clostridiales	f__Christensenellaceae	g__Christensenellaceae_R-7_group	s__unclassified_g__Christensenellaceae_R-7_group	OTU785	0	2	1	3	0	1	12	5	11	13	2	13	7	8	13	10	7	5	113
d__Bacteria	k__norank	p__Actinobacteria	c__Actinobacteria	o__Actinomycetales	f__Actinomycetaceae	g__unclassified_f__Actinomycetaceae	s__unclassified_f__Actinomycetaceae	OTU2651	0	0	0	0	0	0	0	0	0	0	0	0	0	1	0	1	0	0	2
d__Bacteria	k__norank	p__Proteobacteria	c__Alphaproteobacteria	o__Rhodospirillales	f__Rhodospirillaceae	g__norank_f__Rhodospirillaceae	s__uncultured_rumen_bacterium_g__norank_f__Rhodospirillaceae	OTU6936	0	0	0	0	0	0	0	0	0	0	0	0	0	2	4	8	0	0	14
d__Bacteria	k__norank	p__Firmicutes	c__Clostridia	o__Clostridiales	f__Lachnospiraceae	g__Lachnospiraceae_UCG-001	s__uncultured_Lachnospiraceae_bacterium_g__Lachnospiraceae_UCG-001	OTU27	3	2	1	0	4	0	0	8	5	6	0	8	12	42	45	43	28	28	235
d__Bacteria	k__norank	p__Proteobacteria	c__Alphaproteobacteria	o__Rhodospirillales	f__Rhodospirillaceae	g__norank_f__Rhodospirillaceae	s__unclassified_g__norank_f__Rhodospirillaceae	OTU865	0	0	0	0	0	0	0	0	3	0	0	1	0	0	0	0	0	0	4
d__Bacteria	k__norank	p__Firmicutes	c__Clostridia	o__Clostridiales	f__Ruminococcaceae	g__Ruminococcaceae_UCG-005	s__unclassified_g__Ruminococcaceae_UCG-005	OTU28	4776	2713	3342	3187	3415	2977	1794	2860	1225	1996	1652	2437	2330	1933	2015	2194	2925	2345	46116
d__Bacteria	k__norank	p__Bacteroidetes	c__Bacteroidia	o__Bacteroidales	f__Rikenellaceae	g__Alistipes	s__uncultured_bacterium_g__Alistipes	OTU569	25	5	4	72	13	1	4	28	11	0	12	37	33	41	47	293	25	98	749
d__Bacteria	k__norank	p__Firmicutes	c__Clostridia	o__Clostridiales	f__Ruminococcaceae	g__[Eubacterium]_coprostanoligenes_group	s__unclassified_g__[Eubacterium]_coprostanoligenes_group	OTU420	14	8	26	41	19	11	9	0	7	3	1	6	370	31	76	116	59	57	854
d__Bacteria	k__norank	p__Firmicutes	c__Clostridia	o__Clostridiales	f__Lachnospiraceae	g__Tyzzerella_4	s__uncultured_bacterium_g__Tyzzerella_4	OTU6924	16	8	2	14	14	2	12	10	10	3	16	14	3	18	50	11	24	15	242
d__Bacteria	k__norank	p__Firmicutes	c__Clostridia	o__Clostridiales	f__Ruminococcaceae	g__Anaerotruncus	s__unclassified_g__Anaerotruncus	OTU1060	0	0	0	0	0	0	2	0	0	0	0	1	4	2	2	2	0	0	13
d__Bacteria	k__norank	p__Firmicutes	c__Clostridia	o__Clostridiales	f__unclassified_o__Clostridiales	g__unclassified_o__Clostridiales	s__unclassified_o__Clostridiales	OTU153	1	1	5	1	2	3	2	2	0	0	0	1	0	0	1	1	1	2	23
d__Bacteria	k__norank	p__Bacteroidetes	c__Bacteroidia	o__Bacteroidales	f__Prevotellaceae	g__Prevotellaceae_UCG-003	s__uncultured_Bacteroidales_bacterium_g__Prevotellaceae_UCG-003	OTU1041	0	0	0	0	0	0	0	0	0	0	0	5	0	0	0	0	0	4	9
d__Bacteria	k__norank	p__Tenericutes	c__Mollicutes	o__Anaeroplasmatales	f__Anaeroplasmataceae	g__Anaeroplasma	s__uncultured_bacterium_g__Anaeroplasma	OTU7069	0	0	0	0	0	0	0	0	0	0	0	0	0	0	0	0	24	0	24
d__Bacteria	k__norank	p__Proteobacteria	c__Alphaproteobacteria	o__Sphingomonadales	f__Sphingomonadaceae	g__Sphingomonas	s__Sphingomonas_aerolata	OTU4005	0	2	0	0	0	1	0	0	0	0	0	0	0	0	0	0	0	0	3
d__Bacteria	k__norank	p__Firmicutes	c__Clostridia	o__Clostridiales	f__Lachnospiraceae	g__Coprococcus_2	s__unclassified_g__Coprococcus_2	OTU958	0	1	0	0	0	0	1	1	1	3	1	4	0	3	2	1	6	1	25
d__Bacteria	k__norank	p__Firmicutes	c__Clostridia	o__Clostridiales	f__Lachnospiraceae	g__Syntrophococcus	s__uncultured_rumen_bacterium_g__Syntrophococcus	OTU1051	0	0	0	0	0	0	0	5	1	0	0	4	1	1	0	0	0	0	12
d__Bacteria	k__norank	p__Firmicutes	c__Clostridia	o__Clostridiales	f__Ruminococcaceae	g__Intestinimonas	s__uncultured_Firmicutes_bacterium_g__Intestinimonas	OTU813	1	3	3	7	0	2	12	10	9	18	5	10	25	15	12	10	8	8	158
d__Bacteria	k__norank	p__Firmicutes	c__Clostridia	o__Clostridiales	f__Clostridiaceae_1	g__Clostridium_sensu_stricto_1	s__unclassified_g__Clostridium_sensu_stricto_1	OTU43	8	7	9	12	5	0	58	31	167	41	11	53	68	68	63	84	24	105	814
d__Bacteria	k__norank	p__Firmicutes	c__Clostridia	o__Clostridiales	f__Peptococcaceae	g__norank_f__Peptococcaceae	s__unclassified_g__norank_f__Peptococcaceae	OTU6909	0	1	0	1	1	0	1	0	1	1	1	1	7	4	40	2	2	1	64
d__Bacteria	k__norank	p__Firmicutes	c__Clostridia	o__Clostridiales	f__Christensenellaceae	g__Christensenellaceae_R-7_group	s__unclassified_g__Christensenellaceae_R-7_group	OTU7037	0	0	0	0	0	0	0	0	2	0	0	0	2	0	4	1	1	2	12
d__Bacteria	k__norank	p__Firmicutes	c__Clostridia	o__Clostridiales	f__Ruminococcaceae	g__Ruminococcaceae_UCG-010	s__uncultured_bacterium_g__Ruminococcaceae_UCG-010	OTU6793	0	0	0	1	0	0	2	1	1	0	0	0	17	13	19	16	21	16	107
d__Bacteria	k__norank	p__Bacteroidetes	c__Bacteroidia	o__Bacteroidales	f__Bacteroidaceae	g__Bacteroides	s__uncultured_Bacteroides_sp._g__Bacteroides	OTU704	48	80	85	79	17	33	149	190	56	151	40	176	83	84	165	99	65	74	1674
d__Bacteria	k__norank	p__Firmicutes	c__Bacilli	o__Lactobacillales	f__Lactobacillaceae	g__Pediococcus	s__Pediococcus_acidilactici_g__Pediococcus	OTU1206	0	0	0	0	0	0	1	0	0	0	0	0	0	0	0	0	0	0	1
d__Bacteria	k__norank	p__Actinobacteria	c__Actinobacteria	o__Coriobacteriales	f__Coriobacteriaceae	g__Parvibacter	s__uncultured_bacterium_g__Parvibacter	OTU7201	1	1	2	2	1	3	1	0	2	0	1	1	0	2	19	1	1	3	41
d__Bacteria	k__norank	p__Firmicutes	c__Clostridia	o__Clostridiales	f__Family_XIII	g__Family_XIII_UCG-002	s__uncultured_bacterium_g__Family_XIII_UCG-002	OTU1066	1	0	1	8	2	0	0	0	1	0	0	1	0	2	3	1	1	0	21
d__Bacteria	k__norank	p__Firmicutes	c__Clostridia	o__Clostridiales	f__Lachnospiraceae	g__unclassified_f__Lachnospiraceae	s__unclassified_f__Lachnospiraceae	OTU7079	2	0	1	2	1	0	0	1	0	0	0	3	6	1	0	5	7	3	32
d__Bacteria	k__norank	p__Tenericutes	c__Mollicutes	o__Mollicutes_RF9	f__norank_o__Mollicutes_RF9	g__norank_o__Mollicutes_RF9	s__unclassified_g__norank_o__Mollicutes_RF9	OTU787	3	4	3	3	5	5	8	4	5	1	2	0	2	0	0	1	3	0	49
d__Bacteria	k__norank	p__Firmicutes	c__Clostridia	o__Clostridiales	f__Ruminococcaceae	g__Ruminococcaceae_UCG-010	s__uncultured_bacterium_g__Ruminococcaceae_UCG-010	OTU6868	4	3	3	4	1	5	4	11	2	2	3	4	3	4	1	9	3	2	68
d__Bacteria	k__norank	p__Firmicutes	c__Clostridia	o__Clostridiales	f__Ruminococcaceae	g__Ruminococcaceae_UCG-010	s__uncultured_bacterium_g__Ruminococcaceae_UCG-010	OTU6869	0	0	0	0	0	0	1	3	0	0	0	4	7	1	33	3	2	2	56
d__Bacteria	k__norank	p__Actinobacteria	c__Actinobacteria	o__Corynebacteriales	f__Mycobacteriaceae	g__Mycobacterium	s__unclassified_g__Mycobacterium	OTU2081	0	0	0	0	0	0	1	0	0	0	0	0	0	0	0	0	0	0	1
d__Bacteria	k__norank	p__unclassified_k__norank	c__unclassified_k__norank	o__unclassified_k__norank	f__unclassified_k__norank	g__unclassified_k__norank	s__unclassified_k__norank	OTU2977	2	5	5	1	4	5	0	1	11	0	0	0	0	0	1	2	5	0	42
d__Bacteria	k__norank	p__Firmicutes	c__Clostridia	o__Clostridiales	f__Defluviitaleaceae	g__Defluviitaleaceae_UCG-011	s__uncultured_bacterium_g__Defluviitaleaceae_UCG-011	OTU2464	0	1	1	0	0	0	1	3	0	2	1	0	10	5	3	10	1	4	42
d__Bacteria	k__norank	p__Firmicutes	c__Clostridia	o__Clostridiales	f__Ruminococcaceae	g__Ruminococcus_1	s__uncultured_rumen_bacterium_4C0d-6	OTU675	1	0	0	0	0	0	0	0	1	0	0	0	0	0	0	2	2	0	6
d__Bacteria	k__norank	p__Firmicutes	c__Clostridia	o__Clostridiales	f__Ruminococcaceae	g__Ruminococcaceae_UCG-010	s__uncultured_bacterium_g__Ruminococcaceae_UCG-010	OTU834	12	14	10	8	0	10	17	15	13	17	6	5	8	9	0	2	2	5	153
d__Bacteria	k__norank	p__Verrucomicrobia	c__WCHB1-41	o__norank_c__WCHB1-41	f__norank_c__WCHB1-41	g__norank_c__WCHB1-41	s__uncultured_rumen_bacterium_g__norank_c__WCHB1-41	OTU296	0	1	1	1	2	1	0	0	0	0	0	0	1	2	0	1	6	0	16
d__Bacteria	k__norank	p__Firmicutes	c__Erysipelotrichia	o__Erysipelotrichales	f__Erysipelotrichaceae	g__unclassified_f__Erysipelotrichaceae	s__unclassified_f__Erysipelotrichaceae	OTU586	0	0	0	2	1	0	0	0	0	0	0	0	0	0	0	0	0	0	3
d__Bacteria	k__norank	p__Firmicutes	c__Clostridia	o__Clostridiales	f__Ruminococcaceae	g__Candidatus_Soleaferrea	s__uncultured_Ruminococcaceae_bacterium_g__Candidatus_Soleaferrea	OTU81	0	0	1	2	1	1	3	1	0	1	1	2	2	2	2	8	9	2	38
d__Bacteria	k__norank	p__Bacteroidetes	c__Bacteroidia	o__Bacteroidales	f__Porphyromonadaceae	g__norank_f__Porphyromonadaceae	s__uncultured_Paludibacter_sp._g__norank	OTU7031	15	12	4	5	5	12	22	19	11	7	1	51	75	40	86	139	105	109	718
d__Bacteria	k__norank	p__Saccharibacteria	c__Unknown_Class_p__Saccharibacteria	o__Unknown_Order_c__Unknown_Class_p__Saccharibacteria	f__Unknown_Family_o__Unknown_Order_c__Unknown_Class_p__Saccharibacteria	g__Candidatus_Saccharimonas	s__uncultured_rumen_bacterium_g__Candidatus_Saccharimonas	OTU137	2	6	5	4	0	0	0	3	62	2	0	0	1	1	0	8	1	1	96
d__Bacteria	k__norank	p__Verrucomicrobia	c__WCHB1-41	o__norank_c__WCHB1-41	f__norank_c__WCHB1-41	g__norank_c__WCHB1-41	s__unclassified_g__norank_c__WCHB1-41	OTU7149	0	0	0	0	0	0	0	0	0	0	0	0	0	0	0	0	0	2	2
d__Bacteria	k__norank	p__Proteobacteria	c__Betaproteobacteria	o__Burkholderiales	f__Burkholderiaceae	g__Ralstonia	s__unclassified_g__Ralstonia	OTU1726	0	0	0	1	0	0	0	0	1	0	0	0	0	0	0	0	0	0	2
d__Bacteria	k__norank	p__Actinobacteria	c__Actinobacteria	o__Propionibacteriales	f__Nocardioidaceae	g__Mumia	s__uncultured_bacterium_g__Mumia	OTU1939	0	0	0	0	0	0	1	4	4	1	0	2	0	0	0	0	0	0	12
d__Bacteria	k__norank	p__Bacteroidetes	c__Bacteroidia	o__Bacteroidales	f__Bacteroidales_BS11_gut_group	g__norank_f__Bacteroidales_BS11_gut_group	s__uncultured_bacterium_g__norank_f__Bacteroidales_BS11_gut_group	OTU884	0	0	8	0	2	0	0	0	49	1	0	10	0	2	1	3	13	1	90
d__Bacteria	k__norank	p__Firmicutes	c__Clostridia	o__Clostridiales	f__Lachnospiraceae	g__Cellulosilyticum	s__uncultured_bacterium_g__Cellulosilyticum	OTU870	0	0	0	0	0	0	0	0	6	0	0	0	0	0	0	0	0	0	6
d__Bacteria	k__norank	p__Firmicutes	c__Clostridia	o__Clostridiales	f__Lachnospiraceae	g__Cellulosilyticum	s__uncultured_bacterium_g__Cellulosilyticum	OTU877	0	0	0	0	0	0	0	1	5	0	0	0	7	16	3	3	2	0	37
d__Bacteria	k__norank	p__Firmicutes	c__Clostridia	o__Clostridiales	f__Ruminococcaceae	g__Ruminococcus_1	s__unclassified_g__Ruminococcus_1	OTU7022	0	0	0	0	0	0	0	0	0	0	0	0	0	0	0	2	0	0	2
d__Bacteria	k__norank	p__Firmicutes	c__Clostridia	o__Clostridiales	f__Ruminococcaceae	g__Ruminococcaceae_UCG-010	s__uncultured_bacterium_g__Ruminococcaceae_UCG-010	OTU1010	0	1	2	5	2	1	10	3	4	2	1	10	29	12	24	28	28	21	183
d__Bacteria	k__norank	p__Tenericutes	c__Mollicutes	o__Mollicutes_RF9	f__norank_o__Mollicutes_RF9	g__norank_o__Mollicutes_RF9	s__unclassified_g__norank_o__Mollicutes_RF9	OTU236	0	0	1	0	5	1	0	0	1	0	0	0	0	0	0	0	0	0	8
d__Bacteria	k__norank	p__Bacteroidetes	c__Bacteroidia	o__Bacteroidales	f__Prevotellaceae	g__Prevotellaceae_UCG-001	s__uncultured_rumen_bacterium_g__Prevotellaceae_UCG-001	OTU195	0	0	0	0	1	0	0	0	0	0	0	0	0	0	0	0	0	0	1
d__Bacteria	k__norank	p__Firmicutes	c__Clostridia	o__Clostridiales	f__Lachnospiraceae	g__[Eubacterium]_hallii_group	s__unclassified_g__[Eubacterium]_hallii_group	OTU6880	0	0	0	1	1	0	0	0	0	0	0	1	2	1	4	2	1	2	15
d__Bacteria	k__norank	p__Firmicutes	c__Clostridia	o__Clostridiales	f__Ruminococcaceae	g__[Eubacterium]_coprostanoligenes_group	s__unclassified_g__[Eubacterium]_coprostanoligenes_group	OTU737	0	1	0	0	0	0	1	0	3	2	0	0	1	0	0	0	0	0	8
d__Bacteria	k__norank	p__Bacteroidetes	c__Bacteroidia	o__Bacteroidales	f__Rikenellaceae	g__dgA-11_gut_group	s__uncultured_bacterium_g__dgA-11_gut_group	OTU636	0	0	20	0	0	7	5	0	6	7	14	9	0	11	41	0	0	13	133
d__Bacteria	k__norank	p__Tenericutes	c__Mollicutes	o__Mollicutes_RF9	f__norank_o__Mollicutes_RF9	g__norank_o__Mollicutes_RF9	s__unclassified_g__norank_o__Mollicutes_RF9	OTU169	8	0	6	3	3	9	6	2	17	4	1	4	0	3	0	0	1	1	68
d__Bacteria	k__norank	p__Firmicutes	c__Clostridia	o__Clostridiales	f__Ruminococcaceae	g__unclassified_f__Ruminococcaceae	s__unclassified_f__Ruminococcaceae	OTU1089	2	0	2	0	10	5	5	1	0	1	2	20	3	2	5	12	1	2	73
d__Bacteria	k__norank	p__Bacteroidetes	c__Bacteroidia	o__Bacteroidales	f__Bacteroidales_BS11_gut_group	g__norank_f__Bacteroidales_BS11_gut_group	s__uncultured_bacterium_g__norank_f__Bacteroidales_BS11_gut_group	OTU550	0	0	1	4	1	9	3	2	3	0	0	4	12	0	0	1	9	2	51
d__Bacteria	k__norank	p__Tenericutes	c__Mollicutes	o__NB1-n	f__norank_o__NB1-n	g__norank_o__NB1-n	s__unclassified_g__norank_o__NB1-n	OTU338	0	3	1	0	1	1	6	11	2	3	6	9	0	8	7	0	1	6	65
d__Bacteria	k__norank	p__Actinobacteria	c__Actinobacteria	o__Micromonosporales	f__Micromonosporaceae	g__Actinoplanes	s__Actinoplanes_digitatis	OTU1575	1	0	2	0	0	0	1	1	0	0	1	0	0	0	0	0	0	0	6
d__Bacteria	k__norank	p__Firmicutes	c__Clostridia	o__Clostridiales	f__Ruminococcaceae	g__Ruminococcaceae_UCG-010	s__uncultured_bacterium_g__Ruminococcaceae_UCG-010	OTU657	5	2	0	0	0	10	2	1	2	4	0	2	2	3	4	5	3	2	47
d__Bacteria	k__norank	p__Firmicutes	c__Clostridia	o__Clostridiales	f__Ruminococcaceae	g__Ruminococcaceae_UCG-013	s__uncultured_Firmicutes_bacterium_g__Ruminococcaceae_UCG-013	OTU7177	16	103	7	12	3	11	62	33	24	43	19	104	6	25	33	35	4	53	593
d__Bacteria	k__norank	p__Firmicutes	c__Clostridia	o__Clostridiales	f__Peptococcaceae	g__norank_f__Peptococcaceae	s__unclassified_g__norank_f__Peptococcaceae	OTU6838	4	3	4	11	7	10	30	8	11	6	4	28	52	79	65	65	36	54	477
d__Bacteria	k__norank	p__Firmicutes	c__Clostridia	o__Clostridiales	f__Family_XIII	g__Family_XIII_AD3011_group	s__uncultured_bacterium_g__Family_XIII_AD3011_group	OTU792	0	6	1	1	0	2	4	11	4	2	2	6	24	21	15	3	6	9	117
d__Bacteria	k__norank	p__Bacteroidetes	c__Bacteroidia	o__Bacteroidales	f__Bacteroidales_Incertae_Sedis	g__Phocaeicola	s__uncultured_Bacteroidales_bacterium_g__Phocaeicola	OTU80	18	40	2	11	17	5	0	28	0	2	8	51	24	15	46	21	4	22	314
d__Bacteria	k__norank	p__Firmicutes	c__Clostridia	o__Clostridiales	f__Ruminococcaceae	g__Faecalibacterium	s__uncultured_bacterium_g__Faecalibacterium	OTU646	3	8	5	13	4	8	6	0	1	5	1	5	3	4	5	8	5	1	85
d__Bacteria	k__norank	p__Firmicutes	c__Clostridia	o__Clostridiales	f__Ruminococcaceae	g__unclassified_f__Ruminococcaceae	s__unclassified_f__Ruminococcaceae	OTU446	2	0	1	6	0	0	1	1	2	5	0	1	3	7	3	3	2	0	37
d__Bacteria	k__norank	p__Firmicutes	c__Clostridia	o__Clostridiales	f__Ruminococcaceae	g__Ruminococcaceae_UCG-005	s__uncultured_bacterium_g__Ruminococcaceae_UCG-005	OTU212	1054	397	753	499	620	547	278	628	184	424	261	482	278	249	210	241	206	331	7642
d__Bacteria	k__norank	p__Firmicutes	c__Erysipelotrichia	o__Erysipelotrichales	f__Erysipelotrichaceae	g__norank_f__Erysipelotrichaceae	s__uncultured_rumen_bacterium_g__norank_f__Erysipelotrichaceae	OTU571	0	0	0	0	0	1	0	0	0	0	0	0	0	0	0	0	0	0	1
d__Bacteria	k__norank	p__Tenericutes	c__Mollicutes	o__NB1-n	f__norank_o__NB1-n	g__norank_o__NB1-n	s__unidentified_rumen_bacterium_RFN82	OTU14	0	0	0	0	0	0	4	1	0	0	4	2	0	1	0	1	0	0	13
d__Bacteria	k__norank	p__Proteobacteria	c__Alphaproteobacteria	o__Rhodospirillales	f__Rhodospirillaceae	g__norank_f__Rhodospirillaceae	s__gut_metagenome_g__norank_f__Rhodospirillaceae	OTU7032	0	0	0	0	0	0	0	0	0	0	0	0	0	0	0	0	6	0	6
d__Bacteria	k__norank	p__Firmicutes	c__Clostridia	o__Clostridiales	f__Lachnospiraceae	g__[Acetivibrio]_ethanolgignens_group	s__Acetivibrio_ethanolgignens	OTU34	1	1	0	0	0	0	0	0	0	1	0	0	13	8	1	6	3	2	36
d__Bacteria	k__norank	p__Firmicutes	c__Clostridia	o__Clostridiales	f__Christensenellaceae	g__Christensenellaceae_R-7_group	s__unclassified_g__Christensenellaceae_R-7_group	OTU6761	4	0	3	2	0	0	3	1	5	6	0	1	3	1	4	1	4	5	43
d__Bacteria	k__norank	p__Proteobacteria	c__Gammaproteobacteria	o__Pseudomonadales	f__Pseudomonadaceae	g__Pseudomonas	s__Pseudomonas_syringae_pv._actinidiae	OTU2484	0	0	1	0	0	0	0	0	2	0	0	0	0	0	0	0	0	0	3
d__Bacteria	k__norank	p__Firmicutes	c__Clostridia	o__Clostridiales	f__Lachnospiraceae	g__unclassified_f__Lachnospiraceae	s__unclassified_f__Lachnospiraceae	OTU2406	0	0	0	1	0	0	0	0	0	0	0	1	0	0	0	1	0	0	3
d__Bacteria	k__norank	p__Bacteroidetes	c__Bacteroidia	o__Bacteroidales	f__Bacteroidales_S24-7_group	g__norank_f__Bacteroidales_S24-7_group	s__uncultured_bacterium_g__norank_f__Bacteroidales_S24-7_group	OTU549	27	14	0	58	0	0	0	0	0	3	2	0	0	0	3	0	0	3	110
d__Bacteria	k__norank	p__Tenericutes	c__Mollicutes	o__Mollicutes_RF9	f__norank_o__Mollicutes_RF9	g__norank_o__Mollicutes_RF9	s__uncultured_rumen_bacterium_g__norank_o__Mollicutes_RF9	OTU647	3	0	2	0	1	1	2	0	3	0	2	0	1	1	0	0	0	1	17
d__Bacteria	k__norank	p__Firmicutes	c__Clostridia	o__Clostridiales	f__Ruminococcaceae	g__Ruminococcaceae_UCG-013	s__unclassified_g__Ruminococcaceae_UCG-013	OTU1033	32	0	6	0	8	10	13	13	0	7	4	25	1	0	0	0	1	4	124
d__Bacteria	k__norank	p__Bacteroidetes	c__Bacteroidia	o__Bacteroidales	f__Rikenellaceae	g__Rikenellaceae_RC9_gut_group	s__unclassified_g__Rikenellaceae_RC9_gut_group	OTU1069	1	24	0	1	0	0	0	3	0	0	0	39	0	0	16	0	0	0	84
d__Bacteria	k__norank	p__Proteobacteria	c__Alphaproteobacteria	o__Rhodospirillales	f__Rhodospirillaceae	g__norank_f__Rhodospirillaceae	s__uncultured_rumen_bacterium_g__norank_f__Rhodospirillaceae	OTU6876	0	0	0	0	2	0	0	0	0	0	0	0	0	6	4	4	0	3	19
d__Bacteria	k__norank	p__Firmicutes	c__Negativicutes	o__Selenomonadales	f__Veillonellaceae	g__Quinella	s__unclassified_g__Quinella	OTU164	0	0	5	0	0	0	0	0	0	0	0	0	0	0	0	0	0	0	5
d__Bacteria	k__norank	p__Firmicutes	c__Clostridia	o__Clostridiales	f__Ruminococcaceae	g__Ruminococcaceae_UCG-013	s__unclassified_g__Ruminococcaceae_UCG-013	OTU599	0	0	2	0	0	0	3	0	4	3	0	0	0	0	0	0	0	0	12
d__Bacteria	k__norank	p__Firmicutes	c__Clostridia	o__Clostridiales	f__Christensenellaceae	g__Christensenellaceae_R-7_group	s__unclassified_g__Christensenellaceae_R-7_group	OTU171	1	1	2	1	0	0	1	25	2	2	1	14	0	1	0	2	0	0	53
d__Bacteria	k__norank	p__Firmicutes	c__Clostridia	o__Clostridiales	f__Ruminococcaceae	g__[Eubacterium]_coprostanoligenes_group	s__unclassified_g__[Eubacterium]_coprostanoligenes_group	OTU7190	1	0	0	1	0	0	0	0	0	0	0	0	0	3	4	1	0	1	11
d__Bacteria	k__norank	p__Firmicutes	c__Clostridia	o__Clostridiales	f__Ruminococcaceae	g__unclassified_f__Ruminococcaceae	s__unclassified_f__Ruminococcaceae	OTU533	4	24	3	3	0	10	6	6	5	5	4	11	1	3	0	1	0	1	87
d__Bacteria	k__norank	p__Firmicutes	c__Clostridia	o__Clostridiales	f__Family_XIII	g__Anaerovorax	s__uncultured_bacterium_g__Anaerovorax	OTU955	7	5	2	2	0	0	13	3	4	7	0	8	10	8	14	7	8	7	105
d__Bacteria	k__norank	p__Tenericutes	c__Mollicutes	o__Mollicutes_RF9	f__norank_o__Mollicutes_RF9	g__norank_o__Mollicutes_RF9	s__unclassified_g__norank_o__Mollicutes_RF9	OTU896	0	0	0	0	0	0	1	0	9	1	0	0	0	0	0	0	0	0	11
d__Bacteria	k__norank	p__Firmicutes	c__Clostridia	o__Clostridiales	f__Ruminococcaceae	g__unclassified_f__Ruminococcaceae	s__unclassified_f__Ruminococcaceae	OTU534	4	8	6	2	28	38	3	15	7	2	4	9	19	1	2	7	7	0	162
d__Bacteria	k__norank	p__Proteobacteria	c__Alphaproteobacteria	o__Rhodospirillales	f__Rhodospirillaceae	g__norank_f__Rhodospirillaceae	s__gut_metagenome_g__norank_f__Rhodospirillaceae	OTU540	0	0	0	0	0	2	0	4	0	4	0	0	0	0	0	0	0	1	11
d__Bacteria	k__norank	p__Spirochaetae	c__Spirochaetes	o__Spirochaetales	f__Spirochaetaceae	g__norank_f__Spirochaetaceae	s__unclassified_g__norank_f__Spirochaetaceae	OTU767	0	0	0	0	0	0	0	0	0	0	0	1	2	2	0	2	1	0	8
d__Bacteria	k__norank	p__Actinobacteria	c__Actinobacteria	o__Coriobacteriales	f__Coriobacteriaceae	g__norank_f__Coriobacteriaceae	s__uncultured_bacterium_g__norank_f__Coriobacteriaceae	OTU1081	0	0	0	0	0	0	0	0	1	0	0	1	0	1	0	0	0	0	3
d__Bacteria	k__norank	p__Firmicutes	c__Clostridia	o__Clostridiales	f__Ruminococcaceae	g__Ruminococcaceae_UCG-014	s__unclassified_g__Ruminococcaceae_UCG-014	OTU764	0	0	12	6	0	0	2	0	4	0	0	0	0	0	1	0	0	0	25
d__Bacteria	k__norank	p__Bacteroidetes	c__Bacteroidia	o__Bacteroidales	f__Prevotellaceae	g__Prevotellaceae_UCG-003	s__unclassified_g__Prevotellaceae_UCG-003	OTU6912	2	0	0	6	0	7	4	0	0	0	3	1	5	13	28	3	0	36	108
d__Bacteria	k__norank	p__Firmicutes	c__Negativicutes	o__Selenomonadales	f__Veillonellaceae	g__Veillonella	s__unclassified_g__Veillonella	OTU3027	0	0	1	0	1	0	0	0	0	0	0	0	0	0	0	0	0	0	2
d__Bacteria	k__norank	p__Firmicutes	c__Clostridia	o__Clostridiales	f__Ruminococcaceae	g__Ruminococcaceae_UCG-013	s__unclassified_g__Ruminococcaceae_UCG-013	OTU607	24	35	8	8	13	33	44	25	20	27	16	144	11	27	16	9	9	9	478
d__Bacteria	k__norank	p__Bacteroidetes	c__Bacteroidia	o__Bacteroidales	f__Prevotellaceae	g__Prevotellaceae_Ga6A1_group	s__uncultured_bacterium_g__Prevotellaceae_Ga6A1_group	OTU1028	1	2	1	0	0	4	12	3	5	0	4	59	1	2	7	10	9	3	123
d__Bacteria	k__norank	p__Firmicutes	c__Clostridia	o__Clostridiales	f__Family_XIII	g__unclassified_f__Family_XIII	s__unclassified_f__Family_XIII	OTU6770	1	0	1	0	0	0	4	0	0	1	0	2	65	8	4	1	2	2	91
d__Bacteria	k__norank	p__Proteobacteria	c__Betaproteobacteria	o__Burkholderiales	f__Comamonadaceae	g__Comamonas	s__bacterium_endosymbiont_of_Onthophagus_Taurus_g__Comamonas	OTU2532	0	0	0	0	0	0	1	0	6	0	0	0	0	0	0	0	0	0	7
d__Bacteria	k__norank	p__Firmicutes	c__Clostridia	o__Clostridiales	f__Ruminococcaceae	g__Ruminococcaceae_UCG-010	s__uncultured_bacterium_g__Ruminococcaceae_UCG-010	OTU7134	0	1	1	0	0	0	6	1	2	1	0	1	7	9	15	10	5	4	63
d__Bacteria	k__norank	p__Firmicutes	c__Clostridia	o__Clostridiales	f__Ruminococcaceae	g__Ruminococcaceae_UCG-014	s__unclassified_g__Ruminococcaceae_UCG-014	OTU434	2	1	6	6	4	15	8	7	13	13	3	12	0	2	2	3	0	0	97
d__Bacteria	k__norank	p__Lentisphaerae	c__Lentisphaeria	o__Victivallales	f__Victivallaceae	g__norank_f__Victivallaceae	s__unclassified_g__norank_f__Victivallaceae	OTU7027	2	0	0	0	0	0	7	0	0	4	0	3	8	25	29	26	10	18	132
d__Bacteria	k__norank	p__Tenericutes	c__Mollicutes	o__Mollicutes_RF9	f__norank_o__Mollicutes_RF9	g__norank_o__Mollicutes_RF9	s__unclassified_g__norank_o__Mollicutes_RF9	OTU6792	1	2	0	0	1	1	2	0	0	3	0	0	1	0	0	0	0	0	11
d__Bacteria	k__norank	p__Bacteroidetes	c__Bacteroidia	o__Bacteroidales	f__Prevotellaceae	g__Prevotella_1	s__uncultured_bacterium_g__Prevotella_1	OTU316	0	0	1	0	0	0	0	0	2	0	1	1	0	0	0	0	0	0	5
d__Bacteria	k__norank	p__Actinobacteria	c__Actinobacteria	o__Coriobacteriales	f__Coriobacteriaceae	g__unclassified_f__Coriobacteriaceae	s__unclassified_f__Coriobacteriaceae	OTU6966	0	0	0	0	0	0	0	0	0	0	1	1	1	1	3	1	1	0	9
d__Bacteria	k__norank	p__Firmicutes	c__Clostridia	o__Clostridiales	f__Ruminococcaceae	g__unclassified_f__Ruminococcaceae	s__unclassified_f__Ruminococcaceae	OTU669	2	0	0	0	1	0	0	0	0	0	0	0	0	0	0	0	0	0	3
d__Bacteria	k__norank	p__Proteobacteria	c__Alphaproteobacteria	o__Rhizobiales	f__Methylobacteriaceae	g__Methylobacterium	s__unclassified_g__Methylobacterium	OTU3939	0	0	0	0	0	0	0	0	0	0	0	0	0	4	1	4	2	1	12
d__Bacteria	k__norank	p__Tenericutes	c__Mollicutes	o__Mollicutes_RF9	f__norank_o__Mollicutes_RF9	g__norank_o__Mollicutes_RF9	s__uncultured_bacterium_g__norank_o__Mollicutes_RF9	OTU199	63	32	30	32	44	37	71	61	163	55	13	49	13	11	6	11	24	16	731
d__Bacteria	k__norank	p__Firmicutes	c__Clostridia	o__Clostridiales	f__Ruminococcaceae	g__Oscillibacter	s__unclassified_g__Oscillibacter	OTU7168	5	4	5	8	6	5	5	8	9	8	5	16	12	9	16	19	30	27	197
d__Bacteria	k__norank	p__Firmicutes	c__Clostridia	o__Clostridiales	f__Ruminococcaceae	g__[Eubacterium]_coprostanoligenes_group	s__uncultured_bacterium_g__[Eubacterium]_coprostanoligenes_group	OTU7046	4	42	9	16	3	9	11	27	5	40	6	22	89	27	106	22	36	29	503
d__Bacteria	k__norank	p__Firmicutes	c__Clostridia	o__Clostridiales	f__Ruminococcaceae	g__[Eubacterium]_coprostanoligenes_group	s__uncultured_bacterium_g__[Eubacterium]_coprostanoligenes_group	OTU7048	2	5	1	0	5	5	1	1	4	6	0	7	209	37	175	39	66	45	608
d__Bacteria	k__norank	p__Bacteroidetes	c__Bacteroidia	o__Bacteroidales	f__Prevotellaceae	g__Prevotellaceae_UCG-003	s__uncultured_rumen_bacterium_g__Prevotellaceae_UCG-003	OTU1616	0	0	0	0	0	0	0	0	0	0	0	0	0	0	0	0	0	1	1
d__Bacteria	k__norank	p__Firmicutes	c__Clostridia	o__Clostridiales	f__Ruminococcaceae	g__Ruminococcaceae_UCG-013	s__uncultured_bacterium_g__Ruminococcaceae_UCG-013	OTU921	1	1	0	0	0	1	0	0	16	56	0	0	0	4	2	0	0	0	81
d__Bacteria	k__norank	p__Cyanobacteria	c__Cyanobacteria	o__Gastranaerophilales	f__norank_o__Gastranaerophilales	g__norank_o__Gastranaerophilales	s__uncultured_bacterium_g__norank_o__Gastranaerophilales	OTU1044	0	0	2	0	0	1	0	2	1	2	0	2	0	0	1	0	0	0	11
d__Bacteria	k__norank	p__Firmicutes	c__Clostridia	o__Clostridiales	f__Ruminococcaceae	g__Ruminococcaceae_UCG-013	s__uncultured_bacterium_g__Ruminococcaceae_UCG-013	OTU438	12	1	15	18	6	9	1	3	18	6	0	102	34	5	4	8	7	13	262
d__Bacteria	k__norank	p__Firmicutes	c__Clostridia	o__Clostridiales	f__Ruminococcaceae	g__Ruminococcaceae_UCG-013	s__uncultured_bacterium_g__Ruminococcaceae_UCG-013	OTU439	3	0	0	0	0	0	0	0	0	0	0	0	0	0	0	0	0	0	3
d__Bacteria	k__norank	p__Firmicutes	c__Clostridia	o__Clostridiales	f__Peptococcaceae	g__norank_f__Peptococcaceae	s__unclassified_g__norank_f__Peptococcaceae	OTU61	0	0	0	0	0	0	0	0	0	0	0	0	0	1	0	0	0	0	1
d__Bacteria	k__norank	p__Firmicutes	c__Clostridia	o__Clostridiales	f__Ruminococcaceae	g__Candidatus_Soleaferrea	s__uncultured_bacterium_g__Candidatus_Soleaferrea	OTU789	70	78	38	85	96	38	77	20	36	30	7	33	54	31	51	37	37	41	859
d__Bacteria	k__norank	p__Firmicutes	c__Erysipelotrichia	o__Erysipelotrichales	f__Erysipelotrichaceae	g__Erysipelotrichaceae_UCG-004	s__unclassified_g__Erysipelotrichaceae_UCG-004	OTU7126	0	0	0	0	0	0	0	0	0	0	0	0	1	0	0	2	6	1	10
d__Bacteria	k__norank	p__Bacteroidetes	c__Bacteroidia	o__Bacteroidales	f__gir-aah93h0	g__norank_f__gir-aah93h0	s__uncultured_bacterium_g__norank_f__gir-aah93h0	OTU7160	1	2	0	0	0	1	0	3	1	0	2	1	1	1	4	17	0	17	51
d__Bacteria	k__norank	p__Actinobacteria	c__Actinobacteria	o__Coriobacteriales	f__Coriobacteriaceae	g__Enterorhabdus	s__unclassified_g__Enterorhabdus	OTU3494	0	0	0	0	0	0	0	3	0	0	0	4	0	3	0	0	0	0	10
d__Bacteria	k__norank	p__Firmicutes	c__Clostridia	o__Clostridiales	f__Ruminococcaceae	g__norank_f__Ruminococcaceae	s__uncultured_bacterium_g__norank_f__Ruminococcaceae	OTU833	59	40	57	9	32	47	60	146	68	71	23	48	91	26	24	38	58	33	930
d__Bacteria	k__norank	p__Tenericutes	c__Mollicutes	o__Mollicutes_RF9	f__norank_o__Mollicutes_RF9	g__norank_o__Mollicutes_RF9	s__unclassified_g__norank_o__Mollicutes_RF9	OTU158	4	0	7	4	2	2	0	2	6	0	0	2	1	1	0	0	2	0	33
d__Bacteria	k__norank	p__Bacteroidetes	c__Bacteroidia	o__Bacteroidales	f__Porphyromonadaceae	g__Odoribacter	s__uncultured_bacterium_g__Odoribacter	OTU998	5	3	2	1	0	6	1	3	3	8	0	4	6	9	4	2	8	4	69
d__Bacteria	k__norank	p__Firmicutes	c__Clostridia	o__Clostridiales	f__Family_XIII	g__[Eubacterium]_nodatum_group	s__unclassified_g__[Eubacterium]_nodatum_group	OTU2372	0	0	0	0	0	0	0	0	0	0	0	2	0	0	0	1	0	0	3
d__Bacteria	k__norank	p__Firmicutes	c__Clostridia	o__Clostridiales	f__Family_XIII	g__[Eubacterium]_nodatum_group	s__unclassified_g__[Eubacterium]_nodatum_group	OTU2378	0	0	0	0	0	1	0	2	0	0	1	0	0	1	0	0	1	0	6
d__Bacteria	k__norank	p__Tenericutes	c__Mollicutes	o__NB1-n	f__norank_o__NB1-n	g__norank_o__NB1-n	s__unclassified_g__norank_o__NB1-n	OTU328	0	0	0	0	0	0	0	0	0	0	0	0	0	1	5	1	0	0	7
d__Bacteria	k__norank	p__Firmicutes	c__Clostridia	o__Clostridiales	f__Ruminococcaceae	g__Ruminococcaceae_UCG-010	s__uncultured_bacterium_g__Ruminococcaceae_UCG-010	OTU135	38	126	39	49	21	33	49	35	14	41	11	75	29	32	14	21	9	11	647
d__Bacteria	k__norank	p__Firmicutes	c__Clostridia	o__Clostridiales	f__Ruminococcaceae	g__Caproiciproducens	s__unclassified_g__Caproiciproducens	OTU458	0	0	0	0	0	0	0	0	0	0	1	1	0	0	0	0	0	1	3
d__Bacteria	k__norank	p__Firmicutes	c__Clostridia	o__Clostridiales	f__Clostridiales_vadinBB60_group	g__norank_f__Clostridiales_vadinBB60_group	s__uncultured_bacterium_g__norank_f__Clostridiales_vadinBB60_group	OTU6977	1	0	0	0	0	2	6	0	2	0	0	0	0	3	4	7	11	1	37
d__Bacteria	k__norank	p__Firmicutes	c__Clostridia	o__Clostridiales	f__Ruminococcaceae	g__Ruminococcaceae_UCG-010	s__uncultured_bacterium_g__Ruminococcaceae_UCG-010	OTU649	0	0	0	2	0	0	0	0	0	0	0	0	0	0	0	0	0	1	3
d__Bacteria	k__norank	p__Firmicutes	c__Clostridia	o__Clostridiales	f__Ruminococcaceae	g__Ruminococcaceae_UCG-010	s__unclassified_g__Ruminococcaceae_UCG-010	OTU260	13	23	15	9	4	21	47	10	11	30	10	14	27	14	16	21	5	15	305
d__Bacteria	k__norank	p__Saccharibacteria	c__Unknown_Class_p__Saccharibacteria	o__Unknown_Order_c__Unknown_Class_p__Saccharibacteria	f__Unknown_Family_o__Unknown_Order_c__Unknown_Class_p__Saccharibacteria	g__Candidatus_Saccharimonas	s__uncultured_rumen_bacterium_g__Candidatus_Saccharimonas	OTU912	4	3	8	7	1	16	0	0	11	0	1	2	4	2	0	0	4	0	63
d__Bacteria	k__norank	p__Spirochaetae	c__Spirochaetes	o__Spirochaetales	f__Spirochaetaceae	g__Treponema_2	s__uncultured_bacterium_g__Treponema_2	OTU130	1	0	2	0	1	0	3	9	17	6	1	9	3	3	5	9	5	11	85
d__Bacteria	k__norank	p__Firmicutes	c__Clostridia	o__Clostridiales	f__Ruminococcaceae	g__unclassified_f__Ruminococcaceae	s__unclassified_f__Ruminococcaceae	OTU845	20	7	12	5	135	9	11	17	7	10	21	6	0	16	6	1	5	1	289
d__Bacteria	k__norank	p__Saccharibacteria	c__Unknown_Class_p__Saccharibacteria	o__Unknown_Order_c__Unknown_Class_p__Saccharibacteria	f__Unknown_Family_o__Unknown_Order_c__Unknown_Class_p__Saccharibacteria	g__Candidatus_Saccharimonas	s__uncultured_rumen_bacterium_g__Candidatus_Saccharimonas	OTU914	0	0	6	4	14	1	1	3	6	0	0	0	0	0	0	1	0	0	36
d__Bacteria	k__norank	p__Firmicutes	c__Clostridia	o__Clostridiales	f__Ruminococcaceae	g__Ruminococcaceae_UCG-014	s__unclassified_g__Ruminococcaceae_UCG-014	OTU1001	2	0	4	0	1	0	6	1	1	10	1	2	0	1	2	0	3	0	34
d__Bacteria	k__norank	p__Spirochaetae	c__Spirochaetes	o__Spirochaetales	f__Spirochaetaceae	g__Treponema_2	s__uncultured_bacterium_g__Treponema_2	OTU91	0	0	0	0	0	0	0	0	0	0	0	0	0	0	0	0	0	7	7
d__Bacteria	k__norank	p__Firmicutes	c__Erysipelotrichia	o__Erysipelotrichales	f__Erysipelotrichaceae	g__Faecalitalea	s__uncultured_bacterium_g__Faecalitalea	OTU182	0	0	0	1	0	0	0	0	4	0	0	4	0	0	1	1	4	3	18
d__Bacteria	k__norank	p__Bacteroidetes	c__Bacteroidia	o__Bacteroidales	f__Rikenellaceae	g__Alistipes	s__uncultured_bacterium_g__Alistipes	OTU573	7	8	2	2	6	0	27	13	2	28	7	10	10	9	4	8	20	5	168
d__Bacteria	k__norank	p__Firmicutes	c__Clostridia	o__Clostridiales	f__Lachnospiraceae	g__unclassified_f__Lachnospiraceae	s__unclassified_f__Lachnospiraceae	OTU7207	0	0	0	0	0	0	1	0	5	1	0	3	6	27	10	11	44	19	127
d__Bacteria	k__norank	p__Firmicutes	c__Clostridia	o__Clostridiales	f__Ruminococcaceae	g__Ruminococcaceae_UCG-010	s__unclassified_g__Ruminococcaceae_UCG-010	OTU7000	13	1	5	7	4	1	24	1	4	20	2	10	1	3	2	4	4	6	112
d__Bacteria	k__norank	p__Bacteroidetes	c__Bacteroidia	o__Bacteroidales	f__Bacteroidales_Incertae_Sedis	g__Phocaeicola	s__uncultured_Bacteroidales_bacterium_g__Phocaeicola	OTU713	11	69	8	74	12	14	42	62	11	32	11	193	831	96	234	305	32	211	2248
d__Bacteria	k__norank	p__Firmicutes	c__Clostridia	o__Clostridiales	f__unclassified_o__Clostridiales	g__unclassified_o__Clostridiales	s__unclassified_o__Clostridiales	OTU148	0	1	0	0	0	0	0	0	0	0	0	0	0	0	0	0	0	0	1
d__Bacteria	k__norank	p__Bacteroidetes	c__Bacteroidia	o__Bacteroidales	f__Rikenellaceae	g__Alistipes	s__uncultured_bacterium_g__Alistipes	OTU1068	0	0	0	0	0	0	0	22	0	0	3	11	9	0	1	0	8	0	54
d__Bacteria	k__norank	p__Firmicutes	c__Clostridia	o__Clostridiales	f__Ruminococcaceae	g__Ruminiclostridium_1	s__unclassified_g__Ruminiclostridium_1	OTU559	11	0	11	3	5	0	6	5	6	5	4	4	0	2	3	2	9	8	84
d__Bacteria	k__norank	p__Firmicutes	c__Clostridia	o__Clostridiales	f__Ruminococcaceae	g__Ruminococcaceae_UCG-010	s__uncultured_bacterium_g__Ruminococcaceae_UCG-010	OTU225	1	0	2	2	1	0	2	0	0	0	0	1	2	3	0	1	5	0	20
d__Bacteria	k__norank	p__Spirochaetae	c__Spirochaetes	o__Spirochaetales	f__Spirochaetaceae	g__Treponema_2	s__uncultured_bacterium_g__Treponema_2	OTU7099	0	0	0	1	0	0	3	2	1	4	0	1	1	5	3	0	3	11	35
d__Bacteria	k__norank	p__Firmicutes	c__Clostridia	o__Clostridiales	f__Ruminococcaceae	g__Ruminococcaceae_UCG-010	s__uncultured_bacterium_g__Ruminococcaceae_UCG-010	OTU223	1	3	3	5	1	1	3	2	1	6	3	6	9	4	6	5	1	2	62
d__Bacteria	k__norank	p__Firmicutes	c__Clostridia	o__Clostridiales	f__Ruminococcaceae	g__Ruminococcaceae_UCG-010	s__uncultured_bacterium_g__Ruminococcaceae_UCG-010	OTU222	16	17	10	5	1	40	18	25	10	25	11	11	3	4	7	6	4	8	221
d__Bacteria	k__norank	p__Verrucomicrobia	c__WCHB1-41	o__norank_c__WCHB1-41	f__norank_c__WCHB1-41	g__norank_c__WCHB1-41	s__unclassified_g__norank_c__WCHB1-41	OTU6910	0	0	0	0	0	0	0	0	0	0	0	0	0	1	7	0	0	0	8
d__Bacteria	k__norank	p__Firmicutes	c__Clostridia	o__Clostridiales	f__Christensenellaceae	g__Christensenellaceae_R-7_group	s__unclassified_g__Christensenellaceae_R-7_group	OTU7020	1	1	3	2	4	0	1	0	0	0	0	1	0	0	1	4	2	3	23
d__Bacteria	k__norank	p__Firmicutes	c__Clostridia	o__Clostridiales	f__Ruminococcaceae	g__Ruminococcaceae_UCG-014	s__unclassified_g__Ruminococcaceae_UCG-014	OTU541	79	48	259	102	175	206	98	45	261	72	35	82	6	21	13	27	29	15	1573
d__Bacteria	k__norank	p__Firmicutes	c__Clostridia	o__Clostridiales	f__Clostridiales_vadinBB60_group	g__norank_f__Clostridiales_vadinBB60_group	s__uncultured_bacterium_g__norank_f__Clostridiales_vadinBB60_group	OTU6991	0	0	0	1	0	1	1	2	0	5	1	4	3	4	2	2	4	2	32
d__Bacteria	k__norank	p__Firmicutes	c__Clostridia	o__Clostridiales	f__Ruminococcaceae	g__Ruminococcaceae_UCG-010	s__unclassified_g__Ruminococcaceae_UCG-010	OTU653	1	5	1	1	0	6	1	3	1	1	1	2	2	7	2	8	2	3	47
d__Bacteria	k__norank	p__Firmicutes	c__Clostridia	o__Clostridiales	f__Ruminococcaceae	g__Ruminococcaceae_UCG-010	s__unclassified_g__Ruminococcaceae_UCG-010	OTU6840	0	0	0	0	0	0	1	0	1	0	0	0	0	1	0	0	0	1	4
d__Bacteria	k__norank	p__Firmicutes	c__Clostridia	o__Clostridiales	f__Ruminococcaceae	g__Ruminococcaceae_UCG-005	s__unclassified_g__Ruminococcaceae_UCG-005	OTU1018	293	289	274	255	273	329	215	464	178	339	264	386	452	364	316	488	391	340	5910
d__Bacteria	k__norank	p__Firmicutes	c__Bacilli	o__Bacillales	f__Planococcaceae	g__Planococcus	s__unclassified_g__Planococcus	OTU1325	0	0	0	0	0	1	0	0	0	0	0	0	0	0	0	0	0	0	1
d__Bacteria	k__norank	p__Firmicutes	c__Clostridia	o__Clostridiales	f__Ruminococcaceae	g__Ruminococcaceae_UCG-010	s__uncultured_Ruminococcaceae_bacterium_g__Ruminococcaceae_UCG-010	OTU7082	5	38	14	10	3	46	45	46	16	50	16	93	310	313	200	325	170	298	1998
d__Bacteria	k__norank	p__Firmicutes	c__Clostridia	o__Clostridiales	f__Ruminococcaceae	g__[Eubacterium]_coprostanoligenes_group	s__unclassified_g__[Eubacterium]_coprostanoligenes_group	OTU120	8	18	11	3	2	13	23	26	24	15	2	13	5	3	2	2	9	6	185
d__Bacteria	k__norank	p__Proteobacteria	c__Alphaproteobacteria	o__Rhodospirillales	f__Rhodospirillaceae	g__norank_f__Rhodospirillaceae	s__gut_metagenome_g__norank_f__Rhodospirillaceae	OTU408	0	0	0	0	0	1	0	0	1	0	0	1	1	2	0	2	0	0	8
d__Bacteria	k__norank	p__Firmicutes	c__Clostridia	o__Clostridiales	f__Ruminococcaceae	g__Ruminococcaceae_UCG-010	s__uncultured_Ruminococcaceae_bacterium_g__Ruminococcaceae_UCG-010	OTU7086	1	1	0	0	1	24	3	1	0	18	0	0	9	1	10	3	6	6	84
d__Bacteria	k__norank	p__Bacteroidetes	c__Bacteroidia	o__Bacteroidales	f__Bacteroidales_S24-7_group	g__norank_f__Bacteroidales_S24-7_group	s__uncultured_bacterium_g__norank_f__Bacteroidales_S24-7_group	OTU6931	0	0	0	0	0	0	0	0	16	0	0	0	0	20	0	0	3	0	39
d__Bacteria	k__norank	p__Verrucomicrobia	c__WCHB1-41	o__norank_c__WCHB1-41	f__norank_c__WCHB1-41	g__norank_c__WCHB1-41	s__uncultured_rumen_bacterium_g__norank_c__WCHB1-41	OTU6946	1	0	0	0	0	1	0	0	0	0	0	0	0	1	0	0	0	0	3
d__Bacteria	k__norank	p__Firmicutes	c__Clostridia	o__Clostridiales	f__Ruminococcaceae	g__Ruminococcaceae_UCG-013	s__unclassified_g__Ruminococcaceae_UCG-013	OTU733	11	11	3	2	0	8	16	32	9	14	9	15	3	6	1	2	0	3	145
d__Bacteria	k__norank	p__Firmicutes	c__Clostridia	o__Clostridiales	f__Ruminococcaceae	g__Ruminococcaceae_UCG-013	s__unclassified_g__Ruminococcaceae_UCG-013	OTU734	4	2	2	4	0	3	27	3	0	0	2	2	1	4	1	4	2	2	63
d__Bacteria	k__norank	p__Actinobacteria	c__Actinobacteria	o__Micrococcales	f__Micrococcaceae	g__Arthrobacter	s__Arthrobacter_citreus	OTU1838	2	0	2	2	1	0	5	35	17	2	3	9	0	1	0	0	0	0	79
d__Bacteria	k__norank	p__Firmicutes	c__Clostridia	o__Clostridiales	f__Ruminococcaceae	g__Ruminococcaceae_UCG-010	s__uncultured_Ruminococcaceae_bacterium_g__Ruminococcaceae_UCG-010	OTU492	2	3	4	1	2	3	15	5	4	15	4	19	47	18	31	34	43	40	290
d__Bacteria	k__norank	p__Firmicutes	c__Clostridia	o__Clostridiales	f__Ruminococcaceae	g__Ruminococcaceae_UCG-010	s__uncultured_Ruminococcaceae_bacterium_g__Ruminococcaceae_UCG-010	OTU493	3	17	4	3	0	10	19	2	4	10	9	13	14	13	19	26	11	32	209
d__Bacteria	k__norank	p__Firmicutes	c__Clostridia	o__Clostridiales	f__Lachnospiraceae	g__Lachnospiraceae_FCS020_group	s__unclassified_g__Lachnospiraceae_FCS020_group	OTU804	0	0	0	0	0	0	0	1	0	1	0	1	0	0	0	2	1	1	7
d__Bacteria	k__norank	p__Proteobacteria	c__Betaproteobacteria	o__Methylophilales	f__Methylophilaceae	g__Methylophilus	s__unclassified_g__Methylophilus	OTU2567	1	0	0	0	0	0	0	0	0	0	0	0	0	0	0	0	0	0	1
d__Bacteria	k__norank	p__Firmicutes	c__Clostridia	o__Clostridiales	f__Ruminococcaceae	g__Ruminococcaceae_UCG-013	s__unclassified_g__Ruminococcaceae_UCG-013	OTU138	2	28	15	4	5	7	6	10	1	14	1	3	3	0	1	2	4	5	111
d__Bacteria	k__norank	p__Bacteroidetes	c__Bacteroidia	o__Bacteroidales	f__Prevotellaceae	g__Prevotella_1	s__unidentified_rumen_bacterium_RFN93	OTU842	0	0	0	0	0	0	0	13	3	0	1	2	0	0	0	0	0	0	19
d__Bacteria	k__norank	p__Verrucomicrobia	c__WCHB1-41	o__norank_c__WCHB1-41	f__norank_c__WCHB1-41	g__norank_c__WCHB1-41	s__unclassified_g__norank_c__WCHB1-41	OTU7157	0	0	0	1	0	0	0	0	0	0	0	1	1	11	8	25	3	23	73
d__Bacteria	k__norank	p__Firmicutes	c__Clostridia	o__Clostridiales	f__Ruminococcaceae	g__Ruminococcaceae_UCG-013	s__unclassified_g__Ruminococcaceae_UCG-013	OTU136	8	35	3	6	8	13	31	17	34	207	21	66	12	11	10	8	17	6	513
d__Bacteria	k__norank	p__Firmicutes	c__Clostridia	o__Clostridiales	f__Lachnospiraceae	g__unclassified_f__Lachnospiraceae	s__unclassified_f__Lachnospiraceae	OTU1054	0	2	0	2	0	0	0	0	6	0	0	1	0	0	0	0	0	0	11
d__Bacteria	k__norank	p__Proteobacteria	c__Gammaproteobacteria	o__Pseudomonadales	f__Moraxellaceae	g__Acinetobacter	s__unclassified_g__Acinetobacter	OTU2163	0	0	0	0	0	0	2	1	50	0	0	0	0	3	0	0	1	2	59
d__Bacteria	k__norank	p__Firmicutes	c__Clostridia	o__Clostridiales	f__Ruminococcaceae	g__unclassified_f__Ruminococcaceae	s__unclassified_f__Ruminococcaceae	OTU1015	52	66	17	15	17	55	115	126	51	241	80	136	65	58	4	53	30	92	1273
d__Bacteria	k__norank	p__Firmicutes	c__Clostridia	o__Clostridiales	f__Ruminococcaceae	g__unclassified_f__Ruminococcaceae	s__unclassified_f__Ruminococcaceae	OTU1011	6	2	10	13	12	6	0	1	3	2	2	3	1	4	0	3	2	0	70
d__Bacteria	k__norank	p__Verrucomicrobia	c__Verrucomicrobiae	o__Verrucomicrobiales	f__Verrucomicrobiaceae	g__Akkermansia	s__uncultured_bacterium_g__Akkermansia	OTU6986	89	51	290	251	375	461	27	4	111	11	20	19	1	13	39	55	48	20	1885
d__Bacteria	k__norank	p__Bacteroidetes	c__Bacteroidia	o__Bacteroidales	f__Rikenellaceae	g__Rikenellaceae_RC9_gut_group	s__unclassified_g__Rikenellaceae_RC9_gut_group	OTU1029	65	100	14	16	35	58	17	119	28	39	41	15	2	14	13	20	16	19	631
d__Bacteria	k__norank	p__Firmicutes	c__Clostridia	o__Clostridiales	f__Clostridiales_vadinBB60_group	g__norank_f__Clostridiales_vadinBB60_group	s__uncultured_bacterium_g__norank_f__Clostridiales_vadinBB60_group	OTU2606	0	0	0	0	0	0	0	0	0	0	0	0	0	0	1	0	0	0	1
d__Bacteria	k__norank	p__Tenericutes	c__Mollicutes	o__NB1-n	f__norank_o__NB1-n	g__norank_o__NB1-n	s__uncultured_bacterium_g__norank_o__NB1-n	OTU6830	0	0	0	0	0	0	1	0	0	1	0	0	3	2	0	0	0	0	7
d__Bacteria	k__norank	p__Firmicutes	c__Clostridia	o__Clostridiales	f__Lachnospiraceae	g__Pseudobutyrivibrio	s__unclassified_g__Pseudobutyrivibrio	OTU536	0	0	0	2	0	2	0	0	0	0	0	0	2	0	0	0	0	0	6
d__Bacteria	k__norank	p__Tenericutes	c__Mollicutes	o__Mollicutes_RF9	f__norank_o__Mollicutes_RF9	g__norank_o__Mollicutes_RF9	s__uncultured_bacterium_g__norank_o__Mollicutes_RF9	OTU186	4	0	4	6	6	5	10	3	11	9	1	4	0	5	3	6	1	3	81
d__Bacteria	k__norank	p__Firmicutes	c__Clostridia	o__Clostridiales	f__Lachnospiraceae	g__Lachnospira	s__unclassified_g__Lachnospira	OTU7076	0	0	0	0	0	0	0	0	0	0	0	0	0	0	0	0	1	0	1
d__Bacteria	k__norank	p__Firmicutes	c__Clostridia	o__Clostridiales	f__Clostridiales_vadinBB60_group	g__norank_f__Clostridiales_vadinBB60_group	s__unclassified_g__norank_f__Clostridiales_vadinBB60_group	OTU7098	1	0	0	1	0	1	2	0	1	0	2	2	0	1	0	4	4	1	20
d__Bacteria	k__norank	p__Tenericutes	c__Mollicutes	o__Mollicutes_RF9	f__norank_o__Mollicutes_RF9	g__norank_o__Mollicutes_RF9	s__uncultured_bacterium_g__norank_o__Mollicutes_RF9	OTU189	2	2	1	2	1	6	1	2	9	1	1	1	0	0	1	0	1	2	33
d__Bacteria	k__norank	p__Firmicutes	c__Bacilli	o__Lactobacillales	f__Streptococcaceae	g__Lactococcus	s__Lactococcus_raffinolactis	OTU2109	0	0	0	0	0	0	0	0	15	0	0	0	0	0	0	0	0	0	15
d__Bacteria	k__norank	p__Actinobacteria	c__Actinobacteria	o__Coriobacteriales	f__Coriobacteriaceae	g__norank_f__Coriobacteriaceae	s__uncultured_bacterium_g__norank_f__Coriobacteriaceae	OTU1098	0	0	0	0	0	0	1	0	0	0	0	1	0	0	0	0	1	0	3
d__Bacteria	k__norank	p__Proteobacteria	c__Gammaproteobacteria	o__Pseudomonadales	f__Moraxellaceae	g__Acinetobacter	s__unclassified_g__Acinetobacter	OTU892	0	0	0	0	0	0	1	0	50	0	0	0	0	1	0	0	0	0	52
d__Bacteria	k__norank	p__Tenericutes	c__Mollicutes	o__Mollicutes_RF9	f__norank_o__Mollicutes_RF9	g__norank_o__Mollicutes_RF9	s__uncultured_bacterium_g__norank_o__Mollicutes_RF9	OTU277	2	2	0	2	1	9	5	1	1	1	3	2	1	1	2	1	2	3	39
d__Bacteria	k__norank	p__Firmicutes	c__Clostridia	o__Clostridiales	f__Christensenellaceae	g__Christensenellaceae_R-7_group	s__uncultured_rumen_bacterium_g__Christensenellaceae_R-7_group	OTU1063	11	2	20	13	9	0	20	1	2	3	1	5	15	7	8	9	12	10	148
d__Bacteria	k__norank	p__Bacteroidetes	c__Bacteroidia	o__Bacteroidales	f__Bacteroidaceae	g__Bacteroides	s__Bacteroides_caccae	OTU1390	0	0	1	0	0	0	0	0	0	0	0	0	0	0	0	0	0	0	1
d__Bacteria	k__norank	p__Proteobacteria	c__Alphaproteobacteria	o__Sphingomonadales	f__Sphingomonadaceae	g__Novosphingobium	s__unclassified_g__Novosphingobium	OTU5290	0	0	0	0	1	0	0	1	0	0	0	0	0	0	0	0	0	0	2
d__Bacteria	k__norank	p__Spirochaetae	c__Spirochaetes	o__Spirochaetales	f__Spirochaetaceae	g__Treponema_2	s__unclassified_g__Treponema_2	OTU96	12	0	0	0	0	0	0	5	0	0	0	0	4	5	2	1	0	2	31
d__Bacteria	k__norank	p__Cyanobacteria	c__Cyanobacteria	o__Gastranaerophilales	f__norank_o__Gastranaerophilales	g__norank_o__Gastranaerophilales	s__uncultured_bacterium_g__norank_o__Gastranaerophilales	OTU994	0	0	3	0	0	0	6	0	4	5	0	1	0	0	2	0	3	0	24
d__Bacteria	k__norank	p__Firmicutes	c__Clostridia	o__Clostridiales	f__Family_XIII	g__Family_XIII_UCG-001	s__uncultured_bacterium_g__Family_XIII_UCG-001	OTU7124	0	0	0	1	0	0	2	0	0	0	0	0	4	1	2	4	5	9	28
d__Bacteria	k__norank	p__Firmicutes	c__Clostridia	o__Clostridiales	f__Ruminococcaceae	g__Anaerotruncus	s__uncultured_bacterium_g__Anaerotruncus	OTU1062	3	2	4	0	1	3	2	4	1	10	3	5	10	5	2	6	10	1	72
d__Bacteria	k__norank	p__Firmicutes	c__Bacilli	o__Bacillales	f__Planococcaceae	g__Solibacillus	s__unclassified_g__Solibacillus	OTU2085	0	0	0	0	0	0	9	1	367	1	2	0	5	3	5	1	4	25	423
d__Bacteria	k__norank	p__Firmicutes	c__Clostridia	o__Clostridiales	f__Clostridiales_vadinBB60_group	g__norank_f__Clostridiales_vadinBB60_group	s__uncultured_bacterium_g__norank_f__Clostridiales_vadinBB60_group	OTU452	2	0	0	0	2	0	9	1	3	4	2	0	1	2	4	6	6	4	46
d__Bacteria	k__norank	p__Cyanobacteria	c__Cyanobacteria	o__SubsectionIII	f__FamilyI_o__SubsectionIII	g__Microcoleus	s__uncultured_bacterium_g__Microcoleus	OTU3731	0	0	1	0	0	0	0	0	0	0	0	0	0	0	0	0	0	0	1
d__Bacteria	k__norank	p__Firmicutes	c__Clostridia	o__Clostridiales	f__Lachnospiraceae	g__Acetitomaculum	s__unclassified_g__Acetitomaculum	OTU2482	0	1	0	1	0	0	0	1	2	0	0	1	0	0	0	1	0	0	7
d__Bacteria	k__norank	p__Actinobacteria	c__Actinobacteria	o__Corynebacteriales	f__Corynebacteriaceae	g__Corynebacterium_1	s__unclassified_g__Corynebacterium_1	OTU1217	0	0	0	0	0	0	0	0	1	0	0	0	0	0	0	0	0	0	1
d__Bacteria	k__norank	p__Firmicutes	c__Clostridia	o__Clostridiales	f__Ruminococcaceae	g__[Eubacterium]_coprostanoligenes_group	s__unclassified_g__[Eubacterium]_coprostanoligenes_group	OTU7212	141	135	83	28	44	197	144	41	115	118	56	78	31	29	34	47	37	47	1405
d__Bacteria	k__norank	p__Firmicutes	c__Clostridia	o__Clostridiales	f__Ruminococcaceae	g__norank_f__Ruminococcaceae	s__unclassified_g__norank_f__Ruminococcaceae	OTU806	0	0	3	0	0	0	0	7	0	0	0	1	0	0	0	0	0	0	11
d__Bacteria	k__norank	p__Bacteroidetes	c__Bacteroidia	o__Bacteroidales	f__Rikenellaceae	g__dgA-11_gut_group	s__uncultured_bacterium_g__dgA-11_gut_group	OTU162	37	10	36	50	45	17	62	16	5	16	15	6	1	5	5	5	10	8	349
d__Bacteria	k__norank	p__Firmicutes	c__Clostridia	o__Clostridiales	f__Ruminococcaceae	g__unclassified_f__Ruminococcaceae	s__unclassified_f__Ruminococcaceae	OTU331	1	0	0	3	1	0	5	0	0	0	0	0	0	0	1	0	0	0	11
d__Bacteria	k__norank	p__Bacteroidetes	c__Bacteroidia	o__Bacteroidales	f__Bacteroidaceae	g__Bacteroides	s__unclassified_g__Bacteroides	OTU725	0	0	2	0	0	0	9	0	1	15	1	0	0	0	0	0	0	1	29
d__Bacteria	k__norank	p__Firmicutes	c__Clostridia	o__Clostridiales	f__Ruminococcaceae	g__Ruminococcaceae_UCG-009	s__uncultured_bacterium_g__Ruminococcaceae_UCG-009	OTU2160	0	1	3	2	0	1	6	0	1	8	1	18	13	10	6	10	10	8	98
d__Bacteria	k__norank	p__Firmicutes	c__Clostridia	o__Clostridiales	f__Ruminococcaceae	g__[Eubacterium]_coprostanoligenes_group	s__uncultured_bacterium_g__[Eubacterium]_coprostanoligenes_group	OTU7058	2	1	0	3	1	10	6	3	2	15	2	3	2	10	34	1	4	4	103
d__Bacteria	k__norank	p__Proteobacteria	c__Betaproteobacteria	o__Neisseriales	f__Neisseriaceae	g__norank_f__Neisseriaceae	s__uncultured_organism_g__norank_f__Neisseriaceae	OTU2175	0	0	0	0	0	0	0	0	1	0	0	0	0	0	0	0	0	0	1
d__Bacteria	k__norank	p__Firmicutes	c__Clostridia	o__Clostridiales	f__Ruminococcaceae	g__Ruminococcaceae_NK4A214_group	s__unclassified_g__Ruminococcaceae_NK4A214_group	OTU6963	2	14	9	22	5	9	19	40	20	25	4	31	23	14	5	22	6	7	277
d__Bacteria	k__norank	p__Bacteroidetes	c__Bacteroidia	o__Bacteroidales	f__Bacteroidales_S24-7_group	g__norank_f__Bacteroidales_S24-7_group	s__unclassified_g__norank_f__Bacteroidales_S24-7_group	OTU652	4	2	18	8	0	10	0	0	0	0	0	0	0	1	1	15	0	21	80
d__Bacteria	k__norank	p__Firmicutes	c__Clostridia	o__Clostridiales	f__Lachnospiraceae	g__Syntrophococcus	s__unclassified_g__Syntrophococcus	OTU7182	0	0	0	0	1	0	0	0	0	0	0	0	1	3	0	4	2	0	11
d__Bacteria	k__norank	p__Actinobacteria	c__Actinobacteria	o__Micrococcales	f__Microbacteriaceae	g__Agrococcus	s__Agrococcus_jenensis	OTU3703	0	0	0	0	0	0	2	1	1	0	1	0	0	1	0	0	0	0	6
d__Bacteria	k__norank	p__Bacteroidetes	c__Flavobacteriia	o__Flavobacteriales	f__Flavobacteriaceae	g__Cloacibacterium	s__uncultured_Cloacibacterium_sp.	OTU2206	1	0	1	6	7	0	0	0	0	0	0	0	0	0	0	0	0	0	15
d__Bacteria	k__norank	p__Firmicutes	c__Erysipelotrichia	o__Erysipelotrichales	f__Erysipelotrichaceae	g__Erysipelothrix	s__unclassified_g__Erysipelothrix	OTU860	0	0	0	0	0	0	0	0	18	0	0	0	0	0	0	0	0	0	18
d__Bacteria	k__norank	p__Firmicutes	c__Clostridia	o__Clostridiales	f__Family_XIII	g__unclassified_f__Family_XIII	s__unclassified_f__Family_XIII	OTU2373	0	1	0	0	0	0	0	0	0	0	0	0	2	0	1	1	0	2	7
d__Bacteria	k__norank	p__Bacteroidetes	c__Bacteroidia	o__Bacteroidales	f__Rikenellaceae	g__Rikenellaceae_RC9_gut_group	s__uncultured_bacterium_g__Rikenellaceae_RC9_gut_group	OTU1085	1	17	0	2	1	0	6	0	5	0	7	11	0	0	1	5	7	2	65
d__Bacteria	k__norank	p__Firmicutes	c__Clostridia	o__Clostridiales	f__Ruminococcaceae	g__Ruminococcaceae_UCG-010	s__uncultured_bacterium_g__Ruminococcaceae_UCG-010	OTU358	23	17	6	20	13	13	13	14	10	12	8	9	2	17	4	6	11	12	210
d__Bacteria	k__norank	p__Firmicutes	c__Clostridia	o__Clostridiales	f__Family_XIII	g__Family_XIII_AD3011_group	s__uncultured_bacterium_g__Family_XIII_AD3011_group	OTU326	2	3	11	3	5	5	11	6	9	3	3	5	11	30	31	22	16	20	196
d__Bacteria	k__norank	p__Bacteroidetes	c__Bacteroidia	o__Bacteroidales	f__Bacteroidales_S24-7_group	g__norank_f__Bacteroidales_S24-7_group	s__unclassified_g__norank_f__Bacteroidales_S24-7_group	OTU2467	0	35	0	0	0	0	0	0	1	0	0	0	0	0	3	0	0	0	39
d__Bacteria	k__norank	p__Firmicutes	c__Clostridia	o__Clostridiales	f__Ruminococcaceae	g__Ruminococcaceae_UCG-010	s__uncultured_bacterium_g__Ruminococcaceae_UCG-010	OTU353	0	0	0	0	0	0	0	0	0	0	1	0	0	0	0	0	0	0	1
d__Bacteria	k__norank	p__Firmicutes	c__Clostridia	o__Clostridiales	f__Ruminococcaceae	g__Ruminococcus_1	s__unclassified_g__Ruminococcus_1	OTU90	0	0	0	0	0	0	3	4	5	1	0	1	0	1	0	0	0	2	17
d__Bacteria	k__norank	p__Actinobacteria	c__Actinobacteria	o__Coriobacteriales	f__Coriobacteriaceae	g__unclassified_f__Coriobacteriaceae	s__unclassified_f__Coriobacteriaceae	OTU6884	1	0	0	0	0	0	1	1	1	0	0	1	1	2	3	1	2	1	15
d__Bacteria	k__norank	p__Firmicutes	c__Clostridia	o__Clostridiales	f__Peptostreptococcaceae	g__unclassified_f__Peptostreptococcaceae	s__unclassified_f__Peptostreptococcaceae	OTU261	216	49	481	317	229	105	104	219	716	35	47	82	319	184	318	144	76	109	3750
d__Bacteria	k__norank	p__Firmicutes	c__Clostridia	o__Clostridiales	f__Ruminococcaceae	g__Ruminococcaceae_UCG-013	s__uncultured_bacterium_g__Ruminococcaceae_UCG-013	OTU602	0	0	2	1	1	0	3	2	3	24	0	5	0	0	0	0	0	0	41
d__Bacteria	k__norank	p__Bacteroidetes	c__Bacteroidia	o__Bacteroidales	f__Rikenellaceae	g__hoa5-07d05_gut_group	s__uncultured_Bacteroidales_bacterium_g__hoa5-07d05_gut_group	OTU888	0	0	0	0	0	0	0	0	0	0	0	0	0	1	0	0	0	4	5
d__Bacteria	k__norank	p__Firmicutes	c__Clostridia	o__Clostridiales	f__Christensenellaceae	g__Christensenellaceae_R-7_group	s__unclassified_g__Christensenellaceae_R-7_group	OTU7206	1	2	1	3	3	2	7	4	0	4	0	9	5	3	4	1	8	3	60
d__Bacteria	k__norank	p__Bacteroidetes	c__Bacteroidia	o__Bacteroidales	f__Bacteroidaceae	g__Bacteroides	s__unclassified_g__Bacteroides	OTU6849	59	32	6	19	30	35	32	14	23	108	22	53	0	43	45	49	4	81	655
d__Bacteria	k__norank	p__Firmicutes	c__Clostridia	o__Clostridiales	f__Christensenellaceae	g__Christensenellaceae_R-7_group	s__human_gut_metagenome_g__Christensenellaceae_R-7_group	OTU1437	0	0	0	0	0	0	0	0	0	0	0	0	0	0	0	0	0	1	1
d__Bacteria	k__norank	p__Bacteroidetes	c__Bacteroidia	o__Bacteroidales	f__Bacteroidales_S24-7_group	g__norank_f__Bacteroidales_S24-7_group	s__uncultured_bacterium_g__norank_f__Bacteroidales_S24-7_group	OTU1040	0	10	4	5	5	8	20	5	0	8	0	83	0	1	0	0	0	0	149
d__Bacteria	k__norank	p__Fibrobacteres	c__Fibrobacteria	o__Fibrobacterales	f__Fibrobacteraceae	g__Fibrobacter	s__unclassified_g__Fibrobacter	OTU368	1	0	0	1	0	0	23	2	60	64	9	0	0	0	6	3	3	9	181
d__Bacteria	k__norank	p__Cyanobacteria	c__Cyanobacteria	o__Gastranaerophilales	f__norank_o__Gastranaerophilales	g__norank_o__Gastranaerophilales	s__uncultured_bacterium_g__norank_o__Gastranaerophilales	OTU7163	0	0	0	1	0	0	1	0	1	1	0	0	0	0	0	2	0	1	7
d__Bacteria	k__norank	p__Firmicutes	c__Clostridia	o__Clostridiales	f__Ruminococcaceae	g__unclassified_f__Ruminococcaceae	s__unclassified_f__Ruminococcaceae	OTU7147	0	1	1	0	0	3	5	4	1	15	0	3	0	0	4	10	7	8	62
d__Bacteria	k__norank	p__Firmicutes	c__Clostridia	o__Clostridiales	f__Ruminococcaceae	g__Ruminococcaceae_UCG-005	s__unclassified_g__Ruminococcaceae_UCG-005	OTU751	52	20	29	16	27	20	17	15	9	12	12	19	19	12	14	14	14	18	339
d__Bacteria	k__norank	p__Firmicutes	c__Bacilli	o__Lactobacillales	f__Streptococcaceae	g__Streptococcus	s__unclassified_g__Streptococcus	OTU2511	0	1	0	1	0	0	0	0	0	0	0	0	0	0	0	1	0	0	3
d__Bacteria	k__norank	p__Tenericutes	c__Mollicutes	o__EMP-G18	f__norank_o__EMP-G18	g__norank_o__EMP-G18	s__uncultured_Mollicutes_bacterium_g__norank_o__EMP-G18	OTU6829	0	2	1	0	0	0	0	2	5	2	0	0	8	15	19	10	10	25	99
d__Bacteria	k__norank	p__Firmicutes	c__Clostridia	o__Clostridiales	f__Ruminococcaceae	g__Ruminococcaceae_UCG-013	s__unclassified_g__Ruminococcaceae_UCG-013	OTU143	16	34	1	1	0	16	46	21	20	42	14	10	0	13	1	6	1	5	247
d__Bacteria	k__norank	p__Firmicutes	c__Clostridia	o__Clostridiales	f__Lachnospiraceae	g__Shuttleworthia	s__unclassified_g__Shuttleworthia	OTU1057	0	1	0	0	1	1	0	0	1	0	0	4	0	0	0	0	0	0	8
d__Bacteria	k__norank	p__Tenericutes	c__Mollicutes	o__Mollicutes_RF9	f__norank_o__Mollicutes_RF9	g__norank_o__Mollicutes_RF9	s__unclassified_g__norank_o__Mollicutes_RF9	OTU206	0	0	2	0	0	0	3	0	1	0	0	3	0	0	0	5	0	1	15
d__Bacteria	k__norank	p__Firmicutes	c__Clostridia	o__Clostridiales	f__Ruminococcaceae	g__Ruminococcaceae_UCG-005	s__uncultured_bacterium_g__Ruminococcaceae_UCG-005	OTU52	7	9	6	8	3	8	1	2	0	1	3	10	14	5	6	11	4	0	98
d__Bacteria	k__norank	p__Firmicutes	c__Clostridia	o__Clostridiales	f__Clostridiaceae_1	g__Clostridium_sensu_stricto_13	s__unclassified_g__Clostridium_sensu_stricto_13	OTU6845	0	0	0	0	0	0	0	0	1	0	0	1	5	24	3	7	44	11	96
d__Bacteria	k__norank	p__Firmicutes	c__Clostridia	o__Clostridiales	f__Christensenellaceae	g__Christensenellaceae_R-7_group	s__uncultured_bacterium_g__Christensenellaceae_R-7_group	OTU6903	0	0	1	4	0	0	0	3	0	1	0	0	0	1	3	2	1	0	16
d__Bacteria	k__norank	p__Firmicutes	c__Clostridia	o__Clostridiales	f__Ruminococcaceae	g__Ruminococcaceae_UCG-014	s__unclassified_g__Ruminococcaceae_UCG-014	OTU396	1	0	4	0	0	0	2	0	0	0	0	0	0	0	0	1	0	0	8
d__Bacteria	k__norank	p__Firmicutes	c__Bacilli	o__Bacillales	f__Paenibacillaceae	g__Paenibacillus	s__uncultured_Firmicutes_bacterium_g__Paenibacillus	OTU2012	0	0	0	0	0	0	0	0	1	0	0	0	0	0	0	0	0	0	1
d__Bacteria	k__norank	p__Firmicutes	c__Clostridia	o__Clostridiales	f__Peptococcaceae	g__norank_f__Peptococcaceae	s__unclassified_g__norank_f__Peptococcaceae	OTU916	0	0	0	0	0	0	1	0	3	0	0	0	3	5	2	0	5	3	22
d__Bacteria	k__norank	p__Firmicutes	c__Clostridia	o__Clostridiales	f__Christensenellaceae	g__Christensenellaceae_R-7_group	s__bacterium_YE57	OTU485	1	2	4	5	2	1	12	9	4	14	0	5	7	8	7	4	6	5	96
d__Bacteria	k__norank	p__Firmicutes	c__Clostridia	o__Clostridiales	f__Ruminococcaceae	g__Ruminococcaceae_UCG-010	s__uncultured_bacterium_g__Ruminococcaceae_UCG-010	OTU622	2	0	2	4	0	1	0	0	1	1	0	2	0	6	3	3	0	1	26
d__Bacteria	k__norank	p__Proteobacteria	c__Alphaproteobacteria	o__Rhizobiales	f__Methylobacteriaceae	g__Methylobacterium	s__uncultured_alpha_proteobacterium_g__Methylobacterium	OTU3668	0	0	0	0	0	0	0	0	0	1	0	0	1	0	0	0	0	0	2
d__Bacteria	k__norank	p__Firmicutes	c__Clostridia	o__Clostridiales	f__Ruminococcaceae	g__Ruminococcaceae_UCG-010	s__uncultured_bacterium_g__Ruminococcaceae_UCG-010	OTU6968	0	0	0	0	0	0	1	0	2	8	4	1	11	1	1	5	0	1	35
d__Bacteria	k__norank	p__Firmicutes	c__Clostridia	o__Clostridiales	f__Christensenellaceae	g__norank_f__Christensenellaceae	s__unclassified_g__norank_f__Christensenellaceae	OTU7144	0	0	0	1	0	0	1	2	0	1	1	5	0	0	0	2	3	2	18
d__Bacteria	k__norank	p__Bacteroidetes	c__Bacteroidia	o__Bacteroidales	f__Rikenellaceae	g__Rikenellaceae_RC9_gut_group	s__unclassified_g__Rikenellaceae_RC9_gut_group	OTU1030	9	41	41	22	3	8	55	133	100	50	24	24	9	10	13	10	15	18	585
d__Bacteria	k__norank	p__Firmicutes	c__Clostridia	o__Clostridiales	f__Ruminococcaceae	g__Anaerotruncus	s__gut_metagenome_g__Anaerotruncus	OTU7081	0	0	0	0	0	0	0	0	0	0	0	0	1	0	0	0	1	0	2
d__Bacteria	k__norank	p__Bacteroidetes	c__Bacteroidia	o__Bacteroidales	f__Rikenellaceae	g__Rikenellaceae_RC9_gut_group	s__unclassified_g__Rikenellaceae_RC9_gut_group	OTU193	12	18	4	22	16	10	1	4	7	8	2	5	1	12	2	4	4	6	138
d__Bacteria	k__norank	p__Firmicutes	c__Clostridia	o__Clostridiales	f__Ruminococcaceae	g__Ruminococcaceae_UCG-010	s__uncultured_Ruminococcaceae_bacterium_g__Ruminococcaceae_UCG-010	OTU7071	0	2	2	1	0	5	10	8	3	16	1	16	56	10	33	41	13	31	248
d__Bacteria	k__norank	p__Spirochaetae	c__Spirochaetes	o__Spirochaetales	f__Spirochaetaceae	g__Treponema_2	s__uncultured_rumen_bacterium_g__Treponema_2	OTU724	0	0	0	0	0	0	0	0	0	0	0	0	0	0	0	1	0	0	1
d__Bacteria	k__norank	p__Firmicutes	c__Clostridia	o__Clostridiales	f__Ruminococcaceae	g__Ruminococcaceae_UCG-005	s__wallaby_gut_metagenome_g__Ruminococcaceae_UCG-005	OTU152	33	26	5	19	12	12	0	5	0	2	3	11	2	4	1	3	4	1	143
d__Bacteria	k__norank	p__Elusimicrobia	c__Elusimicrobia	o__Elusimicrobiales	f__Elusimicrobiaceae	g__Elusimicrobium	s__unclassified_g__Elusimicrobium	OTU7051	2	2	2	0	0	1	16	2	3	9	1	1	1	5	7	10	34	1	97
d__Bacteria	k__norank	p__Firmicutes	c__Clostridia	o__Clostridiales	f__Ruminococcaceae	g__Ruminococcaceae_UCG-010	s__uncultured_bacterium_g__Ruminococcaceae_UCG-010	OTU6962	0	0	0	0	0	0	0	1	1	0	0	0	0	0	0	15	0	0	17
d__Bacteria	k__norank	p__Firmicutes	c__Clostridia	o__Clostridiales	f__Lachnospiraceae	g__Anaerosporobacter	s__uncultured_Lachnospiraceae_bacterium_g__Anaerosporobacter	OTU612	2	0	5	1	1	0	12	1	8	12	2	4	6	1	5	24	13	18	115
d__Bacteria	k__norank	p__Actinobacteria	c__Actinobacteria	o__Coriobacteriales	f__Coriobacteriaceae	g__Senegalimassilia	s__uncultured_bacterium_g__Senegalimassilia	OTU988	0	0	0	0	0	0	0	1	0	0	0	0	0	0	0	2	0	0	3
d__Bacteria	k__norank	p__Bacteroidetes	c__Bacteroidia	o__Bacteroidales	f__Bacteroidaceae	g__Bacteroides	s__uncultured_bacterium_g__Bacteroides	OTU695	31	169	32	46	17	53	125	131	68	35	39	116	41	14	6	20	41	10	994
d__Bacteria	k__norank	p__Tenericutes	c__Mollicutes	o__Mollicutes_RF9	f__norank_o__Mollicutes_RF9	g__norank_o__Mollicutes_RF9	s__unclassified_g__norank_o__Mollicutes_RF9	OTU655	0	0	1	3	0	0	0	0	2	0	0	4	0	0	0	0	0	0	10
d__Bacteria	k__norank	p__Firmicutes	c__Clostridia	o__Clostridiales	f__Lachnospiraceae	g__unclassified_f__Lachnospiraceae	s__unclassified_f__Lachnospiraceae	OTU418	2	5	0	2	0	1	9	1	2	5	3	18	23	27	34	14	3	11	160
d__Bacteria	k__norank	p__Firmicutes	c__Clostridia	o__Clostridiales	f__Ruminococcaceae	g__Ruminococcaceae_UCG-010	s__unclassified_g__Ruminococcaceae_UCG-010	OTU251	12	9	11	8	2	12	32	22	6	30	10	42	7	17	13	8	9	23	273
d__Bacteria	k__norank	p__Firmicutes	c__Clostridia	o__Clostridiales	f__Lachnospiraceae	g__unclassified_f__Lachnospiraceae	s__unclassified_f__Lachnospiraceae	OTU415	0	26	1	4	3	21	7	3	4	5	3	7	38	33	55	32	82	48	372
d__Bacteria	k__norank	p__Bacteroidetes	c__Bacteroidia	o__Bacteroidales	f__Rikenellaceae	g__dgA-11_gut_group	s__uncultured_bacterium_g__dgA-11_gut_group	OTU893	0	0	0	14	44	0	15	2	18	2	0	0	0	4	2	18	0	3	122
d__Bacteria	k__norank	p__Actinobacteria	c__Actinobacteria	o__Coriobacteriales	f__Coriobacteriaceae	g__Enterorhabdus	s__uncultured_rumen_bacterium_g__Enterorhabdus	OTU2440	0	0	0	0	0	0	1	2	0	1	0	1	0	0	0	0	0	0	5
d__Bacteria	k__norank	p__Actinobacteria	c__Actinobacteria	o__Coriobacteriales	f__Coriobacteriaceae	g__Olsenella	s__uncultured_rumen_bacterium_g__Olsenella	OTU810	1	1	5	4	2	0	2	7	1	0	0	0	0	0	1	4	0	0	28
d__Bacteria	k__norank	p__Lentisphaerae	c__Lentisphaeria	o__Victivallales	f__Victivallaceae	g__norank_f__Victivallaceae	s__uncultured_bacterium_g__norank_f__Victivallaceae	OTU530	0	0	0	0	0	0	0	1	0	0	0	0	3	0	5	0	4	0	13
d__Bacteria	k__norank	p__Verrucomicrobia	c__WCHB1-41	o__norank_c__WCHB1-41	f__norank_c__WCHB1-41	g__norank_c__WCHB1-41	s__uncultured_rumen_bacterium_g__norank_c__WCHB1-41	OTU7008	0	0	0	1	0	0	1	1	1	0	0	2	0	1	0	8	0	3	18
d__Bacteria	k__norank	p__Verrucomicrobia	c__Verrucomicrobiae	o__Verrucomicrobiales	f__Verrucomicrobiaceae	g__Akkermansia	s__uncultured_bacterium_g__Akkermansia	OTU417	25	49	56	149	200	530	22	17	92	10	1	11	0	23	78	21	38	25	1347
d__Bacteria	k__norank	p__Bacteroidetes	c__Bacteroidia	o__Bacteroidales	f__Rikenellaceae	g__Rikenellaceae_RC9_gut_group	s__uncultured_Bacteroidales_bacterium_g__Rikenellaceae_RC9_gut_group	OTU947	61	406	8	49	24	191	162	248	75	123	90	170	75	105	116	155	95	90	2243
d__Bacteria	k__norank	p__Firmicutes	c__Clostridia	o__Clostridiales	f__Ruminococcaceae	g__unclassified_f__Ruminococcaceae	s__unclassified_f__Ruminococcaceae	OTU548	6	1	7	1	0	5	9	3	0	0	1	9	3	2	0	0	0	5	52
d__Bacteria	k__norank	p__Proteobacteria	c__Alphaproteobacteria	o__Sphingomonadales	f__Sphingomonadaceae	g__Novosphingobium	s__Novosphingobium_resinovorum	OTU1502	0	1	0	0	0	0	0	0	0	0	0	0	0	0	0	0	0	0	1
d__Bacteria	k__norank	p__Firmicutes	c__Clostridia	o__Clostridiales	f__Ruminococcaceae	g__Ruminococcaceae_UCG-010	s__unclassified_g__Ruminococcaceae_UCG-010	OTU793	10	19	15	30	14	27	39	20	7	39	12	29	26	38	38	45	17	28	453
d__Bacteria	k__norank	p__Firmicutes	c__Clostridia	o__Clostridiales	f__Ruminococcaceae	g__Ruminococcaceae_UCG-010	s__unclassified_g__Ruminococcaceae_UCG-010	OTU798	0	1	3	0	1	4	4	2	3	5	1	0	1	1	0	1	0	0	27
d__Bacteria	k__norank	p__Firmicutes	c__Clostridia	o__Clostridiales	f__Lachnospiraceae	g__unclassified_f__Lachnospiraceae	s__unclassified_f__Lachnospiraceae	OTU6855	0	1	0	3	0	1	1	2	4	1	0	4	19	207	68	18	53	32	414
d__Bacteria	k__norank	p__Proteobacteria	c__Gammaproteobacteria	o__Enterobacteriales	f__Enterobacteriaceae	g__Cedecea	s__unclassified_g__Cedecea	OTU1255	0	0	0	0	0	0	0	0	1	0	0	0	0	0	0	0	0	0	1
d__Bacteria	k__norank	p__Firmicutes	c__Clostridia	o__Clostridiales	f__Ruminococcaceae	g__[Eubacterium]_coprostanoligenes_group	s__uncultured_Clostridium_sp._g__[Eubacterium]_coprostanoligenes_group	OTU159	1	2	11	3	1	18	0	0	1	1	0	5	0	0	0	0	13	1	57
d__Bacteria	k__norank	p__Firmicutes	c__Clostridia	o__Clostridiales	f__Ruminococcaceae	g__Ruminococcaceae_UCG-010	s__unclassified_g__Ruminococcaceae_UCG-010	OTU6875	0	4	2	2	0	5	9	3	1	15	10	11	128	80	71	90	70	75	576
d__Bacteria	k__norank	p__Bacteroidetes	c__Flavobacteriia	o__Flavobacteriales	f__Flavobacteriaceae	g__Empedobacter	s__uncultured_bacterium_g__Empedobacter	OTU2412	0	0	0	0	0	0	0	0	1	0	0	0	0	1	0	0	0	0	2
d__Bacteria	k__norank	p__Firmicutes	c__Clostridia	o__Clostridiales	f__Ruminococcaceae	g__Ruminococcaceae_UCG-010	s__unclassified_g__Ruminococcaceae_UCG-010	OTU645	13	4	0	2	0	4	15	7	6	16	1	12	2	6	2	4	0	12	106
d__Bacteria	k__norank	p__Firmicutes	c__Clostridia	o__Clostridiales	f__unclassified_o__Clostridiales	g__unclassified_o__Clostridiales	s__unclassified_o__Clostridiales	OTU7104	0	0	0	0	0	0	0	0	0	0	0	0	0	2	2	3	1	2	10
d__Bacteria	k__norank	p__Bacteroidetes	c__Bacteroidia	o__Bacteroidales	f__Prevotellaceae	g__Prevotella_1	s__uncultured_bacterium_g__Prevotella_1	OTU895	9	87	18	62	35	38	61	54	322	96	135	71	39	89	36	25	11	180	1368
d__Bacteria	k__norank	p__Proteobacteria	c__Alphaproteobacteria	o__Rhodospirillales	f__Acetobacteraceae	g__norank_f__Acetobacteraceae	s__uncultured_endolithic_bacterium_g__norank_f__Acetobacteraceae	OTU4701	0	0	0	0	0	0	0	0	0	0	0	1	0	0	0	0	0	0	1
d__Bacteria	k__norank	p__Firmicutes	c__Clostridia	o__Clostridiales	f__Christensenellaceae	g__Christensenellaceae_R-7_group	s__unclassified_g__Christensenellaceae_R-7_group	OTU180	0	0	0	2	0	0	0	0	0	0	0	0	0	0	0	0	0	1	3
d__Bacteria	k__norank	p__Firmicutes	c__Clostridia	o__Clostridiales	f__Clostridiales_vadinBB60_group	g__norank_f__Clostridiales_vadinBB60_group	s__uncultured_bacterium_g__norank_f__Clostridiales_vadinBB60_group	OTU6922	1	0	0	0	0	0	0	0	0	2	0	2	5	3	2	1	6	3	25
d__Bacteria	k__norank	p__Bacteroidetes	c__Bacteroidia	o__Bacteroidales	f__Bacteroidales_S24-7_group	g__norank_f__Bacteroidales_S24-7_group	s__uncultured_bacterium_g__norank_f__Bacteroidales_S24-7_group	OTU371	0	0	0	0	0	0	2	0	3	0	0	0	0	0	0	7	0	0	12
d__Bacteria	k__norank	p__Tenericutes	c__Mollicutes	o__Mollicutes_RF9	f__norank_o__Mollicutes_RF9	g__norank_o__Mollicutes_RF9	s__unclassified_g__norank_o__Mollicutes_RF9	OTU339	1	0	3	0	1	0	2	2	1	0	0	1	0	0	1	1	1	0	14
d__Bacteria	k__norank	p__Bacteroidetes	c__Bacteroidia	o__Bacteroidales	f__Porphyromonadaceae	g__norank_f__Porphyromonadaceae	s__uncultured_bacterium_g__norank_f__Porphyromonadaceae	OTU761	2	21	0	6	3	40	184	37	104	46	3	7	11	7	43	25	22	29	590
d__Bacteria	k__norank	p__Firmicutes	c__Clostridia	o__Clostridiales	f__Clostridiales_vadinBB60_group	g__norank_f__Clostridiales_vadinBB60_group	s__unclassified_g__norank_f__Clostridiales_vadinBB60_group	OTU7140	0	0	0	0	0	0	0	0	0	3	0	0	0	3	0	2	2	1	11
d__Bacteria	k__norank	p__Firmicutes	c__Clostridia	o__Clostridiales	f__Christensenellaceae	g__Christensenellaceae_R-7_group	s__uncultured_bacterium_g__Christensenellaceae_R-7_group	OTU205	4	1	13	21	23	7	2	1	7	0	0	3	2	8	9	10	14	11	136
d__Bacteria	k__norank	p__Bacteroidetes	c__Bacteroidia	o__Bacteroidales	f__Rikenellaceae	g__Rikenellaceae_RC9_gut_group	s__unclassified_g__Rikenellaceae_RC9_gut_group	OTU11	37	40	19	82	26	23	8	43	25	14	17	67	10	24	27	83	48	26	619
d__Bacteria	k__norank	p__Firmicutes	c__Clostridia	o__Clostridiales	f__Ruminococcaceae	g__[Eubacterium]_coprostanoligenes_group	s__human_gut_metagenome_g__[Eubacterium]_coprostanoligenes_group	OTU2854	0	0	2	0	0	0	0	0	0	0	0	0	0	0	0	0	0	0	2
d__Bacteria	k__norank	p__Verrucomicrobia	c__Verrucomicrobiae	o__Verrucomicrobiales	f__Verrucomicrobiaceae	g__Akkermansia	s__uncultured_bacterium_g__Akkermansia	OTU174	198	633	406	388	575	1345	123	12	258	76	10	41	0	74	273	319	652	109	5492
d__Bacteria	k__norank	p__Saccharibacteria	c__Unknown_Class_p__Saccharibacteria	o__Unknown_Order_c__Unknown_Class_p__Saccharibacteria	f__Unknown_Family_o__Unknown_Order_c__Unknown_Class_p__Saccharibacteria	g__Candidatus_Saccharimonas	s__uncultured_rumen_bacterium_g__Candidatus_Saccharimonas	OTU698	27	15	78	22	29	28	5	14	111	2	2	8	4	9	4	15	16	3	392
d__Bacteria	k__norank	p__Bacteroidetes	c__Bacteroidia	o__Bacteroidales	f__Rikenellaceae	g__Alistipes	s__unclassified_g__Alistipes	OTU758	26	12	20	16	13	21	37	40	21	18	3	41	15	9	14	14	12	11	343
d__Bacteria	k__norank	p__Actinobacteria	c__Actinobacteria	o__Coriobacteriales	f__Coriobacteriaceae	g__Atopobium	s__uncultured_rumen_bacterium_g__Atopobium	OTU2416	0	0	0	0	0	0	0	1	0	0	0	0	0	0	0	0	0	0	1
d__Bacteria	k__norank	p__Bacteroidetes	c__Bacteroidia	o__Bacteroidales	f__Bacteroidales_S24-7_group	g__norank_f__Bacteroidales_S24-7_group	s__uncultured_bacterium_g__norank_f__Bacteroidales_S24-7_group	OTU389	18	32	14	0	4	1	2	1	3	0	0	0	3	0	0	3	8	0	89
d__Bacteria	k__norank	p__Tenericutes	c__Mollicutes	o__Mollicutes_RF9	f__norank_o__Mollicutes_RF9	g__norank_o__Mollicutes_RF9	s__unclassified_g__norank_o__Mollicutes_RF9	OTU455	3	2	13	4	13	4	0	1	8	0	0	2	1	0	1	1	2	1	56
d__Bacteria	k__norank	p__Proteobacteria	c__Alphaproteobacteria	o__Rickettsiales	f__Rickettsiales_Incertae_Sedis	g__norank_f__Rickettsiales_Incertae_Sedis	s__uncultured_bacterium_g__norank_f__Rickettsiales_Incertae_Sedis	OTU6775	1	5	3	0	0	1	0	0	1	3	1	1	3	1	0	0	3	1	24
d__Bacteria	k__norank	p__Firmicutes	c__Clostridia	o__Clostridiales	f__Christensenellaceae	g__unclassified_f__Christensenellaceae	s__unclassified_f__Christensenellaceae	OTU6945	0	0	0	0	0	0	0	0	0	0	0	0	0	0	1	1	0	2	4
d__Bacteria	k__norank	p__Tenericutes	c__Mollicutes	o__Mollicutes_RF9	f__norank_o__Mollicutes_RF9	g__norank_o__Mollicutes_RF9	s__uncultured_Firmicutes_bacterium_g__norank_o__Mollicutes_RF9	OTU2366	0	0	0	0	0	1	0	0	0	0	0	0	0	0	0	0	0	0	1
d__Bacteria	k__norank	p__Bacteroidetes	c__Bacteroidia	o__Bacteroidales	f__Prevotellaceae	g__unclassified_f__Prevotellaceae	s__unclassified_f__Prevotellaceae	OTU578	0	0	0	0	0	0	0	0	5	0	2	0	0	1	0	0	0	0	8
d__Bacteria	k__norank	p__Firmicutes	c__Clostridia	o__Clostridiales	f__Ruminococcaceae	g__unclassified_f__Ruminococcaceae	s__unclassified_f__Ruminococcaceae	OTU7176	0	0	2	0	0	0	1	0	0	0	0	0	0	1	1	1	0	0	6
d__Bacteria	k__norank	p__Firmicutes	c__Clostridia	o__Clostridiales	f__Ruminococcaceae	g__Ruminococcaceae_NK4A214_group	s__unclassified_g__Ruminococcaceae_NK4A214_group	OTU2875	0	2	1	2	2	1	2	7	6	1	2	5	4	8	1	7	2	7	60
d__Bacteria	k__norank	p__Actinobacteria	c__Actinobacteria	o__Coriobacteriales	f__Coriobacteriaceae	g__unclassified_f__Coriobacteriaceae	s__unclassified_f__Coriobacteriaceae	OTU6980	0	0	0	0	0	0	0	0	0	0	0	0	1	2	5	12	0	0	20
d__Bacteria	k__norank	p__Cyanobacteria	c__Cyanobacteria	o__Gastranaerophilales	f__norank_o__Gastranaerophilales	g__norank_o__Gastranaerophilales	s__uncultured_bacterium_g__norank_o__Gastranaerophilales	OTU57	0	0	2	0	3	0	13	0	0	2	0	2	0	0	7	5	28	4	66
d__Bacteria	k__norank	p__Proteobacteria	c__Alphaproteobacteria	o__Rhizobiales	f__Aurantimonadaceae	g__Aureimonas	s__uncultured_bacterium_g__Aureimonas	OTU2032	0	0	0	0	0	0	0	0	0	0	0	0	0	0	0	0	0	1	1
d__Bacteria	k__norank	p__Tenericutes	c__Mollicutes	o__Mollicutes_RF9	f__norank_o__Mollicutes_RF9	g__norank_o__Mollicutes_RF9	s__uncultured_bacterium_g__norank_o__Mollicutes_RF9	OTU644	4	0	1	4	0	1	0	0	2	3	0	2	0	0	0	0	0	0	17
d__Bacteria	k__norank	p__Firmicutes	c__Clostridia	o__Clostridiales	f__Ruminococcaceae	g__Anaerotruncus	s__unclassified_g__Anaerotruncus	OTU6979	4	4	2	5	3	4	1	4	0	0	0	1	0	1	0	1	3	0	33
d__Bacteria	k__norank	p__Firmicutes	c__Clostridia	o__Clostridiales	f__Lachnospiraceae	g__Lachnospiraceae_NK3A20_group	s__uncultured_rumen_bacterium_g__Lachnospiraceae_NK3A20_group	OTU1070	0	0	0	0	0	0	0	2	0	0	0	2	0	0	1	3	0	0	8
d__Bacteria	k__norank	p__Firmicutes	c__Clostridia	o__Clostridiales	f__Ruminococcaceae	g__Ruminococcaceae_UCG-013	s__uncultured_bacterium_g__Ruminococcaceae_UCG-013	OTU414	10	8	27	16	23	14	5	4	22	8	0	2	51	3	5	4	0	2	204
d__Bacteria	k__norank	p__Proteobacteria	c__Alphaproteobacteria	o__Rhodospirillales	f__Rhodospirillaceae	g__norank_f__Rhodospirillaceae	s__gut_metagenome_g__norank_f__Rhodospirillaceae	OTU172	0	0	0	19	1	0	0	0	0	0	0	0	0	0	1	0	0	0	21
d__Bacteria	k__norank	p__Firmicutes	c__Erysipelotrichia	o__Erysipelotrichales	f__Erysipelotrichaceae	g__Dielma	s__uncultured_bacterium_g__Dielma	OTU539	1	2	0	9	2	32	3	4	1	1	0	0	0	0	1	0	1	0	57
d__Bacteria	k__norank	p__Bacteroidetes	c__Bacteroidia	o__Bacteroidales	f__Rikenellaceae	g__Alistipes	s__uncultured_bacterium_g__Alistipes	OTU1272	0	0	0	0	1	0	0	0	0	0	0	0	0	0	0	0	0	0	1
d__Bacteria	k__norank	p__Firmicutes	c__Clostridia	o__Clostridiales	f__Ruminococcaceae	g__Ruminococcaceae_UCG-010	s__unclassified_g__Ruminococcaceae_UCG-010	OTU329	0	0	0	2	0	0	0	0	0	0	0	0	0	0	0	0	0	0	2
d__Bacteria	k__norank	p__Firmicutes	c__Clostridia	o__Clostridiales	f__Ruminococcaceae	g__Ruminococcus_2	s__unclassified_g__Ruminococcus_2	OTU953	2	0	16	0	9	3	3	14	38	7	3	4	6	6	4	1	2	0	118
d__Bacteria	k__norank	p__Firmicutes	c__Erysipelotrichia	o__Erysipelotrichales	f__Erysipelotrichaceae	g__norank_f__Erysipelotrichaceae	s__uncultured_Erysipelotrichaceae_bacterium_g__norank	OTU780	0	0	0	0	0	3	2	3	0	3	0	4	3	4	5	6	2	4	39
d__Bacteria	k__norank	p__Proteobacteria	c__Alphaproteobacteria	o__Caulobacterales	f__Hyphomonadaceae	g__Hirschia	s__unclassified_g__Hirschia	OTU6320	0	0	1	0	0	0	0	0	0	0	0	0	0	0	0	0	0	0	1
d__Bacteria	k__norank	p__Firmicutes	c__Clostridia	o__Clostridiales	f__Ruminococcaceae	g__Ruminococcaceae_UCG-013	s__unclassified_g__Ruminococcaceae_UCG-013	OTU18	4	4	8	7	1	0	1	13	1	8	4	11	6	5	7	2	0	0	82
d__Bacteria	k__norank	p__Saccharibacteria	c__Unknown_Class_p__Saccharibacteria	o__Unknown_Order_c__Unknown_Class_p__Saccharibacteria	f__Unknown_Family_o__Unknown_Order_c__Unknown_Class_p__Saccharibacteria	g__Candidatus_Saccharimonas	s__uncultured_rumen_bacterium_g__Candidatus_Saccharimonas	OTU470	22	15	56	10	33	22	1	1	113	10	0	3	9	12	12	23	35	2	379
d__Bacteria	k__norank	p__Firmicutes	c__Clostridia	o__Clostridiales	f__Ruminococcaceae	g__Ruminococcaceae_UCG-005	s__unclassified_g__Ruminococcaceae_UCG-005	OTU238	82	52	58	101	41	31	37	24	14	40	42	35	27	43	52	62	35	49	825
d__Bacteria	k__norank	p__Bacteroidetes	c__Bacteroidia	o__Bacteroidales	f__Prevotellaceae	g__Prevotella_1	s__uncultured_rumen_bacterium_g__Prevotella_1	OTU302	0	0	0	0	1	0	0	0	10	3	1	3	0	5	0	0	0	0	23
d__Bacteria	k__norank	p__Firmicutes	c__Clostridia	o__Clostridiales	f__Ruminococcaceae	g__Ruminococcaceae_NK4A214_group	s__unclassified_g__Ruminococcaceae_NK4A214_group	OTU407	49	27	19	19	20	24	26	5	9	8	3	9	5	4	2	7	2	3	241
d__Bacteria	k__norank	p__Firmicutes	c__Clostridia	o__Clostridiales	f__unclassified_o__Clostridiales	g__unclassified_o__Clostridiales	s__unclassified_o__Clostridiales	OTU286	0	0	0	0	1	0	0	0	0	0	0	0	0	0	0	0	0	0	1
d__Bacteria	k__norank	p__Synergistetes	c__Synergistia	o__Synergistales	f__Synergistaceae	g__Pyramidobacter	s__uncultured_rumen_bacterium_g__Pyramidobacter	OTU990	3	0	7	0	0	0	0	1	3	0	0	0	0	0	0	0	0	0	14
d__Bacteria	k__norank	p__Firmicutes	c__Clostridia	o__Clostridiales	f__Ruminococcaceae	g__Ruminococcaceae_UCG-010	s__uncultured_bacterium_g__Ruminococcaceae_UCG-010	OTU744	25	11	15	2	4	9	40	5	23	8	3	15	14	10	10	4	13	11	222
d__Bacteria	k__norank	p__Firmicutes	c__Clostridia	o__Clostridiales	f__Lachnospiraceae	g__unclassified_f__Lachnospiraceae	s__unclassified_f__Lachnospiraceae	OTU6780	14	21	4	19	4	53	25	7	22	20	10	39	233	76	73	57	58	99	834
d__Bacteria	k__norank	p__Actinobacteria	c__Actinobacteria	o__Micrococcales	f__Bogoriellaceae	g__Georgenia	s__uncultured_actinobacterium_g__Georgenia	OTU1938	0	0	0	0	0	0	0	0	0	2	0	0	0	0	1	0	0	0	3
d__Bacteria	k__norank	p__Bacteroidetes	c__Bacteroidia	o__Bacteroidales	f__Rikenellaceae	g__Rikenellaceae_RC9_gut_group	s__uncultured_Bacteroidales_bacterium_g__Rikenellaceae_RC9_gut_group	OTU33	14	22	29	3	5	9	48	53	70	7	8	45	114	30	30	9	115	23	634
d__Bacteria	k__norank	p__Firmicutes	c__Clostridia	o__Clostridiales	f__Ruminococcaceae	g__unclassified_f__Ruminococcaceae	s__unclassified_f__Ruminococcaceae	OTU231	0	0	1	0	6	1	0	0	1	1	0	1	0	1	0	0	0	0	12
d__Bacteria	k__norank	p__Firmicutes	c__Clostridia	o__Clostridiales	f__Ruminococcaceae	g__unclassified_f__Ruminococcaceae	s__unclassified_f__Ruminococcaceae	OTU940	0	0	1	0	0	0	4	0	0	2	0	0	1	0	0	0	3	0	11
d__Bacteria	k__norank	p__Firmicutes	c__Clostridia	o__Clostridiales	f__Ruminococcaceae	g__norank_f__Ruminococcaceae	s__unclassified_g__norank_f__Ruminococcaceae	OTU1702	0	0	0	0	0	0	0	0	1	0	0	0	0	0	0	0	0	0	1
d__Bacteria	k__norank	p__Proteobacteria	c__Gammaproteobacteria	o__Aeromonadales	f__Aeromonadaceae	g__Aeromonas	s__unclassified_g__Aeromonas	OTU2199	0	0	0	0	0	0	0	0	3	0	0	0	0	0	0	0	0	0	3
d__Bacteria	k__norank	p__Firmicutes	c__Bacilli	o__Bacillales	f__Planococcaceae	g__Lysinibacillus	s__uncultured_compost_bacterium_g__Lysinibacillus	OTU2843	0	0	0	0	0	0	0	0	1	0	0	0	0	0	0	0	0	0	1
d__Bacteria	k__norank	p__Firmicutes	c__Clostridia	o__Clostridiales	f__Ruminococcaceae	g__Ruminococcaceae_UCG-010	s__uncultured_bacterium_g__Ruminococcaceae_UCG-010	OTU7200	2	5	0	2	0	0	12	2	3	3	2	1	13	4	8	9	2	4	72
d__Bacteria	k__norank	p__Firmicutes	c__Clostridia	o__Clostridiales	f__Ruminococcaceae	g__Ruminococcaceae_UCG-010	s__uncultured_bacterium_g__Ruminococcaceae_UCG-010	OTU7204	0	1	0	1	0	1	7	2	0	1	0	2	9	16	5	20	6	11	82
d__Bacteria	k__norank	p__Firmicutes	c__Clostridia	o__Clostridiales	f__Ruminococcaceae	g__Ruminococcaceae_V9D2013_group	s__bacterium_V9D2013	OTU1072	0	0	0	0	0	0	0	0	0	0	2	2	0	1	2	0	0	0	7
d__Bacteria	k__norank	p__Firmicutes	c__Clostridia	o__Clostridiales	f__Family_XIII	g__[Eubacterium]_nodatum_group	s__Eubacterium_sp._AB3007	OTU2472	0	0	0	0	0	0	0	0	1	0	0	1	0	0	0	0	0	0	2
d__Bacteria	k__norank	p__Firmicutes	c__Clostridia	o__Clostridiales	f__Lachnospiraceae	g__Acetitomaculum	s__uncultured_rumen_bacterium_g__Acetitomaculum	OTU844	0	0	0	0	0	0	0	1	0	0	0	1	0	1	0	0	1	0	4
d__Bacteria	k__norank	p__Saccharibacteria	c__Unknown_Class_p__Saccharibacteria	o__Unknown_Order_c__Unknown_Class_p__Saccharibacteria	f__Unknown_Family_o__Unknown_Order_c__Unknown_Class_p__Saccharibacteria	g__Candidatus_Saccharimonas	s__uncultured_bacterium_g__Candidatus_Saccharimonas	OTU200	1	5	9	7	57	20	0	0	19	0	0	1	3	2	3	7	17	0	151
d__Bacteria	k__norank	p__Proteobacteria	c__Gammaproteobacteria	o__Aeromonadales	f__Aeromonadaceae	g__Aeromonas	s__unclassified_g__Aeromonas	OTU1317	0	0	0	0	1	0	0	0	0	1	0	0	0	0	0	0	0	0	2
d__Bacteria	k__norank	p__Firmicutes	c__Clostridia	o__Clostridiales	f__Lachnospiraceae	g__Lachnospiraceae_XPB1014_group	s__uncultured_bacterium_g__Lachnospiraceae_XPB1014_group	OTU512	1	0	0	0	0	0	0	0	3	0	0	1	0	0	0	1	0	0	6
d__Bacteria	k__norank	p__Firmicutes	c__Clostridia	o__Clostridiales	f__Family_XIII	g__Family_XIII_AD3011_group	s__uncultured_rumen_bacterium_g__Family_XIII_AD3011_group	OTU802	0	0	1	1	0	2	1	1	0	0	0	1	0	0	0	0	1	0	8
d__Bacteria	k__norank	p__Proteobacteria	c__Alphaproteobacteria	o__Caulobacterales	f__Caulobacteraceae	g__Brevundimonas	s__unclassified_g__Brevundimonas	OTU1712	0	0	0	0	0	0	0	0	3	0	0	0	0	0	0	0	0	0	3
d__Bacteria	k__norank	p__Firmicutes	c__Clostridia	o__Clostridiales	f__Clostridiaceae_1	g__Clostridium_sensu_stricto_1	s__unclassified_g__Clostridium_sensu_stricto_1	OTU6921	0	0	0	0	0	0	1	2	21	0	1	0	5	20	33	20	3	10	116
d__Bacteria	k__norank	p__Bacteroidetes	c__Bacteroidia	o__Bacteroidales	f__Rikenellaceae	g__Alistipes	s__uncultured_bacterium_g__Alistipes	OTU693	25	21	28	110	34	23	11	19	13	124	22	22	27	59	22	74	12	20	666
d__Bacteria	k__norank	p__Tenericutes	c__Mollicutes	o__EMP-G18	f__norank_o__EMP-G18	g__norank_o__EMP-G18	s__uncultured_bacterium_g__norank_o__EMP-G18	OTU6905	0	0	0	0	0	0	1	0	0	0	0	0	0	5	7	0	0	0	13
d__Bacteria	k__norank	p__Cyanobacteria	c__Cyanobacteria	o__Gastranaerophilales	f__norank_o__Gastranaerophilales	g__norank_o__Gastranaerophilales	s__uncultured_rumen_bacterium_g__norank_o__Gastranaerophilales	OTU342	0	0	1	1	0	1	0	0	2	0	0	1	0	0	0	0	0	0	6
d__Bacteria	k__norank	p__Bacteroidetes	c__Bacteroidia	o__Bacteroidales	f__Bacteroidales_BS11_gut_group	g__norank_f__Bacteroidales_BS11_gut_group	s__uncultured_rumen_bacterium_g__norank_f__Bacteroidales_BS11_gut_group	OTU301	1	0	0	0	0	0	0	0	2	0	0	0	0	0	0	0	0	0	3
d__Bacteria	k__norank	p__Bacteroidetes	c__Bacteroidia	o__Bacteroidales	f__Prevotellaceae	g__unclassified_f__Prevotellaceae	s__unclassified_f__Prevotellaceae	OTU891	3	13	9	2	2	0	2	3	173	0	100	41	0	36	1	8	0	0	393
d__Bacteria	k__norank	p__Firmicutes	c__Clostridia	o__Clostridiales	f__Family_XIII	g__Family_XIII_AD3011_group	s__uncultured_Clostridiales_Family_XIII_bacterium	OTU874	32	15	21	33	14	24	15	18	38	9	2	35	128	97	102	117	91	122	913
d__Bacteria	k__norank	p__Bacteroidetes	c__Bacteroidia	o__Bacteroidales	f__Prevotellaceae	g__Prevotellaceae_UCG-003	s__uncultured_rumen_bacterium_g__Prevotellaceae_UCG-003	OTU819	0	0	1	0	0	0	1	4	0	0	1	0	0	0	0	0	0	0	7
d__Bacteria	k__norank	p__Firmicutes	c__Clostridia	o__Clostridiales	f__Lachnospiraceae	g__unclassified_f__Lachnospiraceae	s__unclassified_f__Lachnospiraceae	OTU608	8	15	7	16	3	15	10	24	15	16	13	19	46	18	8	20	11	14	278
d__Bacteria	k__norank	p__Proteobacteria	c__Betaproteobacteria	o__Neisseriales	f__Neisseriaceae	g__Alysiella	s__unclassified_g__Alysiella	OTU2111	1	0	0	0	0	0	0	0	0	0	0	0	0	0	0	0	0	0	1
d__Bacteria	k__norank	p__Firmicutes	c__Clostridia	o__Clostridiales	f__Lachnospiraceae	g__Eisenbergiella	s__uncultured_bacterium_g__Eisenbergiella	OTU6899	0	2	0	7	2	4	2	1	0	1	0	1	5	0	6	0	7	2	40
d__Bacteria	k__norank	p__Firmicutes	c__Clostridia	o__Clostridiales	f__Ruminococcaceae	g__Ruminococcaceae_UCG-010	s__unclassified_g__Ruminococcaceae_UCG-010	OTU632	11	16	22	31	28	34	49	12	15	48	9	23	4	4	18	5	3	5	337
d__Bacteria	k__norank	p__Firmicutes	c__Clostridia	o__Clostridiales	f__Clostridiaceae_1	g__Clostridium_sensu_stricto_1	s__unclassified_g__Clostridium_sensu_stricto_1	OTU2448	2	0	1	1	0	1	1	9	5	5	0	7	0	0	0	0	0	0	32
d__Bacteria	k__norank	p__Bacteroidetes	c__Bacteroidia	o__Bacteroidales	f__Bacteroidales_BS11_gut_group	g__norank_f__Bacteroidales_BS11_gut_group	s__uncultured_bacterium_g__norank_f__Bacteroidales_BS11_gut_group	OTU502	2	1	3	2	0	0	1	1	9	1	0	0	0	1	0	0	0	0	21
d__Bacteria	k__norank	p__Bacteroidetes	c__Bacteroidia	o__Bacteroidales	f__Prevotellaceae	g__Prevotella_1	s__uncultured_rumen_bacterium_g__Prevotella_1	OTU551	0	0	0	2	10	1	4	0	8	0	1	1	0	0	0	0	0	0	27
d__Bacteria	k__norank	p__Firmicutes	c__Clostridia	o__Clostridiales	f__Lachnospiraceae	g__unclassified_f__Lachnospiraceae	s__unclassified_f__Lachnospiraceae	OTU812	19	8	0	0	1	2	13	20	4	0	0	1	154	4	5	9	8	2	250
d__Bacteria	k__norank	p__Tenericutes	c__Mollicutes	o__Mollicutes_RF9	f__norank_o__Mollicutes_RF9	g__norank_o__Mollicutes_RF9	s__unclassified_g__norank_o__Mollicutes_RF9	OTU25	20	11	1	3	1	29	22	25	47	25	17	5	0	0	0	0	0	5	211
d__Bacteria	k__norank	p__Tenericutes	c__Mollicutes	o__Mollicutes_RF9	f__norank_o__Mollicutes_RF9	g__norank_o__Mollicutes_RF9	s__unclassified_g__norank_o__Mollicutes_RF9	OTU20	0	0	1	0	0	2	1	2	1	0	0	0	0	0	0	0	1	0	8
d__Bacteria	k__norank	p__Proteobacteria	c__Alphaproteobacteria	o__Sphingomonadales	f__Sphingomonadaceae	g__Sphingomonas	s__unclassified_g__Sphingomonas	OTU1676	0	0	0	0	0	0	0	0	2	1	0	0	0	0	0	1	0	0	4
d__Bacteria	k__norank	p__Bacteroidetes	c__Bacteroidia	o__Bacteroidales	f__Prevotellaceae	g__Prevotella_1	s__uncultured_rumen_bacterium_5C0d-11	OTU703	2	0	4	1	3	1	1	3	5	0	0	3	0	0	1	0	0	0	24
d__Bacteria	k__norank	p__Firmicutes	c__Clostridia	o__Clostridiales	f__unclassified_o__Clostridiales	g__unclassified_o__Clostridiales	s__unclassified_o__Clostridiales	OTU7122	0	0	0	0	0	0	2	1	0	0	0	1	0	2	0	5	6	4	21
d__Bacteria	k__norank	p__Firmicutes	c__Clostridia	o__Clostridiales	f__Ruminococcaceae	g__Ruminococcaceae_NK4A214_group	s__uncultured_Ruminococcaceae_bacterium_g__Ruminococcaceae_NK4A214_group	OTU7047	243	131	164	293	170	121	96	45	58	66	39	88	31	48	27	55	30	32	1737
d__Bacteria	k__norank	p__Firmicutes	c__Clostridia	o__Clostridiales	f__unclassified_o__Clostridiales	g__unclassified_o__Clostridiales	s__unclassified_o__Clostridiales	OTU7120	0	0	0	0	0	0	0	0	0	0	0	0	1	1	1	2	1	0	6
d__Bacteria	k__norank	p__Bacteroidetes	c__Bacteroidia	o__Bacteroidales	f__Prevotellaceae	g__Alloprevotella	s__unclassified_g__Alloprevotella	OTU753	0	23	0	1	20	6	100	13	4	0	4	8	6	93	5	35	1	151	470
d__Bacteria	k__norank	p__Firmicutes	c__Clostridia	o__Clostridiales	f__Christensenellaceae	g__Christensenellaceae_R-7_group	s__uncultured_bacterium_g__Christensenellaceae_R-7_group	OTU214	0	0	1	5	2	0	1	0	1	1	0	0	0	4	2	7	9	14	47
d__Bacteria	k__norank	p__Firmicutes	c__Clostridia	o__Clostridiales	f__Lachnospiraceae	g__Acetitomaculum	s__uncultured_rumen_bacterium_g__Acetitomaculum	OTU2156	0	0	0	0	0	0	0	0	0	0	1	0	1	0	0	1	0	0	3
d__Bacteria	k__norank	p__Firmicutes	c__Clostridia	o__Clostridiales	f__Ruminococcaceae	g__[Eubacterium]_coprostanoligenes_group	s__uncultured_bacterium_g__[Eubacterium]_coprostanoligenes_group	OTU741	1	1	12	1	2	6	3	2	0	2	0	0	3	0	0	10	3	5	51
d__Bacteria	k__norank	p__Bacteroidetes	c__Bacteroidia	o__Bacteroidales	f__Rikenellaceae	g__Rikenellaceae_RC9_gut_group	s__uncultured_bacterium_g__Rikenellaceae_RC9_gut_group	OTU465	11	42	3	11	5	30	1	1	0	0	0	2	1	1	0	1	0	0	109
d__Bacteria	k__norank	p__Firmicutes	c__Clostridia	o__Clostridiales	f__Ruminococcaceae	g__Ruminococcaceae_UCG-010	s__uncultured_bacterium_g__Ruminococcaceae_UCG-010	OTU828	2	0	1	2	0	2	0	2	1	0	1	2	5	2	3	3	2	1	29
d__Bacteria	k__norank	p__Bacteroidetes	c__Flavobacteriia	o__Flavobacteriales	f__Flavobacteriaceae	g__norank_f__Flavobacteriaceae	s__gut_metagenome_g__norank_f__Flavobacteriaceae	OTU935	0	4	0	6	14	0	0	0	1	11	1	1	2	0	0	0	2	1	43
d__Bacteria	k__norank	p__Firmicutes	c__Negativicutes	o__Selenomonadales	f__Veillonellaceae	g__Quinella	s__uncultured_rumen_bacterium_g__Quinella	OTU919	0	0	0	0	0	1	0	0	8	0	0	0	0	0	0	0	0	0	9
d__Bacteria	k__norank	p__Proteobacteria	c__Alphaproteobacteria	o__Rickettsiales	f__Rickettsiales_Incertae_Sedis	g__Candidatus_Hepatincola	s__unclassified_g__Candidatus_Hepatincola	OTU7198	0	0	0	0	1	0	0	0	0	0	0	0	0	0	0	0	0	0	1
d__Bacteria	k__norank	p__Firmicutes	c__Clostridia	o__Clostridiales	f__Christensenellaceae	g__Christensenellaceae_R-7_group	s__uncultured_sludge_bacterium_g__Christensenellaceae_R-7_group	OTU478	18	0	7	10	25	0	1	0	6	3	5	1	0	0	1	1	4	1	83
d__Bacteria	k__norank	p__Firmicutes	c__Clostridia	o__Clostridiales	f__Defluviitaleaceae	g__Defluviitaleaceae_UCG-011	s__uncultured_Eubacteriaceae_bacterium_g__Defluviitaleaceae_UCG-011	OTU992	0	0	0	0	1	0	1	2	0	3	0	0	0	2	0	2	0	0	11
d__Bacteria	k__norank	p__Firmicutes	c__Clostridia	o__Clostridiales	f__Ruminococcaceae	g__Ruminococcaceae_UCG-010	s__uncultured_Ruminococcaceae_bacterium_g__Ruminococcaceae_UCG-010	OTU585	1	1	2	1	0	2	3	1	0	5	4	6	0	5	6	15	5	5	62
d__Bacteria	k__norank	p__Firmicutes	c__Clostridia	o__Clostridiales	f__Christensenellaceae	g__Christensenellaceae_R-7_group	s__uncultured_bacterium_g__Christensenellaceae_R-7_group	OTU505	26	3	29	60	22	7	23	23	15	7	10	6	12	12	24	12	27	19	337
d__Bacteria	k__norank	p__Firmicutes	c__Clostridia	o__Clostridiales	f__Ruminococcaceae	g__[Eubacterium]_coprostanoligenes_group	s__uncultured_bacterium_g__[Eubacterium]_coprostanoligenes_group	OTU6862	34	47	32	3	24	30	5	16	10	32	3	7	72	30	80	29	36	21	511
d__Bacteria	k__norank	p__Firmicutes	c__Clostridia	o__Clostridiales	f__Christensenellaceae	g__Christensenellaceae_R-7_group	s__uncultured_bacterium_g__Christensenellaceae_R-7_group	OTU509	42	15	40	45	37	7	20	54	52	14	13	15	85	38	87	55	52	56	727
d__Bacteria	k__norank	p__Firmicutes	c__Bacilli	o__Bacillales	f__Paenibacillaceae	g__Paenibacillus	s__Paenibacillus_naphthalenovorans	OTU2221	0	0	1	0	0	0	0	0	0	0	0	0	0	0	0	0	0	0	1
d__Bacteria	k__norank	p__Bacteroidetes	c__Bacteroidia	o__Bacteroidales	f__Rikenellaceae	g__Rikenellaceae_RC9_gut_group	s__unclassified_g__Rikenellaceae_RC9_gut_group	OTU1002	0	0	0	1	0	0	0	0	0	0	10	0	0	0	0	1	0	0	12
d__Bacteria	k__norank	p__Bacteroidetes	c__Bacteroidia	o__Bacteroidales	f__Rikenellaceae	g__Alistipes	s__unclassified_g__Alistipes	OTU769	8	7	0	1	3	1	5	0	0	0	1	1	0	1	1	0	0	2	31
d__Bacteria	k__norank	p__Firmicutes	c__Clostridia	o__Clostridiales	f__Lachnospiraceae	g__unclassified_f__Lachnospiraceae	s__unclassified_f__Lachnospiraceae	OTU6920	0	0	0	0	0	0	1	0	0	0	0	0	0	60	36	33	23	16	169
d__Bacteria	k__norank	p__Firmicutes	c__Clostridia	o__Clostridiales	f__Ruminococcaceae	g__[Eubacterium]_coprostanoligenes_group	s__uncultured_bacterium_g__[Eubacterium]_coprostanoligenes_group	OTU1076	12	11	12	5	4	16	15	4	3	12	8	5	28	6	23	21	13	13	211
d__Bacteria	k__norank	p__Firmicutes	c__Clostridia	o__Clostridiales	f__Clostridiales_vadinBB60_group	g__norank_f__Clostridiales_vadinBB60_group	s__uncultured_bacterium_g__norank_f__Clostridiales_vadinBB60_group	OTU7015	0	0	0	0	0	0	1	0	2	0	0	2	0	7	0	2	0	3	17
d__Bacteria	k__norank	p__Firmicutes	c__Bacilli	o__Bacillales	f__Planococcaceae	g__Planomicrobium	s__unclassified_g__Planomicrobium	OTU1611	0	0	0	0	0	0	1	0	1	0	0	0	0	0	0	0	0	0	2
d__Bacteria	k__norank	p__Firmicutes	c__Clostridia	o__Clostridiales	f__Ruminococcaceae	g__Ruminiclostridium_1	s__uncultured_Clostridium_sp._g__Ruminiclostridium_1	OTU786	1	0	2	0	1	0	15	0	1	0	0	4	0	3	0	0	0	2	29
d__Bacteria	k__norank	p__Firmicutes	c__Clostridia	o__Clostridiales	f__Lachnospiraceae	g__Acetitomaculum	s__uncultured_rumen_bacterium_g__Acetitomaculum	OTU6812	1	0	1	0	0	0	0	0	1	0	0	1	2	2	1	2	1	1	13
d__Bacteria	k__norank	p__Proteobacteria	c__Gammaproteobacteria	o__Pseudomonadales	f__Moraxellaceae	g__Acinetobacter	s__Acinetobacter_lwoffii	OTU2261	0	0	0	0	0	0	0	0	1	0	0	0	0	0	0	0	0	0	1
d__Bacteria	k__norank	p__Firmicutes	c__Clostridia	o__Clostridiales	f__Ruminococcaceae	g__Ruminococcaceae_UCG-010	s__unclassified_g__Ruminococcaceae_UCG-010	OTU412	5	1	5	1	5	2	6	5	6	5	1	1	0	1	0	2	0	0	46
d__Bacteria	k__norank	p__Firmicutes	c__Clostridia	o__Clostridiales	f__Christensenellaceae	g__Christensenellaceae_R-7_group	s__unclassified_g__Christensenellaceae_R-7_group	OTU6781	3	6	15	12	0	3	1	4	3	5	4	4	4	2	4	12	7	3	92
d__Bacteria	k__norank	p__Bacteroidetes	c__Bacteroidia	o__Bacteroidales	f__Bacteroidales_S24-7_group	g__norank_f__Bacteroidales_S24-7_group	s__uncultured_bacterium_g__norank_f__Bacteroidales_S24-7_group	OTU362	38	24	21	43	37	7	13	61	20	0	4	67	0	0	0	3	9	17	364
d__Bacteria	k__norank	p__Proteobacteria	c__Alphaproteobacteria	o__Rickettsiales	f__Mitochondria	g__norank_f__Mitochondria	s__unclassified_g__norank_f__Mitochondria	OTU3700	0	0	0	0	0	2	0	0	0	0	0	0	0	0	0	0	0	0	2
d__Bacteria	k__norank	p__Firmicutes	c__Clostridia	o__Clostridiales	f__Clostridiales_vadinBB60_group	g__norank_f__Clostridiales_vadinBB60_group	s__unclassified_g__norank_f__Clostridiales_vadinBB60_group	OTU7139	0	2	0	0	1	1	0	0	1	0	0	0	2	1	2	0	6	2	18
d__Bacteria	k__norank	p__Firmicutes	c__Clostridia	o__Clostridiales	f__unclassified_o__Clostridiales	g__unclassified_o__Clostridiales	s__unclassified_o__Clostridiales	OTU749	6	1	6	6	1	3	17	0	11	22	1	10	1	3	0	1	4	4	97
d__Bacteria	k__norank	p__Firmicutes	c__Bacilli	o__Lactobacillales	f__Lactobacillaceae	g__Lactobacillus	s__Lactobacillus_intestinalis	OTU2720	0	0	0	0	0	0	0	0	0	1	0	0	0	0	0	0	0	0	1
d__Bacteria	k__norank	p__Firmicutes	c__Clostridia	o__Clostridiales	f__Ruminococcaceae	g__[Eubacterium]_coprostanoligenes_group	s__uncultured_bacterium_g__[Eubacterium]_coprostanoligenes_group	OTU965	0	0	3	0	0	7	5	3	4	8	0	2	0	0	6	0	0	0	38
d__Bacteria	k__norank	p__Firmicutes	c__Clostridia	o__Clostridiales	f__Family_XIII	g__unclassified_f__Family_XIII	s__unclassified_f__Family_XIII	OTU6901	0	0	0	0	0	0	0	0	0	0	0	0	0	0	1	2	1	0	4
d__Bacteria	k__norank	p__Bacteroidetes	c__Bacteroidia	o__Bacteroidales	f__Prevotellaceae	g__Alloprevotella	s__uncultured_Bacteroidales_bacterium_g__Alloprevotella	OTU6891	92	226	34	115	44	55	2824	134	94	955	259	170	15	292	140	127	32	254	5862
d__Bacteria	k__norank	p__Firmicutes	c__Clostridia	o__Clostridiales	f__Ruminococcaceae	g__Ruminococcaceae_UCG-013	s__unclassified_g__Ruminococcaceae_UCG-013	OTU1052	20	7	25	15	1	4	15	6	77	3	73	17	4	2	6	0	8	6	289
d__Bacteria	k__norank	p__Firmicutes	c__Clostridia	o__Clostridiales	f__Ruminococcaceae	g__Ruminococcaceae_UCG-013	s__unclassified_g__Ruminococcaceae_UCG-013	OTU1053	0	0	0	0	0	0	5	0	6	0	9	28	0	0	5	0	0	3	56
d__Bacteria	k__norank	p__Firmicutes	c__Clostridia	o__Clostridiales	f__Ruminococcaceae	g__Ruminococcus_2	s__uncultured_rumen_bacterium_g__Ruminococcus_2	OTU555	0	0	2	0	0	0	0	1	0	0	0	0	0	1	0	1	0	0	5
d__Bacteria	k__norank	p__Lentisphaerae	c__Lentisphaeria	o__Victivallales	f__vadinBE97	g__norank_f__vadinBE97	s__uncultured_rumen_bacterium_g__norank_f__vadinBE97	OTU6839	0	0	0	0	0	0	2	0	0	0	0	0	0	0	1	0	3	0	6
d__Bacteria	k__norank	p__Firmicutes	c__Clostridia	o__Clostridiales	f__Ruminococcaceae	g__Ruminococcaceae_UCG-014	s__unclassified_g__Ruminococcaceae_UCG-014	OTU700	2	2	1	3	6	6	0	0	11	0	1	0	0	1	2	4	10	1	50
d__Bacteria	k__norank	p__Firmicutes	c__Clostridia	o__Clostridiales	f__Ruminococcaceae	g__Ruminococcaceae_UCG-014	s__uncultured_bacterium_g__Ruminococcaceae_UCG-014	OTU731	6	0	5	2	1	6	5	2	10	6	7	5	1	0	0	1	5	1	63
d__Bacteria	k__norank	p__Bacteroidetes	c__Flavobacteriia	o__Flavobacteriales	f__Flavobacteriaceae	g__Chryseobacterium	s__unclassified_g__Chryseobacterium	OTU3943	0	0	0	0	1	0	0	0	0	0	0	0	0	0	0	0	0	0	1
d__Bacteria	k__norank	p__Tenericutes	c__Mollicutes	o__Mycoplasmatales	f__Mycoplasmataceae	g__Mycoplasma	s__unclassified_g__Mycoplasma	OTU7091	0	0	0	0	0	0	0	0	0	0	0	0	0	0	0	0	8	0	8
d__Bacteria	k__norank	p__Firmicutes	c__Clostridia	o__Clostridiales	f__Lachnospiraceae	g__unclassified_f__Lachnospiraceae	s__unclassified_f__Lachnospiraceae	OTU385	3	18	0	0	47	1	6	2	0	3	12	3	21	2	8	2	2	2	132
d__Bacteria	k__norank	p__Firmicutes	c__Clostridia	o__Clostridiales	f__Ruminococcaceae	g__Ruminococcaceae_UCG-014	s__unclassified_g__Ruminococcaceae_UCG-014	OTU499	0	0	0	1	0	0	2	1	4	0	1	0	0	0	0	0	0	0	9
d__Bacteria	k__norank	p__Tenericutes	c__Mollicutes	o__Mollicutes_RF9	f__norank_o__Mollicutes_RF9	g__norank_o__Mollicutes_RF9	s__unclassified_g__norank_o__Mollicutes_RF9	OTU593	3	0	3	8	5	0	0	1	4	4	1	3	0	2	0	3	2	2	41
d__Bacteria	k__norank	p__Tenericutes	c__Mollicutes	o__Mollicutes_RF9	f__norank_o__Mollicutes_RF9	g__norank_o__Mollicutes_RF9	s__unclassified_g__norank_o__Mollicutes_RF9	OTU592	0	0	1	0	0	0	0	0	0	0	0	0	0	0	0	0	1	0	2
d__Bacteria	k__norank	p__Tenericutes	c__Mollicutes	o__Mollicutes_RF9	f__norank_o__Mollicutes_RF9	g__norank_o__Mollicutes_RF9	s__unclassified_g__norank_o__Mollicutes_RF9	OTU595	0	0	1	0	1	0	0	0	1	0	1	0	0	0	0	0	0	1	5
d__Bacteria	k__norank	p__Firmicutes	c__Clostridia	o__Clostridiales	f__Ruminococcaceae	g__Ruminococcaceae_UCG-010	s__uncultured_bacterium_g__Ruminococcaceae_UCG-010	OTU7213	0	0	3	0	0	1	0	0	1	0	0	3	0	2	0	5	0	0	15
d__Bacteria	k__norank	p__Tenericutes	c__Mollicutes	o__T2WK15B57	f__norank_o__T2WK15B57	g__norank_o__T2WK15B57	s__uncultured_bacterium_g__norank_o__T2WK15B57	OTU983	0	0	0	0	0	0	0	0	7	0	0	2	0	0	0	0	0	0	9
d__Bacteria	k__norank	p__Firmicutes	c__Clostridia	o__Clostridiales	f__Ruminococcaceae	g__Ruminococcaceae_UCG-013	s__uncultured_bacterium_g__Ruminococcaceae_UCG-013	OTU139	0	378	2	0	0	0	0	0	2	0	0	0	52	0	0	1	3	0	438
d__Bacteria	k__norank	p__Firmicutes	c__Clostridia	o__Clostridiales	f__Lachnospiraceae	g__Butyrivibrio	s__unclassified_g__Butyrivibrio	OTU2866	0	0	0	0	0	0	0	0	0	0	0	0	3	1	0	1	1	0	6
d__Bacteria	k__norank	p__Bacteroidetes	c__Bacteroidia	o__Bacteroidales	f__Prevotellaceae	g__Prevotellaceae_UCG-003	s__unclassified_g__Prevotellaceae_UCG-003	OTU1116	12	10	9	15	0	33	57	16	0	0	15	18	5	177	13	42	0	49	471
d__Bacteria	k__norank	p__Firmicutes	c__Clostridia	o__Clostridiales	f__Ruminococcaceae	g__Ruminococcus_2	s__uncultured_rumen_bacterium_g__Ruminococcus_2	OTU6763	0	0	2	0	1	0	0	0	0	0	1	1	0	2	0	3	0	0	10
d__Bacteria	k__norank	p__Bacteroidetes	c__Bacteroidia	o__Bacteroidales	f__Bacteroidales_Incertae_Sedis	g__Phocaeicola	s__unclassified_g__Phocaeicola	OTU44	0	11	4	20	2	0	19	2	5	10	15	17	233	29	167	117	133	38	822
d__Bacteria	k__norank	p__Proteobacteria	c__Betaproteobacteria	o__Burkholderiales	f__Oxalobacteraceae	g__Massilia	s__unclassified_g__Massilia	OTU4110	0	0	0	0	0	0	0	0	0	0	0	0	0	1	0	0	0	0	1
d__Bacteria	k__norank	p__Bacteroidetes	c__Bacteroidia	o__Bacteroidales	f__Rikenellaceae	g__Alistipes	s__uncultured_bacterium_g__Alistipes	OTU685	44	15	7	12	20	63	3	14	5	27	8	13	1	4	2	12	11	3	264
d__Bacteria	k__norank	p__Firmicutes	c__Bacilli	o__Bacillales	f__Family_XII_o__Bacillales	g__Exiguobacterium	s__Exiguobacterium_sibiricum_255-15	OTU3170	0	0	0	0	0	0	0	0	1	0	0	0	0	0	0	0	0	0	1
d__Bacteria	k__norank	p__Bacteroidetes	c__Bacteroidia	o__Bacteroidales	f__Prevotellaceae	g__Prevotella_1	s__unidentified_rumen_bacterium_RFP6	OTU293	0	0	1	0	0	0	0	0	0	0	0	0	0	0	0	0	0	0	1
d__Bacteria	k__norank	p__Gemmatimonadetes	c__Gemmatimonadetes	o__Gemmatimonadales	f__Gemmatimonadaceae	g__Gemmatimonas	s__uncultured_Gemmatimonas_sp._g__Gemmatimonas	OTU6591	0	1	0	0	0	0	0	0	0	0	0	0	0	0	0	0	0	0	1
d__Bacteria	k__norank	p__Firmicutes	c__Clostridia	o__Clostridiales	f__unclassified_o__Clostridiales	g__unclassified_o__Clostridiales	s__unclassified_o__Clostridiales	OTU187	0	0	0	2	1	0	0	0	0	0	0	1	0	1	6	1	0	1	13
d__Bacteria	k__norank	p__Spirochaetae	c__Spirochaetes	o__Spirochaetales	f__Spirochaetaceae	g__Treponema_2	s__unclassified_g__Treponema_2	OTU7068	0	0	1	0	0	0	0	0	0	0	0	0	0	0	0	1	3	1	6
d__Bacteria	k__norank	p__Firmicutes	c__Clostridia	o__Clostridiales	f__Clostridiales_vadinBB60_group	g__norank_f__Clostridiales_vadinBB60_group	s__uncultured_bacterium_g__norank_f__Clostridiales_vadinBB60_group	OTU788	0	1	1	0	1	1	1	0	0	4	0	4	28	7	2	2	11	5	68
d__Bacteria	k__norank	p__Firmicutes	c__Clostridia	o__Clostridiales	f__Ruminococcaceae	g__Ruminococcaceae_UCG-010	s__uncultured_bacterium_g__Ruminococcaceae_UCG-010	OTU378	2	1	0	4	4	0	3	16	17	2	0	5	2	1	1	2	0	0	60
d__Bacteria	k__norank	p__Bacteroidetes	c__Bacteroidia	o__Bacteroidales	f__Rikenellaceae	g__Rikenellaceae_RC9_gut_group	s__uncultured_Bacteroidales_bacterium_g__Rikenellaceae_RC9_gut_group	OTU334	31	115	62	16	6	59	20	87	55	35	37	43	50	48	84	52	60	59	919
d__Bacteria	k__norank	p__Bacteroidetes	c__Bacteroidia	o__Bacteroidales	f__Bacteroidales_BS11_gut_group	g__norank_f__Bacteroidales_BS11_gut_group	s__unclassified_g__norank_f__Bacteroidales_BS11_gut_group	OTU175	0	0	0	2	0	0	0	0	2	0	0	0	0	0	1	0	1	0	6
d__Bacteria	k__norank	p__Firmicutes	c__Clostridia	o__Clostridiales	f__Ruminococcaceae	g__Ruminococcaceae_UCG-010	s__uncultured_bacterium_g__Ruminococcaceae_UCG-010	OTU7108	2	9	9	13	2	5	19	8	5	13	6	30	81	46	66	90	48	65	517
d__Bacteria	k__norank	p__Firmicutes	c__Clostridia	o__Clostridiales	f__Ruminococcaceae	g__Ruminococcaceae_UCG-010	s__uncultured_bacterium_g__Ruminococcaceae_UCG-010	OTU7102	0	5	1	2	0	14	9	47	12	38	1	5	11	11	11	20	36	8	231
d__Bacteria	k__norank	p__Firmicutes	c__Clostridia	o__Clostridiales	f__Ruminococcaceae	g__Ruminococcaceae_UCG-010	s__uncultured_bacterium_g__Ruminococcaceae_UCG-010	OTU7106	0	0	0	0	0	0	1	0	1	1	0	0	3	11	4	3	12	10	46
d__Bacteria	k__norank	p__Firmicutes	c__Clostridia	o__Clostridiales	f__Ruminococcaceae	g__Ruminococcaceae_UCG-013	s__uncultured_bacterium_g__Ruminococcaceae_UCG-013	OTU624	102	118	181	62	111	96	149	132	69	92	36	171	27	171	53	50	27	56	1703
d__Bacteria	k__norank	p__Firmicutes	c__Clostridia	o__Clostridiales	f__Ruminococcaceae	g__Ruminococcaceae_UCG-010	s__uncultured_bacterium_g__Ruminococcaceae_UCG-010	OTU6981	0	0	2	0	1	7	3	0	0	0	0	5	2	0	3	11	5	2	41
d__Bacteria	k__norank	p__Proteobacteria	c__Gammaproteobacteria	o__Pseudomonadales	f__Moraxellaceae	g__Enhydrobacter	s__Moraxella_osloensis_g__Enhydrobacter	OTU1967	0	0	0	0	0	0	0	0	4	0	0	0	0	0	0	0	1	0	5
d__Bacteria	k__norank	p__Proteobacteria	c__Betaproteobacteria	o__Burkholderiales	f__Alcaligenaceae	g__Achromobacter	s__unclassified_g__Achromobacter	OTU2124	0	0	1	0	0	0	1	0	0	0	0	0	0	0	0	0	0	0	2
d__Bacteria	k__norank	p__Deinococcus-Thermus	c__Deinococci	o__Thermales	f__Thermaceae	g__Thermus	s__Thermus_scotoductus	OTU2285	0	0	0	0	2	0	2	0	19	0	0	0	0	0	1	0	1	1	26
d__Bacteria	k__norank	p__Firmicutes	c__Clostridia	o__Clostridiales	f__Ruminococcaceae	g__Ruminococcaceae_UCG-014	s__unidentified_rumen_bacterium_JW32	OTU395	0	0	0	0	0	1	0	0	0	0	1	0	0	0	0	0	1	0	3
d__Bacteria	k__norank	p__Firmicutes	c__Clostridia	o__Clostridiales	f__Lachnospiraceae	g__[Ruminococcus]_torques_group	s__unclassified_g__[Ruminococcus]_torques_group	OTU1648	1	0	0	0	2	0	0	0	0	0	0	0	0	0	1	0	0	0	4
d__Bacteria	k__norank	p__Firmicutes	c__Negativicutes	o__Selenomonadales	f__Veillonellaceae	g__norank_f__Veillonellaceae	s__uncultured_bacterium_g__norank_f__Veillonellaceae	OTU2860	2	0	3	2	2	4	5	0	0	0	0	0	0	0	2	0	2	2	24
d__Bacteria	k__norank	p__Bacteroidetes	c__Bacteroidia	o__Bacteroidales	f__Bacteroidaceae	g__Bacteroides	s__uncultured_Bacteroides_sp._g__Bacteroides	OTU1219	0	14	2	7	1	11	13	7	9	6	0	2	13	3	3	9	5	5	110
d__Bacteria	k__norank	p__Actinobacteria	c__Actinobacteria	o__Frankiales	f__Geodermatophilaceae	g__Blastococcus	s__uncultured_Blastococcus_sp._g__Blastococcus	OTU1541	0	0	0	0	0	0	0	0	0	0	0	1	0	0	0	0	0	0	1
d__Bacteria	k__norank	p__Firmicutes	c__Clostridia	o__Clostridiales	f__Ruminococcaceae	g__Ruminococcaceae_UCG-010	s__uncultured_bacterium_g__Ruminococcaceae_UCG-010	OTU142	0	2	0	1	0	0	0	1	2	1	1	0	0	0	1	0	5	2	16
d__Bacteria	k__norank	p__Proteobacteria	c__Betaproteobacteria	o__Burkholderiales	f__Alcaligenaceae	g__Parasutterella	s__unclassified_g__Parasutterella	OTU2863	0	0	1	0	0	0	0	0	1	0	0	0	0	0	0	0	0	0	2
d__Bacteria	k__norank	p__Bacteroidetes	c__Bacteroidia	o__Bacteroidales	f__Bacteroidaceae	g__Bacteroides	s__Bacteroides_paurosaccharolyticus_JCM_15092	OTU7128	0	0	0	0	0	0	0	0	0	0	0	0	2	0	0	0	10	0	12
d__Bacteria	k__norank	p__Proteobacteria	c__Gammaproteobacteria	o__Enterobacteriales	f__Enterobacteriaceae	g__unclassified_f__Enterobacteriaceae	s__unclassified_f__Enterobacteriaceae	OTU2076	0	0	0	0	0	0	0	0	0	0	0	0	0	264	0	0	0	0	264
d__Bacteria	k__norank	p__Firmicutes	c__Clostridia	o__Clostridiales	f__Ruminococcaceae	g__unclassified_f__Ruminococcaceae	s__unclassified_f__Ruminococcaceae	OTU6969	0	0	0	0	0	0	1	2	0	2	2	2	0	1	0	0	1	0	11
d__Bacteria	k__norank	p__Firmicutes	c__Clostridia	o__Clostridiales	f__Ruminococcaceae	g__Ruminococcaceae_UCG-013	s__uncultured_bacterium_g__Ruminococcaceae_UCG-013	OTU397	2	4	0	2	0	0	0	0	0	0	0	1	0	0	1	0	0	0	10
d__Bacteria	k__norank	p__Acidobacteria	c__Acidobacteria	o__Holophagales	f__Holophagaceae	g__norank_f__Holophagaceae	s__uncultured_Acidobacteria_bacterium_g__norank	OTU2009	0	0	0	0	0	0	0	0	1	0	0	0	0	0	0	0	0	0	1
d__Bacteria	k__norank	p__Firmicutes	c__Clostridia	o__Clostridiales	f__unclassified_o__Clostridiales	g__unclassified_o__Clostridiales	s__unclassified_o__Clostridiales	OTU6889	0	0	0	0	0	0	0	0	0	0	0	0	0	0	6	0	0	0	6
d__Bacteria	k__norank	p__Bacteroidetes	c__Bacteroidia	o__Bacteroidales	f__Bacteroidales_BS11_gut_group	g__norank_f__Bacteroidales_BS11_gut_group	s__uncultured_rumen_bacterium_g__norank_f__Bacteroidales_BS11_gut_group	OTU227	0	0	0	0	2	0	0	0	0	0	0	0	0	0	0	0	0	0	2
d__Bacteria	k__norank	p__Firmicutes	c__Clostridia	o__Clostridiales	f__Lachnospiraceae	g__[Eubacterium]_hallii_group	s__unidentified_rumen_bacterium_RF24	OTU7148	0	0	0	0	0	1	0	0	0	0	0	0	0	2	0	0	1	4	8
d__Bacteria	k__norank	p__Firmicutes	c__Clostridia	o__Clostridiales	f__unclassified_o__Clostridiales	g__unclassified_o__Clostridiales	s__unclassified_o__Clostridiales	OTU727	2	1	3	0	1	0	5	7	3	5	4	4	1	2	0	1	2	2	43
d__Bacteria	k__norank	p__Firmicutes	c__Erysipelotrichia	o__Erysipelotrichales	f__Erysipelotrichaceae	g__Erysipelatoclostridium	s__uncultured_bacterium_g__Erysipelatoclostridium	OTU129	9	18	13	16	1	6	0	3	3	4	1	0	10	12	12	6	5	5	124
d__Bacteria	k__norank	p__Bacteroidetes	c__Bacteroidia	o__Bacteroidales	f__p-2534-18B5_gut_group	g__norank_f__p-2534-18B5_gut_group	s__uncultured_bacterium_g__norank_f__p-2534-18B5_gut_group	OTU1000	287	1	55	20	24	0	250	150	190	88	77	46	1	6	5	30	154	4	1388
d__Bacteria	k__norank	p__Firmicutes	c__Clostridia	o__Clostridiales	f__Ruminococcaceae	g__unclassified_f__Ruminococcaceae	s__unclassified_f__Ruminococcaceae	OTU1037	1	1	3	3	1	0	3	4	5	0	1	3	1	0	2	0	0	0	28
d__Bacteria	k__norank	p__Firmicutes	c__Clostridia	o__Clostridiales	f__Christensenellaceae	g__Christensenellaceae_R-7_group	s__unclassified_g__Christensenellaceae_R-7_group	OTU1024	4	5	14	18	29	6	22	5	4	25	4	2	10	4	2	9	7	10	180
d__Bacteria	k__norank	p__Firmicutes	c__Clostridia	o__Clostridiales	f__Ruminococcaceae	g__Butyricicoccus	s__unclassified_g__Butyricicoccus	OTU6947	0	0	1	0	0	0	0	1	0	0	1	1	4	26	11	14	11	6	76
d__Bacteria	k__norank	p__Saccharibacteria	c__norank_p__Saccharibacteria	o__norank_p__Saccharibacteria	f__norank_p__Saccharibacteria	g__norank_p__Saccharibacteria	s__unclassified_g__norank_p__Saccharibacteria	OTU3877	0	0	0	0	0	0	0	0	1	0	0	0	0	0	0	0	0	0	1
d__Bacteria	k__norank	p__Firmicutes	c__Clostridia	o__Clostridiales	f__Ruminococcaceae	g__Saccharofermentans	s__unclassified_g__Saccharofermentans	OTU1495	0	0	0	1	0	0	0	0	0	0	0	0	0	0	0	0	0	0	1
d__Bacteria	k__norank	p__Firmicutes	c__Erysipelotrichia	o__Erysipelotrichales	f__Erysipelotrichaceae	g__unclassified_f__Erysipelotrichaceae	s__unclassified_f__Erysipelotrichaceae	OTU30	0	0	0	0	0	0	0	0	0	1	0	1	12	1	6	3	0	1	25
d__Bacteria	k__norank	p__Firmicutes	c__Clostridia	o__Clostridiales	f__Lachnospiraceae	g__Coprococcus_1	s__uncultured_bacterium_g__Coprococcus_1	OTU2395	0	0	1	0	0	1	0	0	3	0	0	0	0	1	0	4	0	1	11
d__Bacteria	k__norank	p__Bacteroidetes	c__Cytophagia	o__Cytophagales	f__Cytophagaceae	g__Emticicia	s__uncultured_bacterium_g__Emticicia	OTU1514	0	0	0	1	0	0	0	0	0	0	0	0	0	0	0	0	0	0	1
d__Bacteria	k__norank	p__Firmicutes	c__Clostridia	o__Clostridiales	f__Ruminococcaceae	g__Ruminococcaceae_NK4A214_group	s__unclassified_g__Ruminococcaceae_NK4A214_group	OTU6762	0	1	0	0	0	0	0	0	0	0	0	0	1	2	0	0	0	0	4
d__Bacteria	k__norank	p__Firmicutes	c__Clostridia	o__Clostridiales	f__Ruminococcaceae	g__unclassified_f__Ruminococcaceae	s__unclassified_f__Ruminococcaceae	OTU824	0	0	0	0	0	0	2	1	0	1	0	0	1	0	0	0	0	1	6
d__Bacteria	k__norank	p__Verrucomicrobia	c__WCHB1-41	o__norank_c__WCHB1-41	f__norank_c__WCHB1-41	g__norank_c__WCHB1-41	s__uncultured_bacterium_g__norank_c__WCHB1-41	OTU7167	0	0	0	0	0	0	0	0	0	0	0	0	0	1	1	4	0	11	17
d__Bacteria	k__norank	p__Firmicutes	c__Clostridia	o__Clostridiales	f__Ruminococcaceae	g__unclassified_f__Ruminococcaceae	s__unclassified_f__Ruminococcaceae	OTU823	0	0	0	0	0	0	0	2	0	0	0	0	0	0	1	0	0	0	3
d__Bacteria	k__norank	p__Firmicutes	c__Clostridia	o__Clostridiales	f__Lachnospiraceae	g__norank_f__Lachnospiraceae	s__uncultured_rumen_bacterium_g__norank_f__Lachnospiraceae	OTU422	11	5	24	8	10	9	0	7	1	1	1	5	0	1	1	3	1	1	89
d__Bacteria	k__norank	p__Firmicutes	c__Clostridia	o__Clostridiales	f__unclassified_o__Clostridiales	g__unclassified_o__Clostridiales	s__unclassified_o__Clostridiales	OTU242	17	39	16	6	5	46	18	37	4	14	9	14	6	8	9	7	3	4	262
d__Bacteria	k__norank	p__Spirochaetae	c__Spirochaetes	o__Spirochaetales	f__Spirochaetaceae	g__Treponema_2	s__uncultured_bacterium_g__Treponema_2	OTU74	0	0	0	0	0	0	0	0	0	0	0	0	0	3	2	0	0	0	5
d__Bacteria	k__norank	p__Firmicutes	c__Clostridia	o__Clostridiales	f__Ruminococcaceae	g__Ruminococcaceae_UCG-005	s__unclassified_g__Ruminococcaceae_UCG-005	OTU220	9	13	5	7	5	9	27	15	23	24	16	9	3	5	2	2	7	10	191
d__Bacteria	k__norank	p__Firmicutes	c__Clostridia	o__Clostridiales	f__Christensenellaceae	g__Christensenellaceae_R-7_group	s__uncultured_bacterium_g__Christensenellaceae_R-7_group	OTU723	3	4	5	16	3	1	2	7	2	5	4	7	5	1	6	9	8	5	93
d__Bacteria	k__norank	p__Firmicutes	c__Clostridia	o__Clostridiales	f__Ruminococcaceae	g__Ruminococcaceae_UCG-010	s__uncultured_bacterium_g__Ruminococcaceae_UCG-010	OTU117	5	14	5	10	7	11	9	3	2	8	0	1	2	2	1	2	2	0	84
d__Bacteria	k__norank	p__Bacteroidetes	c__Flavobacteriia	o__Flavobacteriales	f__Flavobacteriaceae	g__Flavobacterium	s__unclassified_g__Flavobacterium	OTU1542	0	0	0	0	0	0	0	0	8	0	0	0	0	0	0	0	0	0	8
d__Bacteria	k__norank	p__Bacteroidetes	c__Bacteroidia	o__Bacteroidales	f__Prevotellaceae	g__Prevotellaceae_UCG-003	s__uncultured_bacterium_g__Prevotellaceae_UCG-003	OTU931	39	49	64	170	66	75	138	164	19	265	126	173	73	217	123	55	38	245	2099
d__Bacteria	k__norank	p__Bacteroidetes	c__Bacteroidia	o__Bacteroidales	f__Rikenellaceae	g__dgA-11_gut_group	s__uncultured_bacterium_g__dgA-11_gut_group	OTU773	10	28	19	90	6	46	137	58	133	83	26	52	0	20	14	23	6	4	755
d__Bacteria	k__norank	p__Bacteroidetes	c__Bacteroidia	o__Bacteroidales	f__Rikenellaceae	g__dgA-11_gut_group	s__uncultured_bacterium_g__dgA-11_gut_group	OTU772	251	241	430	364	152	309	85	91	152	195	39	68	35	11	12	25	11	22	2493
d__Bacteria	k__norank	p__Firmicutes	c__Clostridia	o__Clostridiales	f__Lachnospiraceae	g__Lachnospiraceae_UCG-002	s__uncultured_rumen_bacterium_g__Lachnospiraceae_UCG-002	OTU1457	0	0	0	0	0	0	0	0	0	0	1	0	0	1	0	0	0	0	2
d__Bacteria	k__norank	p__Actinobacteria	c__Actinobacteria	o__Frankiales	f__Nakamurellaceae	g__Nakamurella	s__unclassified_g__Nakamurella	OTU2359	1	0	0	0	0	0	0	0	0	0	0	0	0	0	0	0	0	0	1
d__Bacteria	k__norank	p__Firmicutes	c__Clostridia	o__Clostridiales	f__Ruminococcaceae	g__Ruminococcaceae_UCG-010	s__uncultured_bacterium_g__Ruminococcaceae_UCG-010	OTU590	6	11	3	5	3	8	9	8	6	36	4	14	0	0	4	2	2	14	135
d__Bacteria	k__norank	p__Firmicutes	c__Clostridia	o__Clostridiales	f__Ruminococcaceae	g__Ruminococcaceae_UCG-014	s__unclassified_g__Ruminococcaceae_UCG-014	OTU714	14	0	29	2	5	0	0	0	2	9	0	1	0	0	0	3	1	1	67
d__Bacteria	k__norank	p__Firmicutes	c__Clostridia	o__Clostridiales	f__Christensenellaceae	g__Christensenellaceae_R-7_group	s__unclassified_g__Christensenellaceae_R-7_group	OTU746	5	1	7	10	10	0	3	1	5	4	1	2	8	4	5	3	16	9	94
d__Bacteria	k__norank	p__Firmicutes	c__Clostridia	o__Clostridiales	f__Eubacteriaceae	g__Anaerofustis	s__uncultured_bacterium_g__Anaerofustis	OTU687	0	1	0	1	0	1	0	0	2	0	0	1	0	0	0	0	0	0	6
d__Bacteria	k__norank	p__Firmicutes	c__Clostridia	o__Clostridiales	f__Ruminococcaceae	g__unclassified_f__Ruminococcaceae	s__unclassified_f__Ruminococcaceae	OTU768	0	0	2	1	0	3	3	3	4	0	0	1	3	0	0	1	0	0	21
d__Bacteria	k__norank	p__Firmicutes	c__Clostridia	o__Clostridiales	f__Ruminococcaceae	g__Ruminococcaceae_UCG-010	s__unclassified_g__Ruminococcaceae_UCG-010	OTU7189	1	13	8	4	2	10	32	10	7	43	10	46	240	127	129	177	96	132	1087
d__Bacteria	k__norank	p__Bacteroidetes	c__Bacteroidia	o__Bacteroidales	f__Rikenellaceae	g__Rikenellaceae_RC9_gut_group	s__uncultured_Bacteroidales_bacterium_g__Rikenellaceae_RC9_gut_group	OTU928	139	333	48	133	108	205	195	247	76	29	77	202	26	63	68	59	30	55	2093
d__Bacteria	k__norank	p__Bacteroidetes	c__unclassified_p__Bacteroidetes	o__unclassified_p__Bacteroidetes	f__unclassified_p__Bacteroidetes	g__unclassified_p__Bacteroidetes	s__unclassified_p__Bacteroidetes	OTU827	0	0	0	0	0	0	0	6	0	0	0	0	0	0	1	2	0	0	9
d__Bacteria	k__norank	p__Firmicutes	c__Clostridia	o__Clostridiales	f__Ruminococcaceae	g__Ruminococcaceae_UCG-014	s__unclassified_g__Ruminococcaceae_UCG-014	OTU484	9	1	35	10	21	2	3	5	27	2	2	4	3	0	6	7	1	2	140
d__Bacteria	k__norank	p__Firmicutes	c__Clostridia	o__Clostridiales	f__Ruminococcaceae	g__Ruminococcaceae_UCG-013	s__unclassified_g__Ruminococcaceae_UCG-013	OTU543	6	23	2	1	0	3	5	6	7	16	0	8	2	11	5	6	6	1	108
d__Bacteria	k__norank	p__Verrucomicrobia	c__Opitutae	o__Opitutae_vadinHA64	f__norank_o__Opitutae_vadinHA64	g__norank_o__Opitutae_vadinHA64	s__uncultured_bacterium_g__norank_o__Opitutae_vadinHA64	OTU7009	0	0	0	0	0	0	0	0	0	0	0	1	0	0	0	4	0	0	5
d__Bacteria	k__norank	p__Firmicutes	c__Clostridia	o__Clostridiales	f__Clostridiales_vadinBB60_group	g__norank_f__Clostridiales_vadinBB60_group	s__gut_metagenome_g__norank_f__Clostridiales_vadinBB60_group	OTU6825	0	0	0	0	0	0	0	0	0	0	0	0	0	4	1	0	0	0	5
d__Bacteria	k__norank	p__Firmicutes	c__Clostridia	o__Clostridiales	f__Ruminococcaceae	g__Ruminococcaceae_UCG-010	s__unclassified_g__Ruminococcaceae_UCG-010	OTU620	0	0	0	0	0	0	0	0	0	0	0	0	0	0	0	0	0	1	1
d__Bacteria	k__norank	p__Firmicutes	c__Clostridia	o__Clostridiales	f__Christensenellaceae	g__Christensenellaceae_R-7_group	s__unclassified_g__Christensenellaceae_R-7_group	OTU6965	1	0	0	0	0	0	1	0	0	0	0	0	0	2	1	3	0	0	8
d__Bacteria	k__norank	p__Proteobacteria	c__Alphaproteobacteria	o__Rhodospirillales	f__Rhodospirillaceae	g__norank_f__Rhodospirillaceae	s__gut_metagenome_g__norank_f__Rhodospirillaceae	OTU436	0	0	0	0	0	1	0	0	4	1	1	0	0	1	1	0	3	1	13
d__Bacteria	k__norank	p__Proteobacteria	c__Alphaproteobacteria	o__Rhodospirillales	f__Rhodospirillaceae	g__norank_f__Rhodospirillaceae	s__gut_metagenome_g__norank_f__Rhodospirillaceae	OTU431	0	1	0	0	3	2	4	1	1	16	0	0	0	2	1	1	2	14	48
d__Bacteria	k__norank	p__Bacteroidetes	c__Bacteroidia	o__Bacteroidales	f__Prevotellaceae	g__Prevotella_1	s__unclassified_g__Prevotella_1	OTU1468	0	0	0	0	0	0	0	0	1	0	0	0	0	0	0	0	0	0	1
d__Bacteria	k__norank	p__Firmicutes	c__Clostridia	o__Clostridiales	f__Ruminococcaceae	g__[Eubacterium]_coprostanoligenes_group	s__uncultured_rumen_bacterium_g__[Eubacterium]_coprostanoligenes_group	OTU248	13	14	25	16	15	34	35	11	1	22	0	9	18	1	1	10	4	3	232
d__Bacteria	k__norank	p__Firmicutes	c__Clostridia	o__Clostridiales	f__Ruminococcaceae	g__Ruminococcaceae_UCG-014	s__unclassified_g__Ruminococcaceae_UCG-014	OTU133	1	2	8	3	1	1	0	0	3	0	0	3	2	0	0	0	0	0	24
d__Bacteria	k__norank	p__Firmicutes	c__Clostridia	o__Clostridiales	f__Ruminococcaceae	g__Ruminococcaceae_UCG-010	s__uncultured_Ruminococcaceae_bacterium_g__Ruminococcaceae_UCG-010	OTU461	1	0	5	1	0	5	14	8	13	7	0	12	2	6	4	3	4	2	87
d__Bacteria	k__norank	p__Firmicutes	c__Clostridia	o__Clostridiales	f__Ruminococcaceae	g__Ruminococcaceae_UCG-010	s__unclassified_g__Ruminococcaceae_UCG-010	OTU6815	6	8	3	9	2	27	7	7	3	13	7	17	10	13	12	5	6	10	165
d__Bacteria	k__norank	p__Firmicutes	c__Clostridia	o__Clostridiales	f__Lachnospiraceae	g__Cellulosilyticum	s__unclassified_g__Cellulosilyticum	OTU7125	0	0	0	0	0	0	0	0	0	0	0	0	1	13	3	1	4	2	24
d__Bacteria	k__norank	p__Bacteroidetes	c__Bacteroidia	o__Bacteroidales	f__Prevotellaceae	g__Prevotella_1	s__uncultured_rumen_bacterium_g__Prevotella_1	OTU846	0	0	1	0	1	0	1	11	9	3	2	1	0	0	0	0	0	0	29
d__Bacteria	k__norank	p__Firmicutes	c__Erysipelotrichia	o__Erysipelotrichales	f__Erysipelotrichaceae	g__unclassified_f__Erysipelotrichaceae	s__unclassified_f__Erysipelotrichaceae	OTU6817	1	0	0	0	0	0	4	3	1	0	0	2	1	2	1	0	1	0	16
d__Bacteria	k__norank	p__Bacteroidetes	c__Bacteroidia	o__Bacteroidales	f__Prevotellaceae	g__Prevotellaceae_UCG-004	s__uncultured_bacterium_g__Prevotellaceae_UCG-004	OTU1019	0	0	0	0	0	0	0	0	0	0	197	0	0	0	0	0	0	0	197
d__Bacteria	k__norank	p__Actinobacteria	c__Actinobacteria	o__Micrococcales	f__Cellulomonadaceae	g__Cellulomonas	s__uncultured_bacterium_g__Cellulomonas	OTU5754	0	0	0	0	0	0	1	4	3	0	0	2	0	1	0	2	1	0	14
d__Bacteria	k__norank	p__Firmicutes	c__Erysipelotrichia	o__Erysipelotrichales	f__Erysipelotrichaceae	g__Erysipelotrichaceae_UCG-004	s__unclassified_g__Erysipelotrichaceae_UCG-004	OTU6935	0	0	0	0	0	0	0	0	0	0	0	0	0	0	1	0	0	0	1
d__Bacteria	k__norank	p__Bacteroidetes	c__Bacteroidia	o__Bacteroidales	f__Bacteroidales_S24-7_group	g__norank_f__Bacteroidales_S24-7_group	s__uncultured_bacterium_g__norank_f__Bacteroidales_S24-7_group	OTU280	77	25	95	234	1	362	0	23	36	0	1	1	1	3	0	7	0	14	880
d__Bacteria	k__norank	p__Bacteroidetes	c__Bacteroidia	o__Bacteroidales	f__Bacteroidales_S24-7_group	g__norank_f__Bacteroidales_S24-7_group	s__uncultured_bacterium_g__norank_f__Bacteroidales_S24-7_group	OTU282	34	128	184	208	24	602	55	19	89	1	21	18	0	31	36	5	0	15	1470
d__Bacteria	k__norank	p__Firmicutes	c__Clostridia	o__Clostridiales	f__Lachnospiraceae	g__[Eubacterium]_ventriosum_group	s__unclassified_g__[Eubacterium]_ventriosum_group	OTU40	13	0	66	4	16	2	3	2	83	3	0	0	19	38	6	39	4	42	340
d__Bacteria	k__norank	p__Verrucomicrobia	c__WCHB1-41	o__norank_c__WCHB1-41	f__norank_c__WCHB1-41	g__norank_c__WCHB1-41	s__uncultured_rumen_bacterium_g__norank_c__WCHB1-41	OTU7159	0	0	0	1	0	1	2	1	0	1	0	3	0	0	0	5	0	2	16
d__Bacteria	k__norank	p__Bacteroidetes	c__Flavobacteriia	o__Flavobacteriales	f__Flavobacteriaceae	g__Chryseobacterium	s__unclassified_g__Chryseobacterium	OTU4486	0	0	1	0	0	0	0	0	0	0	0	0	0	0	0	0	0	0	1
d__Bacteria	k__norank	p__Firmicutes	c__Clostridia	o__Clostridiales	f__Ruminococcaceae	g__Oscillospira	s__uncultured_bacterium_g__Oscillospira	OTU6801	12	12	15	15	2	16	27	10	9	9	6	45	42	39	22	37	17	49	384
d__Bacteria	k__norank	p__Firmicutes	c__Clostridia	o__Clostridiales	f__Ruminococcaceae	g__Ruminococcaceae_UCG-013	s__uncultured_bacterium_g__Ruminococcaceae_UCG-013	OTU401	0	0	0	0	86	0	0	0	0	0	0	0	0	0	1	0	0	0	87
d__Bacteria	k__norank	p__Firmicutes	c__Clostridia	o__Clostridiales	f__Ruminococcaceae	g__Ruminococcaceae_UCG-013	s__uncultured_bacterium_g__Ruminococcaceae_UCG-013	OTU404	8	6	1	2	0	1	4	1	4	9	0	12	1	2	0	2	0	0	53
d__Bacteria	k__norank	p__Firmicutes	c__Clostridia	o__Clostridiales	f__Ruminococcaceae	g__Ruminococcaceae_UCG-013	s__uncultured_bacterium_g__Ruminococcaceae_UCG-013	OTU1021	18	15	8	6	3	16	94	16	40	57	432	40	1	13	10	8	3	9	789
d__Bacteria	k__norank	p__Firmicutes	c__Clostridia	o__Clostridiales	f__Ruminococcaceae	g__Ruminococcaceae_UCG-013	s__unclassified_g__Ruminococcaceae_UCG-013	OTU241	23	78	18	11	9	23	46	63	55	31	18	79	13	17	19	12	11	26	552
d__Bacteria	k__norank	p__Firmicutes	c__Clostridia	o__Clostridiales	f__Lachnospiraceae	g__[Ruminococcus]_gnavus_group	s__unclassified_g__[Ruminococcus]_gnavus_group	OTU2627	0	0	0	1	0	0	0	0	0	0	0	0	0	0	0	0	0	0	1
d__Bacteria	k__norank	p__Bacteroidetes	c__Bacteroidia	o__Bacteroidales	f__Porphyromonadaceae	g__Butyricimonas	s__unclassified_g__Butyricimonas	OTU7131	3	0	2	1	0	0	5	3	2	1	0	7	0	3	9	2	1	1	40
d__Bacteria	k__norank	p__Elusimicrobia	c__Elusimicrobia	o__Elusimicrobiales	f__Elusimicrobiaceae	g__Elusimicrobium	s__uncultured_bacterium_g__Elusimicrobium	OTU7105	0	0	6	3	3	0	22	6	9	4	0	6	0	8	15	18	12	7	119
d__Bacteria	k__norank	p__Firmicutes	c__Bacilli	o__Bacillales	f__Planococcaceae	g__unclassified_f__Planococcaceae	s__unclassified_f__Planococcaceae	OTU3658	1	0	0	0	0	0	9	4	60	4	1	7	32	8	19	24	25	35	229
d__Bacteria	k__norank	p__Firmicutes	c__Clostridia	o__Clostridiales	f__Ruminococcaceae	g__Ruminiclostridium_9	s__unclassified_g__Ruminiclostridium_9	OTU264	0	2	2	1	2	2	0	11	3	3	1	4	2	0	0	2	1	2	38
d__Bacteria	k__norank	p__Proteobacteria	c__Alphaproteobacteria	o__Rhizobiales	f__Rhizobiaceae	g__Rhizobium	s__Neorhizobium_huautlense	OTU2039	0	0	0	0	0	0	0	0	0	0	0	0	0	0	0	0	1	0	1
d__Bacteria	k__norank	p__Actinobacteria	c__Actinobacteria	o__Propionibacteriales	f__Nocardioidaceae	g__Marmoricola	s__uncultured_bacterium_g__Marmoricola	OTU1866	0	0	0	0	0	0	0	3	1	0	0	0	0	0	0	0	0	0	4
d__Bacteria	k__norank	p__Bacteroidetes	c__Sphingobacteriia	o__Sphingobacteriales	f__Sphingobacteriaceae	g__Sphingobacterium	s__Sphingobacterium_faecium	OTU2394	0	1	0	0	0	0	0	0	0	0	0	0	0	0	0	0	0	0	1
d__Bacteria	k__norank	p__Proteobacteria	c__Alphaproteobacteria	o__Rhodospirillales	f__Rhodospirillaceae	g__norank_f__Rhodospirillaceae	s__gut_metagenome_g__norank_f__Rhodospirillaceae	OTU6967	0	4	1	13	0	0	1	0	6	0	1	1	0	1	1	21	3	4	57
d__Bacteria	k__norank	p__Firmicutes	c__Clostridia	o__Clostridiales	f__Christensenellaceae	g__Christensenellaceae_R-7_group	s__uncultured_bacterium_g__Christensenellaceae_R-7_group	OTU1117	21	5	15	18	23	8	6	7	1	5	5	6	67	11	25	14	17	10	264
d__Bacteria	k__norank	p__Firmicutes	c__Clostridia	o__Clostridiales	f__Ruminococcaceae	g__Ruminococcaceae_UCG-013	s__unclassified_g__Ruminococcaceae_UCG-013	OTU1061	1	0	1	4	0	0	16	0	2	3	1	5	0	6	0	6	0	1	46
d__Bacteria	k__norank	p__Firmicutes	c__Clostridia	o__Clostridiales	f__Ruminococcaceae	g__Ruminococcaceae_UCG-010	s__uncultured_bacterium_g__Ruminococcaceae_UCG-010	OTU262	1	3	5	0	1	1	14	10	0	13	2	28	20	1	6	10	5	7	127
d__Bacteria	k__norank	p__Proteobacteria	c__Alphaproteobacteria	o__Rhizobiales	f__Rhizobiaceae	g__Rhizobium	s__Neorhizobium_huautlense	OTU1871	0	1	0	0	0	0	0	1	0	0	0	0	0	0	0	0	0	0	2
d__Bacteria	k__norank	p__Firmicutes	c__Clostridia	o__Clostridiales	f__Lachnospiraceae	g__norank_f__Lachnospiraceae	s__uncultured_rumen_bacterium_g__norank_f__Lachnospiraceae	OTU2433	1	0	3	5	0	1	0	2	0	1	0	3	0	0	0	0	0	0	16
d__Bacteria	k__norank	p__Firmicutes	c__Clostridia	o__Clostridiales	f__Clostridiales_vadinBB60_group	g__norank_f__Clostridiales_vadinBB60_group	s__uncultured_bacterium_g__norank_f__Clostridiales_vadinBB60_group	OTU472	0	5	1	3	0	3	6	3	4	10	2	16	26	17	19	12	19	8	154
d__Bacteria	k__norank	p__Firmicutes	c__Clostridia	o__Clostridiales	f__Lachnospiraceae	g__Roseburia	s__uncultured_rumen_bacterium_g__Roseburia	OTU489	0	1	2	0	0	0	0	0	3	0	0	1	8	19	9	17	3	12	75
d__Bacteria	k__norank	p__Firmicutes	c__Clostridia	o__Clostridiales	f__Ruminococcaceae	g__[Eubacterium]_coprostanoligenes_group	s__unclassified_g__[Eubacterium]_coprostanoligenes_group	OTU463	7	11	14	4	5	19	12	32	8	26	12	38	5	6	15	5	8	5	232
d__Bacteria	k__norank	p__Firmicutes	c__Clostridia	o__Clostridiales	f__Ruminococcaceae	g__Ruminococcaceae_UCG-014	s__unclassified_g__Ruminococcaceae_UCG-014	OTU1078	5	1	1	1	1	0	9	1	3	18	4	5	0	1	11	0	6	7	74
d__Bacteria	k__norank	p__Tenericutes	c__Mollicutes	o__Mollicutes_RF9	f__norank_o__Mollicutes_RF9	g__norank_o__Mollicutes_RF9	s__unclassified_g__norank_o__Mollicutes_RF9	OTU6848	2	3	3	0	0	5	2	1	2	0	0	1	1	7	1	0	2	0	30
d__Bacteria	k__norank	p__Bacteroidetes	c__Bacteroidia	o__Bacteroidales	f__Rikenellaceae	g__Alistipes	s__uncultured_bacterium_g__Alistipes	OTU529	66	39	21	74	79	32	83	82	21	106	34	128	112	74	112	109	118	118	1408
d__Bacteria	k__norank	p__Firmicutes	c__Clostridia	o__Clostridiales	f__Ruminococcaceae	g__Ruminiclostridium_1	s__unclassified_g__Ruminiclostridium_1	OTU456	0	0	1	1	0	0	0	0	0	0	0	0	0	0	0	0	0	0	2
d__Bacteria	k__norank	p__Verrucomicrobia	c__WCHB1-41	o__norank_c__WCHB1-41	f__norank_c__WCHB1-41	g__norank_c__WCHB1-41	s__uncultured_rumen_bacterium_g__norank_c__WCHB1-41	OTU2611	0	0	3	9	1	1	9	0	0	0	0	3	0	4	0	0	1	0	31
d__Bacteria	k__norank	p__Firmicutes	c__Clostridia	o__Clostridiales	f__Ruminococcaceae	g__Ruminococcaceae_UCG-010	s__uncultured_bacterium_g__Ruminococcaceae_UCG-010	OTU766	0	1	2	1	0	1	6	2	2	2	0	5	23	18	20	57	5	20	165
d__Bacteria	k__norank	p__Firmicutes	c__Clostridia	o__Clostridiales	f__Lachnospiraceae	g__[Eubacterium]_hallii_group	s__unclassified_g__[Eubacterium]_hallii_group	OTU2455	0	4	0	6	0	1	0	6	3	1	1	1	24	27	14	34	5	12	139
d__Bacteria	k__norank	p__Lentisphaerae	c__Lentisphaeria	o__Victivallales	f__Victivallaceae	g__norank_f__Victivallaceae	s__uncultured_bacterium_g__norank_f__Victivallaceae	OTU7077	0	0	0	0	0	0	0	0	0	0	0	0	0	1	1	0	1	0	3
d__Bacteria	k__norank	p__Firmicutes	c__Clostridia	o__Clostridiales	f__Ruminococcaceae	g__unclassified_f__Ruminococcaceae	s__unclassified_f__Ruminococcaceae	OTU964	21	22	28	6	10	20	10	33	2	24	9	10	6	5	4	4	4	2	220
d__Bacteria	k__norank	p__Firmicutes	c__Clostridia	o__Clostridiales	f__Ruminococcaceae	g__unclassified_f__Ruminococcaceae	s__unclassified_f__Ruminococcaceae	OTU966	9	4	0	0	0	2	7	2	4	36	13	14	0	0	1	3	3	1	99
d__Bacteria	k__norank	p__Firmicutes	c__Clostridia	o__Clostridiales	f__Ruminococcaceae	g__Ruminococcaceae_UCG-009	s__uncultured_bacterium_g__Ruminococcaceae_UCG-009	OTU266	3	50	1	4	4	43	26	43	9	13	13	25	38	16	2	19	33	20	362
d__Bacteria	k__norank	p__Bacteroidetes	c__Bacteroidia	o__Bacteroidales	f__Prevotellaceae	g__Prevotellaceae_NK3B31_group	s__uncultured_bacterium_g__Prevotellaceae_NK3B31_group	OTU1451	0	0	1	0	0	0	0	0	0	0	0	0	0	0	0	0	0	0	1
d__Bacteria	k__norank	p__Firmicutes	c__Clostridia	o__Clostridiales	f__Ruminococcaceae	g__unclassified_f__Ruminococcaceae	s__unclassified_f__Ruminococcaceae	OTU962	32	27	19	27	10	20	5	22	4	12	3	6	3	7	5	15	6	4	227
d__Bacteria	k__norank	p__Firmicutes	c__Clostridia	o__Clostridiales	f__Ruminococcaceae	g__unclassified_f__Ruminococcaceae	s__unclassified_f__Ruminococcaceae	OTU968	4	11	2	6	3	9	25	13	10	9	0	5	0	2	3	1	6	3	112
d__Bacteria	k__norank	p__Firmicutes	c__Clostridia	o__Clostridiales	f__Ruminococcaceae	g__unclassified_f__Ruminococcaceae	s__unclassified_f__Ruminococcaceae	OTU969	3	6	2	1	0	0	1	1	0	1	1	0	1	3	10	1	0	1	32
d__Bacteria	k__norank	p__Firmicutes	c__Clostridia	o__Clostridiales	f__Ruminococcaceae	g__Anaerotruncus	s__uncultured_rumen_bacterium_g__Anaerotruncus	OTU635	23	0	0	3	7	0	0	1	2	0	0	1	0	2	0	1	1	0	41
d__Bacteria	k__norank	p__Saccharibacteria	c__Unknown_Class_p__Saccharibacteria	o__Unknown_Order_c__Unknown_Class_p__Saccharibacteria	f__Unknown_Family_o__Unknown_Order_c__Unknown_Class_p__Saccharibacteria	g__Candidatus_Saccharimonas	s__uncultured_rumen_bacterium_g__Candidatus_Saccharimonas	OTU107	399	146	645	174	499	211	31	79	637	39	7	53	41	68	54	100	207	29	3419
d__Bacteria	k__norank	p__Verrucomicrobia	c__Spartobacteria	o__Chthoniobacterales	f__DA101_soil_group	g__norank_f__DA101_soil_group	s__unclassified_g__norank_f__DA101_soil_group	OTU3163	0	0	0	0	0	0	0	0	0	0	0	0	0	0	0	0	0	1	1
d__Bacteria	k__norank	p__Firmicutes	c__Clostridia	o__Clostridiales	f__Ruminococcaceae	g__Ruminococcaceae_UCG-010	s__unclassified_g__Ruminococcaceae_UCG-010	OTU980	1	0	0	4	3	0	2	0	0	6	0	2	2	2	4	2	0	2	30
d__Bacteria	k__norank	p__Firmicutes	c__Clostridia	o__Clostridiales	f__Ruminococcaceae	g__Ruminiclostridium_5	s__unclassified_g__Ruminiclostridium_5	OTU6782	0	0	0	2	0	0	0	2	1	0	2	2	1	1	0	1	0	2	14
d__Bacteria	k__norank	p__Firmicutes	c__Clostridia	o__Clostridiales	f__Ruminococcaceae	g__Ruminiclostridium_5	s__unclassified_g__Ruminiclostridium_5	OTU6787	0	0	1	0	0	1	3	0	3	3	2	3	7	7	6	2	3	1	42
d__Bacteria	k__norank	p__Bacteroidetes	c__Bacteroidia	o__Bacteroidales	f__Bacteroidaceae	g__Bacteroides	s__uncultured_bacterium_g__Bacteroides	OTU7146	0	0	0	0	0	0	0	0	0	0	0	0	0	0	28	0	0	18	46
d__Bacteria	k__norank	p__Firmicutes	c__Clostridia	o__Clostridiales	f__Lachnospiraceae	g__Marvinbryantia	s__uncultured_rumen_bacterium_g__Marvinbryantia	OTU3879	0	0	0	0	0	0	1	1	0	0	0	0	0	0	0	2	0	0	4
d__Bacteria	k__norank	p__Actinobacteria	c__Actinobacteria	o__Coriobacteriales	f__Coriobacteriaceae	g__unclassified_f__Coriobacteriaceae	s__unclassified_f__Coriobacteriaceae	OTU2666	0	0	0	0	0	0	0	4	0	0	0	0	0	0	0	1	0	0	5
d__Bacteria	k__norank	p__Firmicutes	c__Erysipelotrichia	o__Erysipelotrichales	f__Erysipelotrichaceae	g__Erysipelotrichaceae_UCG-004	s__uncultured_Erysipelotrichaceae_bacterium_g__Erysipelotrichaceae_UCG-004	OTU468	0	0	1	0	0	0	0	0	0	0	0	0	2	0	1	1	0	0	5
d__Bacteria	k__norank	p__Firmicutes	c__Clostridia	o__Clostridiales	f__Ruminococcaceae	g__unclassified_f__Ruminococcaceae	s__unclassified_f__Ruminococcaceae	OTU6887	9	52	7	4	1	19	44	12	5	28	8	25	16	6	14	10	11	11	282
d__Bacteria	k__norank	p__Firmicutes	c__Clostridia	o__Clostridiales	f__Ruminococcaceae	g__Ruminococcaceae_NK4A214_group	s__unclassified_g__Ruminococcaceae_NK4A214_group	OTU511	2	0	3	1	1	2	0	7	4	2	0	4	6	13	6	27	3	4	85
d__Bacteria	k__norank	p__Firmicutes	c__Clostridia	o__Clostridiales	f__Ruminococcaceae	g__unclassified_f__Ruminococcaceae	s__unclassified_f__Ruminococcaceae	OTU6885	0	1	1	0	1	0	4	5	0	6	1	0	0	1	1	1	1	1	24
d__Bacteria	k__norank	p__Firmicutes	c__Clostridia	o__Clostridiales	f__Defluviitaleaceae	g__Defluviitaleaceae_UCG-011	s__unclassified_g__Defluviitaleaceae_UCG-011	OTU729	0	0	0	0	0	0	1	0	0	0	0	0	0	0	0	0	0	0	1
d__Bacteria	k__norank	p__Proteobacteria	c__Alphaproteobacteria	o__unclassified_c__Alphaproteobacteria	f__unclassified_c__Alphaproteobacteria	g__unclassified_c__Alphaproteobacteria	s__unclassified_c__Alphaproteobacteria	OTU7152	0	0	0	0	0	0	0	0	0	0	0	0	0	1	0	0	0	3	4
d__Bacteria	k__norank	p__Firmicutes	c__Clostridia	o__Clostridiales	f__Ruminococcaceae	g__Ruminococcaceae_UCG-013	s__uncultured_bacterium_g__Ruminococcaceae_UCG-013	OTU972	0	0	0	0	0	0	0	0	0	5	0	4	0	0	0	0	0	0	9
d__Bacteria	k__norank	p__Firmicutes	c__Clostridia	o__Clostridiales	f__Ruminococcaceae	g__Ruminococcaceae_UCG-013	s__unclassified_g__Ruminococcaceae_UCG-013	OTU367	0	0	0	0	0	0	0	1	0	1	0	1	3	0	0	0	0	0	6
d__Bacteria	k__norank	p__Firmicutes	c__Clostridia	o__Clostridiales	f__Ruminococcaceae	g__Ruminococcaceae_UCG-013	s__unclassified_g__Ruminococcaceae_UCG-013	OTU364	0	1	7	0	1	0	4	9	2	3	0	3	2	1	5	0	0	5	43
d__Bacteria	k__norank	p__Firmicutes	c__Clostridia	o__Clostridiales	f__Lachnospiraceae	g__Lachnoclostridium_10	s__uncultured_bacterium_g__Lachnoclostridium_10	OTU7217	0	0	0	0	0	0	0	0	0	0	0	0	18	0	2	2	4	5	31
d__Bacteria	k__norank	p__Firmicutes	c__Clostridia	o__Clostridiales	f__Family_XIII	g__Family_XIII_AD3011_group	s__unclassified_g__Family_XIII_AD3011_group	OTU460	0	0	0	0	0	0	0	1	1	0	0	3	0	0	0	0	0	0	5
d__Bacteria	k__norank	p__Firmicutes	c__Clostridia	o__Clostridiales	f__Christensenellaceae	g__norank_f__Christensenellaceae	s__unclassified_g__norank_f__Christensenellaceae	OTU6788	1	0	0	2	1	0	0	0	2	0	0	1	1	0	0	0	0	1	9
d__Bacteria	k__norank	p__Firmicutes	c__Clostridia	o__Clostridiales	f__Lachnospiraceae	g__unclassified_f__Lachnospiraceae	s__unclassified_f__Lachnospiraceae	OTU7043	0	0	0	0	0	0	0	0	0	0	0	0	1	7	1	5	7	0	21
d__Bacteria	k__norank	p__Fibrobacteres	c__Fibrobacteria	o__Fibrobacterales	f__Fibrobacteraceae	g__Fibrobacter	s__uncultured_rumen_bacterium_g__Fibrobacter	OTU661	0	0	0	0	0	0	0	0	0	0	0	0	0	0	0	0	2	0	2
d__Bacteria	k__norank	p__Proteobacteria	c__Gammaproteobacteria	o__Pasteurellales	f__Pasteurellaceae	g__Haemophilus	s__Haemophilus_parainfluenzae_T3T1	OTU2138	1	0	1	0	0	0	0	0	0	0	0	0	0	0	0	0	0	0	2
d__Bacteria	k__norank	p__Firmicutes	c__Clostridia	o__Clostridiales	f__Lachnospiraceae	g__Lachnospiraceae_NK4A136_group	s__uncultured_bacterium_g__Lachnospiraceae_NK4A136_group	OTU1289	0	0	0	0	2	0	0	0	0	0	0	0	0	0	0	0	0	0	2
d__Bacteria	k__norank	p__Bacteroidetes	c__Bacteroidia	o__Bacteroidales	f__Porphyromonadaceae	g__unclassified_f__Porphyromonadaceae	s__unclassified_f__Porphyromonadaceae	OTU6882	0	0	0	0	0	0	0	3	5	0	0	3	9	1	21	9	0	47	98
d__Bacteria	k__norank	p__Firmicutes	c__Erysipelotrichia	o__Erysipelotrichales	f__Erysipelotrichaceae	g__unclassified_f__Erysipelotrichaceae	s__unclassified_f__Erysipelotrichaceae	OTU784	0	0	0	0	0	0	1	0	1	1	0	0	0	2	0	1	0	2	8
d__Bacteria	k__norank	p__Firmicutes	c__Clostridia	o__Clostridiales	f__Ruminococcaceae	g__unclassified_f__Ruminococcaceae	s__unclassified_f__Ruminococcaceae	OTU29	15	9	4	8	5	9	0	3	0	0	2	8	4	0	0	0	1	0	68
d__Bacteria	k__norank	p__Tenericutes	c__Mollicutes	o__Mollicutes_RF9	f__norank_o__Mollicutes_RF9	g__norank_o__Mollicutes_RF9	s__uncultured_organism_g__norank_o__Mollicutes_RF9	OTU381	11	0	5	3	2	6	10	3	9	7	1	11	0	3	3	5	7	2	88
d__Bacteria	k__norank	p__Firmicutes	c__Clostridia	o__Clostridiales	f__Lachnospiraceae	g__Roseburia	s__unclassified_g__Roseburia	OTU256	1	3	0	0	2	4	3	6	89	5	0	0	51	4	5	13	12	5	203
d__Bacteria	k__norank	p__Firmicutes	c__Clostridia	o__Clostridiales	f__Clostridiales_vadinBB60_group	g__norank_f__Clostridiales_vadinBB60_group	s__uncultured_bacterium_g__norank_f__Clostridiales_vadinBB60_group	OTU6819	0	0	0	0	0	0	0	0	0	0	0	0	1	1	0	0	2	0	4
d__Bacteria	k__norank	p__Spirochaetae	c__Spirochaetes	o__Spirochaetales	f__Spirochaetaceae	g__Treponema_2	s__uncultured_bacterium_g__Treponema_2	OTU321	0	0	0	0	0	0	8	4	4	2	0	4	1	0	0	4	5	1	33
d__Bacteria	k__norank	p__Firmicutes	c__Clostridia	o__Clostridiales	f__Lachnospiraceae	g__unclassified_f__Lachnospiraceae	s__unclassified_f__Lachnospiraceae	OTU596	0	0	1	4	2	0	3	3	1	7	0	4	3	0	3	13	1	7	52
d__Bacteria	k__norank	p__Firmicutes	c__Clostridia	o__Clostridiales	f__Lachnospiraceae	g__unclassified_f__Lachnospiraceae	s__unclassified_f__Lachnospiraceae	OTU597	144	85	33	132	64	45	82	82	33	37	38	110	132	112	162	107	169	71	1638
d__Bacteria	k__norank	p__Verrucomicrobia	c__WCHB1-41	o__norank_c__WCHB1-41	f__norank_c__WCHB1-41	g__norank_c__WCHB1-41	s__unclassified_g__norank_c__WCHB1-41	OTU7210	0	0	0	0	0	0	0	0	0	0	0	0	0	1	9	0	0	3	13
d__Bacteria	k__norank	p__Firmicutes	c__Clostridia	o__Clostridiales	f__Ruminococcaceae	g__Ruminococcaceae_UCG-010	s__uncultured_Ruminococcaceae_bacterium_g__Ruminococcaceae_UCG-010	OTU7056	0	4	1	1	0	2	5	3	2	5	3	11	71	11	49	24	16	41	249
d__Bacteria	k__norank	p__Firmicutes	c__Bacilli	o__Bacillales	f__Bacillaceae	g__Anoxybacillus	s__Anoxybacillus_flavithermus_subsp._flavithermus	OTU2200	0	0	3	0	0	0	0	0	1	0	0	0	0	0	0	0	0	0	4
d__Bacteria	k__norank	p__Firmicutes	c__Clostridia	o__Clostridiales	f__Lachnospiraceae	g__[Eubacterium]_hallii_group	s__uncultured_rumen_bacterium_g__[Eubacterium]_hallii_group	OTU6800	0	0	0	0	0	0	0	0	0	1	0	0	3	4	0	1	0	2	11
d__Bacteria	k__norank	p__Saccharibacteria	c__Unknown_Class_p__Saccharibacteria	o__Unknown_Order_c__Unknown_Class_p__Saccharibacteria	f__Unknown_Family_o__Unknown_Order_c__Unknown_Class_p__Saccharibacteria	g__Candidatus_Saccharimonas	s__uncultured_rumen_bacterium_g__Candidatus_Saccharimonas	OTU255	0	1	3	0	0	2	1	0	2	0	0	0	0	0	0	0	0	0	9
d__Bacteria	k__norank	p__Bacteroidetes	c__Bacteroidia	o__Bacteroidales	f__Bacteroidales_BS11_gut_group	g__norank_f__Bacteroidales_BS11_gut_group	s__unclassified_g__norank_f__Bacteroidales_BS11_gut_group	OTU570	0	0	2	2	4	0	0	0	7	0	1	1	1	0	0	0	0	0	18
d__Bacteria	k__norank	p__Tenericutes	c__Mollicutes	o__unclassified_c__Mollicutes	f__unclassified_c__Mollicutes	g__unclassified_c__Mollicutes	s__unclassified_c__Mollicutes	OTU6774	0	0	0	0	0	0	0	0	1	0	0	0	2	0	0	0	0	0	3
d__Bacteria	k__norank	p__Verrucomicrobia	c__WCHB1-41	o__norank_c__WCHB1-41	f__norank_c__WCHB1-41	g__norank_c__WCHB1-41	s__uncultured_rumen_bacterium_g__norank_c__WCHB1-41	OTU278	0	0	0	0	0	0	0	0	0	0	0	0	0	8	0	8	0	0	16
d__Bacteria	k__norank	p__Bacteroidetes	c__Flavobacteriia	o__Flavobacteriales	f__Flavobacteriaceae	g__Flavobacterium	s__uncultured_bacterium_g__Flavobacterium	OTU4758	0	0	0	0	0	0	0	0	1	0	0	0	0	0	0	0	0	0	1
d__Bacteria	k__norank	p__Tenericutes	c__Mollicutes	o__Mollicutes_RF9	f__norank_o__Mollicutes_RF9	g__norank_o__Mollicutes_RF9	s__unclassified_g__norank_o__Mollicutes_RF9	OTU128	0	2	2	1	2	1	0	1	2	2	0	0	1	0	0	0	0	1	15
d__Bacteria	k__norank	p__Firmicutes	c__Clostridia	o__Clostridiales	f__Ruminococcaceae	g__Ruminococcaceae_UCG-014	s__uncultured_rumen_bacterium_g__Ruminococcaceae_UCG-014	OTU699	0	0	6	0	0	2	0	0	2	1	0	0	0	0	0	1	0	1	13
d__Bacteria	k__norank	p__Firmicutes	c__Erysipelotrichia	o__Erysipelotrichales	f__Erysipelotrichaceae	g__[Anaerorhabdus]_furcosa_group	s__uncultured_bacterium_g__[Anaerorhabdus]_furcosa_group	OTU7055	5	2	3	2	1	2	7	4	16	3	1	4	7	6	5	3	5	11	87
d__Bacteria	k__norank	p__Tenericutes	c__Mollicutes	o__Mollicutes_RF9	f__norank_o__Mollicutes_RF9	g__norank_o__Mollicutes_RF9	s__unclassified_g__norank_o__Mollicutes_RF9	OTU124	0	0	6	0	2	0	0	0	2	0	1	1	0	0	0	0	0	0	12
d__Bacteria	k__norank	p__Firmicutes	c__Clostridia	o__Clostridiales	f__Ruminococcaceae	g__Ruminococcaceae_UCG-002	s__unclassified_g__Ruminococcaceae_UCG-002	OTU1020	4	8	8	5	4	5	8	9	2	11	7	9	15	13	10	15	5	11	149
d__Bacteria	k__norank	p__Firmicutes	c__Clostridia	o__Clostridiales	f__Ruminococcaceae	g__norank_f__Ruminococcaceae	s__unclassified_g__norank_f__Ruminococcaceae	OTU7192	25	25	33	7	10	10	24	8	3	12	2	13	1	23	7	14	9	32	258
d__Bacteria	k__norank	p__Firmicutes	c__Clostridia	o__Clostridiales	f__Lachnospiraceae	g__unclassified_f__Lachnospiraceae	s__unclassified_f__Lachnospiraceae	OTU6900	0	0	0	0	0	0	0	0	0	0	0	0	0	0	1	0	1	0	2
d__Bacteria	k__norank	p__Tenericutes	c__Mollicutes	o__NB1-n	f__norank_o__NB1-n	g__norank_o__NB1-n	s__uncultured_bacterium_g__norank_o__NB1-n	OTU373	3	5	1	0	1	6	8	9	2	23	3	35	1	18	9	13	6	17	160
d__Bacteria	k__norank	p__Lentisphaerae	c__Lentisphaeria	o__Victivallales	f__Victivallaceae	g__norank_f__Victivallaceae	s__uncultured_rumen_bacterium_g__norank_f__Victivallaceae	OTU6925	0	0	0	0	0	0	0	0	0	1	0	0	2	4	7	9	0	6	29
d__Bacteria	k__norank	p__Firmicutes	c__Clostridia	o__Clostridiales	f__Ruminococcaceae	g__[Eubacterium]_coprostanoligenes_group	s__uncultured_bacterium_g__[Eubacterium]_coprostanoligenes_group	OTU1093	4	1	6	1	6	0	1	0	4	1	0	3	1	1	3	0	0	0	32
d__Bacteria	k__norank	p__Proteobacteria	c__Alphaproteobacteria	o__Sphingomonadales	f__Erythrobacteraceae	g__Porphyrobacter	s__unclassified_g__Porphyrobacter	OTU5476	0	0	1	0	0	0	0	0	0	0	0	0	0	0	0	0	0	0	1
d__Bacteria	k__norank	p__Spirochaetae	c__Spirochaetes	o__Spirochaetales	f__Spirochaetaceae	g__Treponema_2	s__unclassified_g__Treponema_2	OTU310	0	0	0	0	0	0	0	0	0	0	0	0	0	1	0	0	0	0	1
d__Bacteria	k__norank	p__Firmicutes	c__Clostridia	o__Clostridiales	f__Family_XI_o__Clostridiales	g__Tissierella	s__Tissierella_creatinini	OTU887	0	0	0	0	0	0	1	0	12	0	0	0	0	0	0	0	0	0	13
d__Bacteria	k__norank	p__Proteobacteria	c__Alphaproteobacteria	o__Rhodospirillales	f__Acetobacteraceae	g__Acetobacter	s__uncultured_bacterium_g__Acetobacter	OTU168	3	3	7	1	0	2	10	0	0	2	0	0	0	0	0	0	0	2	30
d__Bacteria	k__norank	p__Firmicutes	c__Clostridia	o__Clostridiales	f__Clostridiales_vadinBB60_group	g__norank_f__Clostridiales_vadinBB60_group	s__uncultured_bacterium_g__norank_f__Clostridiales_vadinBB60_group	OTU7035	1	2	3	1	0	12	13	5	8	11	0	9	36	25	21	28	35	32	242
d__Bacteria	k__norank	p__Proteobacteria	c__Betaproteobacteria	o__Burkholderiales	f__Comamonadaceae	g__unclassified_f__Comamonadaceae	s__unclassified_f__Comamonadaceae	OTU2688	0	0	0	1	0	0	0	0	0	0	0	0	0	0	0	0	0	0	1
d__Bacteria	k__norank	p__Firmicutes	c__Clostridia	o__Clostridiales	f__Ruminococcaceae	g__Ruminococcaceae_UCG-013	s__unclassified_g__Ruminococcaceae_UCG-013	OTU1073	11	3	5	3	2	5	1	3	1	2	0	0	1	0	1	0	1	1	40
d__Bacteria	k__norank	p__Tenericutes	c__Mollicutes	o__Anaeroplasmatales	f__Anaeroplasmataceae	g__Anaeroplasma	s__unclassified_g__Anaeroplasma	OTU6916	0	0	2	0	0	0	0	0	0	0	0	0	0	0	3	0	0	3	8
d__Bacteria	k__norank	p__Firmicutes	c__Clostridia	o__Clostridiales	f__Ruminococcaceae	g__Caproiciproducens	s__unclassified_g__Caproiciproducens	OTU7215	0	0	0	1	0	1	1	1	1	3	0	2	0	4	9	6	10	8	47
d__Bacteria	k__norank	p__Firmicutes	c__Clostridia	o__Clostridiales	f__Ruminococcaceae	g__Ruminiclostridium_5	s__uncultured_bacterium_g__Ruminiclostridium_5	OTU6982	1	1	2	1	0	0	5	4	11	6	3	2	10	13	32	11	24	14	140
d__Bacteria	k__norank	p__Saccharibacteria	c__Unknown_Class_p__Saccharibacteria	o__Unknown_Order_c__Unknown_Class_p__Saccharibacteria	f__Unknown_Family_o__Unknown_Order_c__Unknown_Class_p__Saccharibacteria	g__Candidatus_Saccharimonas	s__uncultured_rumen_bacterium_g__Candidatus_Saccharimonas	OTU3876	0	0	0	0	0	0	0	0	0	0	0	0	0	0	0	0	1	0	1
d__Bacteria	k__norank	p__Firmicutes	c__Clostridia	o__Clostridiales	f__Ruminococcaceae	g__Ruminococcaceae_UCG-013	s__uncultured_bacterium_g__Ruminococcaceae_UCG-013	OTU507	48	13	18	54	31	43	83	8	105	67	7	29	10	0	9	6	8	8	547
d__Bacteria	k__norank	p__Proteobacteria	c__Deltaproteobacteria	o__Myxococcales	f__Haliangiaceae	g__Haliangium	s__uncultured_bacterium_g__Haliangium	OTU1802	0	0	1	0	0	0	0	0	0	0	0	0	0	0	0	0	0	0	1
d__Bacteria	k__norank	p__Tenericutes	c__Mollicutes	o__Mollicutes_RF9	f__norank_o__Mollicutes_RF9	g__norank_o__Mollicutes_RF9	s__uncultured_rumen_bacterium_g__norank_o__Mollicutes_RF9	OTU681	0	0	1	0	3	0	0	0	0	0	0	0	0	0	0	0	0	0	4
d__Bacteria	k__norank	p__Firmicutes	c__Clostridia	o__Clostridiales	f__Ruminococcaceae	g__unclassified_f__Ruminococcaceae	s__unclassified_f__Ruminococcaceae	OTU486	96	56	173	229	103	73	29	40	13	59	21	74	29	20	114	34	16	29	1208
d__Bacteria	k__norank	p__Firmicutes	c__Clostridia	o__Clostridiales	f__Ruminococcaceae	g__[Eubacterium]_coprostanoligenes_group	s__uncultured_rumen_bacterium_g__[Eubacterium]_coprostanoligenes_group	OTU503	0	0	4	0	0	2	0	0	0	0	0	1	6	0	0	0	1	0	14
d__Bacteria	k__norank	p__Proteobacteria	c__Betaproteobacteria	o__Burkholderiales	f__Comamonadaceae	g__Comamonas	s__Comamonas_aquatica	OTU2071	0	0	2	0	0	0	0	0	2	0	0	0	0	0	0	0	0	0	4
d__Bacteria	k__norank	p__Firmicutes	c__Clostridia	o__Clostridiales	f__Ruminococcaceae	g__Ruminiclostridium_1	s__unclassified_g__Ruminiclostridium_1	OTU849	0	0	0	0	0	0	0	1	0	0	0	1	0	0	0	0	0	0	2
d__Bacteria	k__norank	p__Firmicutes	c__Clostridia	o__Clostridiales	f__Clostridiales_vadinBB60_group	g__norank_f__Clostridiales_vadinBB60_group	s__unclassified_g__norank_f__Clostridiales_vadinBB60_group	OTU7209	0	0	0	0	0	0	0	0	0	0	0	0	0	3	1	1	3	0	8
d__Bacteria	k__norank	p__Firmicutes	c__Clostridia	o__Clostridiales	f__Ruminococcaceae	g__Ruminococcaceae_UCG-014	s__unclassified_g__Ruminococcaceae_UCG-014	OTU721	15	8	59	26	21	6	22	7	161	83	6	11	3	2	6	4	5	5	450
d__Bacteria	k__norank	p__Firmicutes	c__Clostridia	o__Clostridiales	f__Ruminococcaceae	g__Ruminococcaceae_UCG-013	s__uncultured_Firmicutes_bacterium_g__Ruminococcaceae_UCG-013	OTU1046	5	0	1	0	0	0	0	0	0	8	0	25	2	0	0	6	1	0	48
d__Bacteria	k__norank	p__Proteobacteria	c__Gammaproteobacteria	o__Xanthomonadales	f__Xanthomonadaceae	g__unclassified_f__Xanthomonadaceae	s__unclassified_f__Xanthomonadaceae	OTU5871	0	0	2	0	0	0	0	0	0	0	0	0	0	0	0	0	0	0	2
d__Bacteria	k__norank	p__Firmicutes	c__unclassified_p__Firmicutes	o__unclassified_p__Firmicutes	f__unclassified_p__Firmicutes	g__unclassified_p__Firmicutes	s__unclassified_p__Firmicutes	OTU991	0	1	0	0	0	3	2	2	1	2	0	0	0	3	0	1	1	0	16
d__Bacteria	k__norank	p__Firmicutes	c__Clostridia	o__Clostridiales	f__Ruminococcaceae	g__unclassified_f__Ruminococcaceae	s__unclassified_f__Ruminococcaceae	OTU770	0	0	0	0	0	0	4	1	2	0	0	0	2	0	1	1	2	3	16
d__Bacteria	k__norank	p__Bacteroidetes	c__Bacteroidia	o__Bacteroidales	f__Porphyromonadaceae	g__Odoribacter	s__uncultured_bacterium_g__Odoribacter	OTU1118	0	0	1	3	0	1	14	1	2	1	1	5	6	0	2	2	1	3	43
d__Bacteria	k__norank	p__Firmicutes	c__Clostridia	o__Clostridiales	f__Ruminococcaceae	g__unclassified_f__Ruminococcaceae	s__unclassified_f__Ruminococcaceae	OTU774	0	0	0	0	0	0	3	0	0	0	0	0	0	0	0	0	0	1	4
d__Bacteria	k__norank	p__Firmicutes	c__Clostridia	o__Clostridiales	f__Ruminococcaceae	g__Ruminococcaceae_UCG-013	s__unclassified_g__Ruminococcaceae_UCG-013	OTU952	0	0	0	1	1	0	0	0	1	9	0	13	0	0	2	5	2	0	34
d__Bacteria	k__norank	p__Firmicutes	c__Clostridia	o__Clostridiales	f__Ruminococcaceae	g__unclassified_f__Ruminococcaceae	s__unclassified_f__Ruminococcaceae	OTU779	0	4	0	0	1	3	6	2	10	2	0	3	0	2	0	1	1	3	38
d__Bacteria	k__norank	p__Bacteroidetes	c__Bacteroidia	o__Bacteroidales	f__Bacteroidales_BS11_gut_group	g__norank_f__Bacteroidales_BS11_gut_group	s__unclassified_g__norank_f__Bacteroidales_BS11_gut_group	OTU920	0	0	1	0	0	1	1	0	88	0	3577	0	0	0	0	0	0	1	3669
d__Bacteria	k__norank	p__Bacteroidetes	c__Bacteroidia	o__Bacteroidales	f__Rikenellaceae	g__Rikenellaceae_RC9_gut_group	s__uncultured_Bacteroidales_bacterium_g__Rikenellaceae_RC9_gut_group	OTU588	0	2	59	0	85	0	1	1	0	9	13	12	0	19	347	18	5	5	576
d__Bacteria	k__norank	p__Tenericutes	c__Mollicutes	o__Mollicutes_RF9	f__norank_o__Mollicutes_RF9	g__norank_o__Mollicutes_RF9	s__uncultured_rumen_bacterium_g__norank_o__Mollicutes_RF9	OTU208	0	0	0	2	3	0	0	0	3	0	0	0	0	0	0	0	0	0	8
d__Bacteria	k__norank	p__Firmicutes	c__Clostridia	o__Clostridiales	f__Ruminococcaceae	g__Anaerotruncus	s__Ruminococcus_sp._Marseille-P2780	OTU763	0	0	0	1	0	0	1	0	1	0	0	1	4	3	3	4	0	2	20
d__Bacteria	k__norank	p__Tenericutes	c__Mollicutes	o__Mollicutes_RF9	f__norank_o__Mollicutes_RF9	g__norank_o__Mollicutes_RF9	s__unclassified_g__norank_o__Mollicutes_RF9	OTU900	2	1	0	0	2	1	0	0	11	1	0	1	2	2	0	0	2	0	25
d__Bacteria	k__norank	p__Firmicutes	c__Clostridia	o__Clostridiales	f__Clostridiales_vadinBB60_group	g__norank_f__Clostridiales_vadinBB60_group	s__unclassified_g__norank_f__Clostridiales_vadinBB60_group	OTU32	0	0	0	0	0	0	4	0	0	1	0	0	0	22	2	4	2	4	39
d__Bacteria	k__norank	p__Lentisphaerae	c__Lentisphaeria	o__Victivallales	f__Victivallaceae	g__norank_f__Victivallaceae	s__unclassified_g__norank_f__Victivallaceae	OTU6823	0	1	0	0	0	0	0	0	0	0	0	0	0	5	0	2	1	3	12
d__Bacteria	k__norank	p__Bacteroidetes	c__Bacteroidia	o__Bacteroidales	f__Prevotellaceae	g__Prevotellaceae_UCG-004	s__uncultured_bacterium_g__Prevotellaceae_UCG-004	OTU525	2	7	0	3	0	0	0	2	0	0	0	0	0	1	0	0	0	0	15
d__Bacteria	k__norank	p__Firmicutes	c__Clostridia	o__Clostridiales	f__Lachnospiraceae	g__Blautia	s__unclassified_g__Blautia	OTU35	0	2	3	1	3	0	0	2	2	2	2	1	34	10	3	8	24	17	114
d__Bacteria	k__norank	p__Firmicutes	c__Clostridia	o__Clostridiales	f__Lachnospiraceae	g__Tyzzerella_4	s__uncultured_bacterium_g__Tyzzerella_4	OTU2381	26	1	17	3	27	8	9	0	115	2	0	2	4	41	38	12	22	27	354
d__Bacteria	k__norank	p__Firmicutes	c__Bacilli	o__Lactobacillales	f__Streptococcaceae	g__Streptococcus	s__unclassified_g__Streptococcus	OTU109	1	2	4	2	0	2	4	2	2	0	1	6	0	3	1	24	2	1	57
d__Bacteria	k__norank	p__Firmicutes	c__Clostridia	o__Clostridiales	f__Ruminococcaceae	g__Ruminococcaceae_UCG-010	s__unclassified_g__Ruminococcaceae_UCG-010	OTU501	3	10	2	0	0	13	23	2	5	6	4	8	7	8	5	10	65	11	182
d__Bacteria	k__norank	p__Firmicutes	c__Clostridia	o__Clostridiales	f__Ruminococcaceae	g__Ruminococcaceae_UCG-010	s__uncultured_bacterium_g__Ruminococcaceae_UCG-010	OTU783	0	2	0	0	0	0	3	0	0	3	0	0	2	5	0	2	3	4	24
d__Bacteria	k__norank	p__Proteobacteria	c__Alphaproteobacteria	o__Rhodospirillales	f__Rhodospirillaceae	g__norank_f__Rhodospirillaceae	s__gut_metagenome_g__norank_f__Rhodospirillaceae	OTU71	0	7	2	0	0	3	0	2	0	2	4	6	0	1	4	0	3	3	37
d__Bacteria	k__norank	p__Proteobacteria	c__Alphaproteobacteria	o__Rhodospirillales	f__Rhodospirillaceae	g__norank_f__Rhodospirillaceae	s__gut_metagenome_g__norank_f__Rhodospirillaceae	OTU72	0	0	0	6	7	2	21	1	9	3	8	19	2	19	13	15	9	3	137
d__Bacteria	k__norank	p__Actinobacteria	c__Actinobacteria	o__Coriobacteriales	f__Coriobacteriaceae	g__Atopobium	s__uncultured_rumen_bacterium_g__Atopobium	OTU2479	0	0	0	0	0	0	0	0	0	0	0	2	0	0	0	0	0	0	2
d__Bacteria	k__norank	p__Firmicutes	c__Clostridia	o__Clostridiales	f__Ruminococcaceae	g__Ruminococcaceae_UCG-010	s__uncultured_bacterium_g__Ruminococcaceae_UCG-010	OTU6998	0	0	0	0	0	0	2	3	0	0	0	0	0	0	9	2	0	0	16
d__Bacteria	k__norank	p__Verrucomicrobia	c__WCHB1-41	o__norank_c__WCHB1-41	f__norank_c__WCHB1-41	g__norank_c__WCHB1-41	s__unclassified_g__norank_c__WCHB1-41	OTU7214	0	0	0	0	0	0	0	0	0	0	0	0	0	0	3	7	6	12	28
d__Bacteria	k__norank	p__Firmicutes	c__Clostridia	o__Clostridiales	f__Family_XI_o__Clostridiales	g__Sedimentibacter	s__Sedimentibacter_hongkongensis	OTU1103	0	0	0	0	0	0	0	0	1	0	0	1	0	1	0	1	1	1	6
d__Bacteria	k__norank	p__Firmicutes	c__Clostridia	o__Clostridiales	f__Lachnospiraceae	g__[Eubacterium]_ruminantium_group	s__Lachnospiraceae_bacterium_AC2031	OTU1917	0	0	0	0	0	0	0	0	1	0	0	0	0	0	0	0	0	0	1
d__Bacteria	k__norank	p__Bacteroidetes	c__Bacteroidia	o__Bacteroidales	f__Prevotellaceae	g__Alloprevotella	s__uncultured_Bacteroidales_bacterium_g__Alloprevotella	OTU1039	1	5	1	11	3	4	82	18	124	2	6	69	91	54	200	241	0	471	1383
d__Bacteria	k__norank	p__Firmicutes	c__Clostridia	o__Clostridiales	f__Ruminococcaceae	g__unclassified_f__Ruminococcaceae	s__unclassified_f__Ruminococcaceae	OTU6974	1	0	0	2	0	1	1	0	0	2	0	3	0	1	3	0	2	0	16
d__Bacteria	k__norank	p__Firmicutes	c__Clostridia	o__Clostridiales	f__Family_XIII	g__[Eubacterium]_brachy_group	s__uncultured_bacterium_g__[Eubacterium]_brachy_group	OTU7150	0	0	1	0	0	1	1	11	0	0	2	4	41	129	76	12	25	52	355
d__Bacteria	k__norank	p__Saccharibacteria	c__Unknown_Class_p__Saccharibacteria	o__Unknown_Order_c__Unknown_Class_p__Saccharibacteria	f__Unknown_Family_o__Unknown_Order_c__Unknown_Class_p__Saccharibacteria	g__Candidatus_Saccharimonas	s__uncultured_rumen_bacterium_g__Candidatus_Saccharimonas	OTU7095	1	0	0	2	3	0	0	0	5	1	0	1	4	0	2	1	6	0	26
d__Bacteria	k__norank	p__Bacteroidetes	c__Bacteroidia	o__Bacteroidales	f__Prevotellaceae	g__Prevotella_1	s__unclassified_g__Prevotella_1	OTU315	0	0	0	0	0	0	0	0	0	0	0	1	0	0	0	0	0	0	1
d__Bacteria	k__norank	p__Firmicutes	c__Clostridia	o__Clostridiales	f__Ruminococcaceae	g__Ruminococcaceae_UCG-005	s__uncultured_bacterium_g__Ruminococcaceae_UCG-005	OTU6814	59	17	35	33	18	20	44	159	29	58	50	53	35	14	35	30	19	23	731
d__Bacteria	k__norank	p__Firmicutes	c__Clostridia	o__Clostridiales	f__Ruminococcaceae	g__Ruminococcaceae_UCG-010	s__uncultured_bacterium_g__Ruminococcaceae_UCG-010	OTU944	0	0	2	0	0	0	1	0	0	5	0	2	0	0	0	0	0	0	10
d__Bacteria	k__norank	p__Firmicutes	c__Clostridia	o__Clostridiales	f__Ruminococcaceae	g__Ruminiclostridium_6	s__unclassified_g__Ruminiclostridium_6	OTU967	0	0	0	0	0	0	4	2	14	7	0	4	1	0	2	0	0	1	35
d__Bacteria	k__norank	p__Firmicutes	c__Clostridia	o__Clostridiales	f__Ruminococcaceae	g__unclassified_f__Ruminococcaceae	s__unclassified_f__Ruminococcaceae	OTU150	11	24	5	13	4	11	15	9	2	13	6	8	6	10	20	10	6	13	186
d__Bacteria	k__norank	p__Lentisphaerae	c__Lentisphaeria	o__Victivallales	f__vadinBE97	g__norank_f__vadinBE97	s__uncultured_rumen_bacterium_g__norank_f__vadinBE97	OTU7172	0	0	0	0	0	0	0	0	0	0	0	0	0	1	3	5	1	9	19
d__Bacteria	k__norank	p__Firmicutes	c__Clostridia	o__Clostridiales	f__Lachnospiraceae	g__unclassified_f__Lachnospiraceae	s__unclassified_f__Lachnospiraceae	OTU831	41	13	9	10	8	8	8	12	0	16	5	18	8	8	8	22	13	15	222
d__Bacteria	k__norank	p__Firmicutes	c__Clostridia	o__Clostridiales	f__Ruminococcaceae	g__Ruminococcaceae_UCG-010	s__uncultured_bacterium_g__Ruminococcaceae_UCG-010	OTU7002	3	0	1	0	0	0	2	0	0	0	0	0	0	0	1	1	0	1	9
d__Bacteria	k__norank	p__Firmicutes	c__Clostridia	o__Clostridiales	f__Ruminococcaceae	g__Ruminococcaceae_UCG-010	s__uncultured_bacterium_g__Ruminococcaceae_UCG-010	OTU7006	5	3	10	3	2	2	6	6	8	7	5	11	1	19	7	8	7	13	123
d__Bacteria	k__norank	p__Firmicutes	c__Clostridia	o__Clostridiales	f__Ruminococcaceae	g__Candidatus_Soleaferrea	s__uncultured_Acetanaerobacterium_sp.	OTU16	1	1	3	1	4	2	1	0	1	0	0	1	1	1	1	0	2	6	26
d__Bacteria	k__norank	p__Firmicutes	c__Clostridia	o__Clostridiales	f__Ruminococcaceae	g__Ruminococcus_1	s__unclassified_g__Ruminococcus_1	OTU1094	0	0	0	0	0	0	1	1	2	0	0	2	0	0	1	0	0	0	7
d__Bacteria	k__norank	p__Firmicutes	c__Clostridia	o__Clostridiales	f__Defluviitaleaceae	g__Defluviitaleaceae_UCG-011	s__uncultured_bacterium_g__Defluviitaleaceae_UCG-011	OTU907	9	3	5	9	4	9	11	17	8	13	9	10	29	20	22	20	13	11	222
d__Bacteria	k__norank	p__Bacteroidetes	c__Bacteroidia	o__Bacteroidales	f__Bacteroidales_RF16_group	g__norank_f__Bacteroidales_RF16_group	s__uncultured_Parabacteroides_sp._g__norank	OTU22	4	0	0	1	0	0	1	3	0	14	0	18	0	1	16	3	5	5	71
d__Bacteria	k__norank	p__Saccharibacteria	c__Unknown_Class_p__Saccharibacteria	o__Unknown_Order_c__Unknown_Class_p__Saccharibacteria	f__Unknown_Family_o__Unknown_Order_c__Unknown_Class_p__Saccharibacteria	g__Candidatus_Saccharimonas	s__unclassified_g__Candidatus_Saccharimonas	OTU127	0	1	0	0	0	0	0	0	1	0	0	0	0	1	0	0	1	0	4
d__Bacteria	k__norank	p__Firmicutes	c__Clostridia	o__Clostridiales	f__Lachnospiraceae	g__[Eubacterium]_ventriosum_group	s__uncultured_organism_g__[Eubacterium]_ventriosum_group	OTU320	0	0	0	0	2	0	0	0	1	0	0	0	0	0	0	0	0	0	3
d__Bacteria	k__norank	p__Firmicutes	c__Clostridia	o__Clostridiales	f__Clostridiaceae_1	g__Clostridium_sensu_stricto_1	s__unclassified_g__Clostridium_sensu_stricto_1	OTU6766	3	1	8	4	0	0	6	6	47	1	1	1	66	5	6	5	40	8	208
d__Bacteria	k__norank	p__Firmicutes	c__Clostridia	o__Clostridiales	f__Ruminococcaceae	g__unclassified_f__Ruminococcaceae	s__unclassified_f__Ruminococcaceae	OTU7026	20	4	13	12	15	6	12	3	3	27	2	13	93	38	100	20	16	28	425
d__Bacteria	k__norank	p__Firmicutes	c__Clostridia	o__Clostridiales	f__Ruminococcaceae	g__Ruminococcaceae_UCG-010	s__uncultured_bacterium_g__Ruminococcaceae_UCG-010	OTU6971	10	8	2	0	2	1	4	7	0	1	0	6	0	2	2	1	1	0	47
d__Bacteria	k__norank	p__Proteobacteria	c__Gammaproteobacteria	o__Enterobacteriales	f__Enterobacteriaceae	g__Escherichia-Shigella	s__unclassified_g__Escherichia-Shigella	OTU6806	1	1	0	2	0	5	1	0	4	5	1	2	1131	671	705	1401	1129	922	5981
d__Bacteria	k__norank	p__Firmicutes	c__Clostridia	o__Clostridiales	f__Lachnospiraceae	g__[Eubacterium]_hallii_group	s__unclassified_g__[Eubacterium]_hallii_group	OTU132	1	2	1	3	2	3	1	6	0	0	1	1	40	22	11	20	12	20	146
d__Bacteria	k__norank	p__Verrucomicrobia	c__WCHB1-41	o__norank_c__WCHB1-41	f__norank_c__WCHB1-41	g__norank_c__WCHB1-41	s__uncultured_rumen_bacterium_g__norank_c__WCHB1-41	OTU1067	0	3	0	0	1	0	0	0	0	3	0	4	0	0	0	1	0	2	14
d__Bacteria	k__norank	p__Bacteroidetes	c__Bacteroidia	o__Bacteroidales	f__Prevotellaceae	g__Prevotella_1	s__unclassified_g__Prevotella_1	OTU672	0	0	0	0	1	0	0	1	0	0	0	0	0	0	0	0	0	0	2
d__Bacteria	k__norank	p__Bacteroidetes	c__Bacteroidia	o__Bacteroidales	f__Prevotellaceae	g__Prevotella_1	s__unclassified_g__Prevotella_1	OTU673	0	0	0	0	0	0	0	1	0	0	0	0	0	0	0	0	0	0	1
d__Bacteria	k__norank	p__Firmicutes	c__Clostridia	o__Clostridiales	f__Clostridiales_vadinBB60_group	g__norank_f__Clostridiales_vadinBB60_group	s__uncultured_bacterium_g__norank_f__Clostridiales_vadinBB60_group	OTU2871	1	0	0	0	0	0	2	2	0	0	0	0	1	3	2	2	0	2	15
d__Bacteria	k__norank	p__Firmicutes	c__Clostridia	o__Clostridiales	f__Clostridiales_vadinBB60_group	g__norank_f__Clostridiales_vadinBB60_group	s__unclassified_g__norank_f__Clostridiales_vadinBB60_group	OTU6853	0	0	3	3	0	6	6	0	2	1	1	1	4	4	1	4	2	5	43
d__Bacteria	k__norank	p__Lentisphaerae	c__Lentisphaeria	o__Victivallales	f__vadinBE97	g__norank_f__vadinBE97	s__uncultured_bacterium_g__norank_f__vadinBE97	OTU7084	0	0	0	1	0	0	0	0	0	0	0	0	3	0	5	7	7	6	29
d__Bacteria	k__norank	p__Tenericutes	c__Mollicutes	o__Mollicutes_RF9	f__norank_o__Mollicutes_RF9	g__norank_o__Mollicutes_RF9	s__unclassified_g__norank_o__Mollicutes_RF9	OTU115	1	0	0	0	0	4	0	0	0	0	0	0	0	0	0	0	0	0	5
d__Bacteria	k__norank	p__Tenericutes	c__Mollicutes	o__Mollicutes_RF9	f__norank_o__Mollicutes_RF9	g__norank_o__Mollicutes_RF9	s__unclassified_g__norank_o__Mollicutes_RF9	OTU116	2	0	1	0	0	0	0	0	0	0	0	0	0	0	0	0	0	0	3
d__Bacteria	k__norank	p__Firmicutes	c__Erysipelotrichia	o__Erysipelotrichales	f__Erysipelotrichaceae	g__unclassified_f__Erysipelotrichaceae	s__unclassified_f__Erysipelotrichaceae	OTU516	0	0	0	0	1	0	0	1	23	3	0	21	1	2	7	8	6	5	78
d__Bacteria	k__norank	p__Proteobacteria	c__Alphaproteobacteria	o__Caulobacterales	f__Caulobacteraceae	g__Brevundimonas	s__Brevundimonas_alba	OTU4658	0	0	1	0	0	0	0	0	0	0	0	0	0	0	0	0	0	0	1
d__Bacteria	k__norank	p__Firmicutes	c__Clostridia	o__Clostridiales	f__Ruminococcaceae	g__Ruminococcus_2	s__unclassified_g__Ruminococcus_2	OTU904	2	4	2	2	3	3	6	26	58	11	8	12	0	1	3	2	2	0	145
d__Bacteria	k__norank	p__Proteobacteria	c__Deltaproteobacteria	o__Desulfovibrionales	f__Desulfovibrionaceae	g__Desulfovibrio	s__uncultured_bacterium_g__Desulfovibrio	OTU4	3	1	1	10	3	0	2	0	12	0	1	16	53	136	131	126	108	108	711
d__Bacteria	k__norank	p__Firmicutes	c__Clostridia	o__Clostridiales	f__Ruminococcaceae	g__Ruminococcaceae_UCG-010	s__uncultured_bacterium_g__Ruminococcaceae_UCG-010	OTU179	2	1	2	12	0	1	0	2	0	1	1	1	6	3	1	0	1	0	34
d__Bacteria	k__norank	p__Firmicutes	c__Clostridia	o__Clostridiales	f__Family_XIII	g__Family_XIII_AD3011_group	s__uncultured_bacterium_g__Family_XIII_AD3011_group	OTU583	1	0	1	0	1	0	0	4	1	0	0	4	0	0	0	0	0	0	12
d__Bacteria	k__norank	p__Firmicutes	c__Clostridia	o__Clostridiales	f__Ruminococcaceae	g__Ruminococcaceae_NK4A214_group	s__unclassified_g__Ruminococcaceae_NK4A214_group	OTU985	1	1	0	0	0	0	2	0	1	5	0	0	0	0	0	0	0	0	10
d__Bacteria	k__norank	p__Firmicutes	c__Erysipelotrichia	o__Erysipelotrichales	f__Erysipelotrichaceae	g__Erysipelotrichaceae_UCG-004	s__uncultured_bacterium_g__Erysipelotrichaceae_UCG-004	OTU535	1	1	0	0	0	0	4	0	0	0	0	0	1	0	0	1	1	0	9
d__Bacteria	k__norank	p__Firmicutes	c__Clostridia	o__Clostridiales	f__Ruminococcaceae	g__Ruminococcaceae_UCG-010	s__unclassified_g__Ruminococcaceae_UCG-010	OTU7191	4	17	1	3	4	9	9	6	3	20	1	13	17	39	6	7	7	6	172
d__Bacteria	k__norank	p__Firmicutes	c__Clostridia	o__Clostridiales	f__Ruminococcaceae	g__Ruminiclostridium_5	s__unclassified_g__Ruminiclostridium_5	OTU6773	0	1	3	1	0	0	21	11	8	7	0	5	8	8	3	2	11	8	97
d__Bacteria	k__norank	p__Proteobacteria	c__Gammaproteobacteria	o__Aeromonadales	f__Succinivibrionaceae	g__Succinivibrio	s__unclassified_g__Succinivibrio	OTU7158	0	0	0	0	0	0	0	0	0	1	0	10	0	1	0	1	0	0	13
d__Bacteria	k__norank	p__Verrucomicrobia	c__WCHB1-41	o__norank_c__WCHB1-41	f__norank_c__WCHB1-41	g__norank_c__WCHB1-41	s__uncultured_rumen_bacterium_g__norank_c__WCHB1-41	OTU518	0	1	0	1	1	0	1	1	0	0	1	0	2	2	0	1	1	2	14
d__Bacteria	k__norank	p__Bacteroidetes	c__Bacteroidia	o__Bacteroidales	f__Bacteroidales_S24-7_group	g__norank_f__Bacteroidales_S24-7_group	s__uncultured_bacterium_g__norank_f__Bacteroidales_S24-7_group	OTU628	10	4	1	2	6	259	0	0	18	14	1	0	0	2	0	0	13	0	330
d__Bacteria	k__norank	p__Proteobacteria	c__Alphaproteobacteria	o__Rhizobiales	f__Methylobacteriaceae	g__Methylobacterium	s__Methylobacterium_adhaesivum_g__Methylobacterium	OTU1994	0	0	0	0	0	0	0	0	0	0	0	0	0	0	0	0	1	1	2
d__Bacteria	k__norank	p__Firmicutes	c__Clostridia	o__Clostridiales	f__Ruminococcaceae	g__Ruminococcaceae_UCG-010	s__uncultured_Ruminococcaceae_bacterium_g__Ruminococcaceae_UCG-010	OTU821	1	2	3	1	1	2	2	3	0	14	2	14	34	21	36	27	12	12	187
d__Bacteria	k__norank	p__Bacteroidetes	c__Bacteroidia	o__Bacteroidales	f__Rikenellaceae	g__Rikenellaceae_RC9_gut_group	s__uncultured_bacterium_g__Rikenellaceae_RC9_gut_group	OTU997	3	2	9	11	21	0	16	8	18	75	29	4	37	172	313	65	0	334	1117
d__Bacteria	k__norank	p__Tenericutes	c__Mollicutes	o__Mollicutes_RF9	f__norank_o__Mollicutes_RF9	g__norank_o__Mollicutes_RF9	s__uncultured_rumen_bacterium_g__norank_o__Mollicutes_RF9	OTU1992	4	1	3	3	5	0	0	2	4	1	1	1	1	1	0	0	0	0	27
d__Bacteria	k__norank	p__Firmicutes	c__Bacilli	o__Lactobacillales	f__Lactobacillaceae	g__Lactobacillus	s__Lactobacillus_plantarum_subsp._plantarum	OTU2710	0	0	2	0	0	0	0	0	0	0	0	0	0	0	1	1	0	0	4
d__Bacteria	k__norank	p__Proteobacteria	c__Gammaproteobacteria	o__Pseudomonadales	f__Moraxellaceae	g__Acinetobacter	s__unclassified_g__Acinetobacter	OTU1410	0	0	4	0	0	0	0	0	0	0	0	0	0	0	0	0	0	0	4
d__Bacteria	k__norank	p__Tenericutes	c__Mollicutes	o__Mollicutes_RF9	f__norank_o__Mollicutes_RF9	g__norank_o__Mollicutes_RF9	s__uncultured_rumen_bacterium_g__norank_o__Mollicutes_RF9	OTU111	1	0	2	0	0	0	0	0	7	0	0	1	0	0	0	0	0	0	11
d__Bacteria	k__norank	p__Firmicutes	c__Clostridia	o__Clostridiales	f__Ruminococcaceae	g__Ruminococcaceae_UCG-010	s__unclassified_g__Ruminococcaceae_UCG-010	OTU1034	0	4	0	0	0	3	3	3	1	6	2	10	4	4	16	18	12	11	97
d__Bacteria	k__norank	p__Firmicutes	c__Clostridia	o__Clostridiales	f__Lachnospiraceae	g__Lachnospiraceae_NK3A20_group	s__uncultured_rumen_bacterium_g__Lachnospiraceae_NK3A20_group	OTU380	0	0	0	0	0	0	1	16	3	1	2	7	0	3	0	1	0	0	34
d__Bacteria	k__norank	p__Firmicutes	c__Clostridia	o__Clostridiales	f__Ruminococcaceae	g__[Eubacterium]_coprostanoligenes_group	s__unclassified_g__[Eubacterium]_coprostanoligenes_group	OTU7179	162	205	144	224	228	153	44	31	33	29	3	42	217	76	271	123	130	108	2223
d__Bacteria	k__norank	p__Firmicutes	c__Clostridia	o__Clostridiales	f__Ruminococcaceae	g__Anaerotruncus	s__unclassified_g__Anaerotruncus	OTU324	0	0	0	0	0	0	0	0	0	0	0	0	1	0	0	1	1	1	4
d__Bacteria	k__norank	p__Firmicutes	c__Bacilli	o__Lactobacillales	f__Lactobacillaceae	g__Lactobacillus	s__Lactobacillus_brevis	OTU2470	0	0	0	0	0	0	0	0	1	0	0	0	0	0	0	0	0	0	1
d__Bacteria	k__norank	p__Firmicutes	c__Clostridia	o__Clostridiales	f__Christensenellaceae	g__Christensenellaceae_R-7_group	s__unclassified_g__Christensenellaceae_R-7_group	OTU392	0	0	0	1	0	0	0	0	2	1	0	0	0	0	0	0	0	0	4
d__Bacteria	k__norank	p__Actinobacteria	c__Actinobacteria	o__Propionibacteriales	f__Nocardioidaceae	g__Aeromicrobium	s__uncultured_bacterium_g__Aeromicrobium	OTU5457	0	0	0	0	0	0	1	2	0	0	0	1	1	0	0	1	0	0	6
d__Bacteria	k__norank	p__Bacteroidetes	c__Bacteroidia	o__Bacteroidales	f__Porphyromonadaceae	g__norank_f__Porphyromonadaceae	s__uncultured_bacterium_g__norank_f__Porphyromonadaceae	OTU759	0	0	0	0	0	0	25	2	0	3	2	11	18	11	11	35	0	15	133
d__Bacteria	k__norank	p__Firmicutes	c__Clostridia	o__Clostridiales	f__Ruminococcaceae	g__Ruminococcaceae_UCG-010	s__unclassified_g__Ruminococcaceae_UCG-010	OTU6933	34	59	27	37	22	37	48	55	9	28	21	12	31	14	27	21	12	44	538
d__Bacteria	k__norank	p__Bacteroidetes	c__Bacteroidia	o__Bacteroidales	f__Prevotellaceae	g__Prevotella_1	s__uncultured_rumen_bacterium_g__Prevotella_1	OTU855	0	0	3	0	2	0	0	0	8	0	1	0	0	0	0	1	0	0	15
d__Bacteria	k__norank	p__Tenericutes	c__Mollicutes	o__Mollicutes_RF9	f__norank_o__Mollicutes_RF9	g__norank_o__Mollicutes_RF9	s__uncultured_prokaryote_g__norank_o__Mollicutes_RF9	OTU648	30	21	14	32	42	51	32	16	49	24	5	11	1	13	5	11	11	11	379
d__Bacteria	k__norank	p__Firmicutes	c__Clostridia	o__Clostridiales	f__Ruminococcaceae	g__Ruminococcaceae_UCG-014	s__unclassified_g__Ruminococcaceae_UCG-014	OTU450	24	13	103	60	80	82	74	22	66	50	19	30	9	7	14	9	20	6	688
d__Bacteria	k__norank	p__Firmicutes	c__Clostridia	o__Clostridiales	f__Lachnospiraceae	g__Marvinbryantia	s__unclassified_g__Marvinbryantia	OTU6765	0	0	0	0	0	0	0	0	0	0	0	2	2	0	0	1	0	0	5
d__Bacteria	k__norank	p__Firmicutes	c__Clostridia	o__Clostridiales	f__Ruminococcaceae	g__[Eubacterium]_coprostanoligenes_group	s__uncultured_bacterium_g__[Eubacterium]_coprostanoligenes_group	OTU217	0	6	8	3	4	22	15	9	3	4	3	3	0	1	2	12	1	7	103
d__Bacteria	k__norank	p__Firmicutes	c__Clostridia	o__Clostridiales	f__Ruminococcaceae	g__norank_f__Ruminococcaceae	s__unclassified_g__norank_f__Ruminococcaceae	OTU847	99	55	95	23	34	49	23	97	36	32	19	14	14	32	23	20	33	45	743
d__Bacteria	k__norank	p__Firmicutes	c__Clostridia	o__Clostridiales	f__Christensenellaceae	g__Christensenellaceae_R-7_group	s__unclassified_g__Christensenellaceae_R-7_group	OTU6939	5	1	3	1	3	0	0	0	4	2	0	4	4	4	3	10	2	1	47
d__Bacteria	k__norank	p__Tenericutes	c__Mollicutes	o__Anaeroplasmatales	f__Anaeroplasmataceae	g__Anaeroplasma	s__uncultured_bacterium_g__Anaeroplasma	OTU1027	0	1	0	0	0	0	2	0	0	4	1	1	0	2	3	0	1	1	16
d__Bacteria	k__norank	p__Lentisphaerae	c__Lentisphaeria	o__Victivallales	f__Victivallaceae	g__norank_f__Victivallaceae	s__uncultured_rumen_bacterium_g__norank_f__Victivallaceae	OTU7092	0	0	0	1	0	0	2	0	0	1	0	1	11	11	22	17	16	14	96
d__Bacteria	k__norank	p__Verrucomicrobia	c__WCHB1-41	o__norank_c__WCHB1-41	f__norank_c__WCHB1-41	g__norank_c__WCHB1-41	s__unclassified_g__norank_c__WCHB1-41	OTU546	0	0	0	0	0	0	0	0	0	0	0	2	1	6	2	4	0	6	21
d__Bacteria	k__norank	p__Bacteroidetes	c__Bacteroidia	o__Bacteroidales	f__Bacteroidales_RF16_group	g__norank_f__Bacteroidales_RF16_group	s__uncultured_Paludibacter_sp._g__norank_f__Bacteroidales_RF16_group	OTU31	12	9	12	8	2	12	120	34	61	40	17	56	125	96	240	300	46	199	1389
d__Bacteria	k__norank	p__Actinobacteria	c__Actinobacteria	o__Frankiales	f__unclassified_o__Frankiales	g__unclassified_o__Frankiales	s__unclassified_o__Frankiales	OTU5339	0	0	0	0	0	1	0	0	0	0	0	0	0	0	0	0	0	0	1
d__Bacteria	k__norank	p__Verrucomicrobia	c__WCHB1-41	o__norank_c__WCHB1-41	f__norank_c__WCHB1-41	g__norank_c__WCHB1-41	s__unclassified_g__norank_c__WCHB1-41	OTU7118	0	0	1	1	3	0	0	0	2	0	0	2	5	9	27	21	25	22	118
d__Bacteria	k__norank	p__Firmicutes	c__Clostridia	o__Clostridiales	f__Ruminococcaceae	g__[Eubacterium]_coprostanoligenes_group	s__uncultured_rumen_bacterium_g__[Eubacterium]_coprostanoligenes_group	OTU1512	0	0	0	0	0	0	0	0	1	0	0	0	0	0	0	0	0	0	1
d__Bacteria	k__norank	p__Bacteroidetes	c__Sphingobacteriia	o__Sphingobacteriales	f__Sphingobacteriaceae	g__Pedobacter	s__Pedobacter_borealis	OTU4580	0	1	0	0	0	0	0	0	0	0	0	0	0	0	0	0	0	0	1
d__Bacteria	k__norank	p__Proteobacteria	c__Gammaproteobacteria	o__Xanthomonadales	f__Xanthomonadaceae	g__Pseudoxanthomonas	s__unclassified_g__Pseudoxanthomonas	OTU2046	0	0	0	0	0	0	0	0	0	0	0	0	0	1	0	0	0	0	1
d__Bacteria	k__norank	p__Firmicutes	c__Clostridia	o__Clostridiales	f__Lachnospiraceae	g__Marvinbryantia	s__uncultured_bacterium_g__Marvinbryantia	OTU2441	1	0	1	0	0	0	0	2	5	0	0	3	4	0	3	7	16	6	48
d__Bacteria	k__norank	p__Proteobacteria	c__Gammaproteobacteria	o__Xanthomonadales	f__Xanthomonadaceae	g__Stenotrophomonas	s__unclassified_g__Stenotrophomonas	OTU2083	0	0	2	0	0	1	0	0	0	0	0	0	0	0	0	0	0	0	3
d__Bacteria	k__norank	p__Firmicutes	c__Negativicutes	o__Selenomonadales	f__Veillonellaceae	g__Selenomonas_1	s__Selenomonas_ruminantium_AB3002	OTU1757	0	0	0	0	0	0	0	0	0	1	0	9	0	0	0	0	0	0	10
d__Bacteria	k__norank	p__Firmicutes	c__Clostridia	o__Clostridiales	f__Lachnospiraceae	g__unclassified_f__Lachnospiraceae	s__unclassified_f__Lachnospiraceae	OTU809	0	1	0	0	1	0	0	2	0	1	1	0	0	1	0	1	0	1	9
d__Bacteria	k__norank	p__Actinobacteria	c__Actinobacteria	o__Micrococcales	f__Micrococcaceae	g__Pseudarthrobacter	s__unclassified_g__Pseudarthrobacter	OTU1353	0	0	1	0	0	0	2	9	0	0	0	3	0	0	0	0	0	1	16
d__Bacteria	k__norank	p__Firmicutes	c__Clostridia	o__Clostridiales	f__Ruminococcaceae	g__Ruminococcaceae_UCG-013	s__uncultured_bacterium_g__Ruminococcaceae_UCG-013	OTU467	23	58	28	12	14	12	56	30	31	45	9	16	8	8	7	10	1	2	370
d__Bacteria	k__norank	p__Verrucomicrobia	c__WCHB1-41	o__norank_c__WCHB1-41	f__norank_c__WCHB1-41	g__norank_c__WCHB1-41	s__unclassified_g__norank_c__WCHB1-41	OTU1088	0	0	0	0	0	0	1	0	0	0	0	2	0	0	0	0	0	1	4
d__Bacteria	k__norank	p__Bacteroidetes	c__Bacteroidia	o__Bacteroidales	f__Porphyromonadaceae	g__Barnesiella	s__uncultured_Bacteroidales_bacterium_g__Barnesiella	OTU684	0	3	0	0	11	0	0	1	0	0	0	0	2	0	0	0	14	0	31
d__Bacteria	k__norank	p__Firmicutes	c__Clostridia	o__Clostridiales	f__Ruminococcaceae	g__Ruminococcaceae_UCG-010	s__uncultured_bacterium_g__Ruminococcaceae_UCG-010	OTU6941	0	2	1	0	0	1	6	0	0	2	1	3	25	6	7	18	6	12	90
d__Bacteria	k__norank	p__Firmicutes	c__Clostridia	o__Clostridiales	f__Ruminococcaceae	g__Ruminococcaceae_UCG-010	s__uncultured_bacterium_g__Ruminococcaceae_UCG-010	OTU6942	18	4	3	9	3	1	10	4	1	27	0	0	3	4	5	4	4	2	102
d__Bacteria	k__norank	p__Firmicutes	c__Clostridia	o__Clostridiales	f__Ruminococcaceae	g__Ruminococcaceae_UCG-002	s__unclassified_g__Ruminococcaceae_UCG-002	OTU986	3	7	1	2	1	4	4	6	5	4	4	6	1	0	3	1	2	3	57
d__Bacteria	k__norank	p__Firmicutes	c__Clostridia	o__Clostridiales	f__Christensenellaceae	g__Christensenellaceae_R-7_group	s__uncultured_prokaryote_g__Christensenellaceae_R-7_group	OTU7166	10	8	16	13	13	5	1	6	4	0	0	6	5	5	9	11	7	2	121
d__Bacteria	k__norank	p__Firmicutes	c__Bacilli	o__Lactobacillales	f__Enterococcaceae	g__Enterococcus	s__unclassified_g__Enterococcus	OTU6949	0	0	1	0	0	0	2	3	19	0	0	0	0	1	0	251	0	0	277
d__Bacteria	k__norank	p__Firmicutes	c__Clostridia	o__Clostridiales	f__Lachnospiraceae	g__unclassified_f__Lachnospiraceae	s__unclassified_f__Lachnospiraceae	OTU6973	0	0	0	2	1	0	1	1	0	3	1	0	1	1	3	2	2	2	20
d__Bacteria	k__norank	p__Firmicutes	c__Clostridia	o__Clostridiales	f__Ruminococcaceae	g__norank_f__Ruminococcaceae	s__unclassified_g__norank_f__Ruminococcaceae	OTU203	4	2	3	0	8	4	9	12	6	6	1	8	1	3	2	3	6	2	80
d__Bacteria	k__norank	p__Saccharibacteria	c__Unknown_Class_p__Saccharibacteria	o__Unknown_Order_c__Unknown_Class_p__Saccharibacteria	f__Unknown_Family_o__Unknown_Order_c__Unknown_Class_p__Saccharibacteria	g__Candidatus_Saccharimonas	s__uncultured_rumen_bacterium_g__Candidatus_Saccharimonas	OTU707	4	0	0	3	2	0	0	0	5	5	0	0	0	0	0	0	0	0	19
d__Bacteria	k__norank	p__Bacteroidetes	c__Bacteroidia	o__Bacteroidales	f__Rikenellaceae	g__dgA-11_gut_group	s__uncultured_bacterium_g__dgA-11_gut_group	OTU323	0	0	0	0	3	0	0	0	3	0	3	2	3	0	0	4	0	1	19
d__Bacteria	k__norank	p__Actinobacteria	c__Actinobacteria	o__Coriobacteriales	f__Coriobacteriaceae	g__unclassified_f__Coriobacteriaceae	s__unclassified_f__Coriobacteriaceae	OTU246	0	0	3	9	13	6	0	1	2	0	0	0	0	0	2	4	1	1	42
d__Bacteria	k__norank	p__Firmicutes	c__Clostridia	o__Clostridiales	f__Ruminococcaceae	g__Ruminococcaceae_UCG-013	s__unclassified_g__Ruminococcaceae_UCG-013	OTU411	9	28	3	11	2	18	18	22	1	11	3	6	0	2	1	5	10	1	151
d__Bacteria	k__norank	p__Firmicutes	c__Clostridia	o__Clostridiales	f__Ruminococcaceae	g__Ruminococcaceae_UCG-013	s__unclassified_g__Ruminococcaceae_UCG-013	OTU413	1	0	7	0	0	2	0	1	0	0	0	21	0	0	0	0	0	7	39
d__Bacteria	k__norank	p__Proteobacteria	c__Betaproteobacteria	o__Burkholderiales	f__Alcaligenaceae	g__Sutterella	s__uncultured_Burkholderiales_bacterium_g__Sutterella	OTU7093	0	0	0	3	0	0	1	0	0	4	0	2	19	27	79	9	21	32	197
d__Bacteria	k__norank	p__Firmicutes	c__Clostridia	o__Clostridiales	f__Ruminococcaceae	g__Ruminococcaceae_NK4A214_group	s__uncultured_rumen_bacterium_g__Ruminococcaceae_NK4A214_group	OTU237	1	0	1	0	2	0	0	1	0	0	0	0	0	1	0	1	0	0	7
d__Bacteria	k__norank	p__Firmicutes	c__Clostridia	o__Clostridiales	f__Clostridiales_vadinBB60_group	g__norank_f__Clostridiales_vadinBB60_group	s__uncultured_bacterium_g__norank_f__Clostridiales_vadinBB60_group	OTU2814	0	0	0	0	0	0	0	0	0	1	0	0	1	4	0	0	3	0	9
d__Bacteria	k__norank	p__Bacteroidetes	c__Bacteroidia	o__Bacteroidales	f__Prevotellaceae	g__Prevotellaceae_Ga6A1_group	s__uncultured_rumen_bacterium_g__Prevotellaceae_Ga6A1_group	OTU1194	0	0	0	0	0	0	1	0	0	0	0	0	0	0	0	0	0	0	1
d__Bacteria	k__norank	p__Bacteroidetes	c__Bacteroidia	o__Bacteroidales	f__Rikenellaceae	g__Alistipes	s__unclassified_g__Alistipes	OTU897	720	1046	228	201	1174	213	339	115	75	212	70	143	167	340	222	200	179	264	5908
d__Bacteria	k__norank	p__Firmicutes	c__Clostridia	o__Clostridiales	f__Clostridiales_vadinBB60_group	g__norank_f__Clostridiales_vadinBB60_group	s__uncultured_bacterium_g__norank_f__Clostridiales_vadinBB60_group	OTU388	0	1	0	0	0	0	3	21	0	4	2	8	4	3	3	3	3	9	64
d__Bacteria	k__norank	p__Cyanobacteria	c__Cyanobacteria	o__Gastranaerophilales	f__norank_o__Gastranaerophilales	g__norank_o__Gastranaerophilales	s__uncultured_bacterium_g__norank_o__Gastranaerophilales	OTU1058	5	5	74	40	16	21	72	13	31	73	12	35	4	52	44	50	88	25	660
d__Bacteria	k__norank	p__Firmicutes	c__Clostridia	o__Clostridiales	f__Ruminococcaceae	g__Ruminococcaceae_UCG-010	s__unclassified_g__Ruminococcaceae_UCG-010	OTU993	0	6	2	0	0	1	6	11	3	18	0	10	10	4	7	3	2	3	86
d__Bacteria	k__norank	p__Firmicutes	c__Clostridia	o__Clostridiales	f__Clostridiales_vadinBB60_group	g__norank_f__Clostridiales_vadinBB60_group	s__uncultured_bacterium_g__norank_f__Clostridiales_vadinBB60_group	OTU382	0	1	1	0	0	1	5	0	1	2	1	1	13	4	2	6	0	1	39
d__Bacteria	k__norank	p__Firmicutes	c__Clostridia	o__Clostridiales	f__Clostridiales_vadinBB60_group	g__norank_f__Clostridiales_vadinBB60_group	s__uncultured_bacterium_g__norank_f__Clostridiales_vadinBB60_group	OTU1077	0	0	0	0	0	0	0	0	0	0	0	5	0	1	0	0	0	1	7
d__Bacteria	k__norank	p__Firmicutes	c__Clostridia	o__Clostridiales	f__Lachnospiraceae	g__Pseudobutyrivibrio	s__unclassified_g__Pseudobutyrivibrio	OTU6992	0	1	0	0	0	0	0	1	12	0	5	4	0	0	0	0	0	0	23
d__Bacteria	k__norank	p__Tenericutes	c__Mollicutes	o__Anaeroplasmatales	f__Anaeroplasmataceae	g__Anaeroplasma	s__uncultured_bacterium_g__Anaeroplasma	OTU7034	0	0	1	0	0	1	0	0	0	0	0	0	0	12	1	5	16	19	55
d__Bacteria	k__norank	p__Cyanobacteria	c__Cyanobacteria	o__Gastranaerophilales	f__norank_o__Gastranaerophilales	g__norank_o__Gastranaerophilales	s__uncultured_bacterium_g__norank_o__Gastranaerophilales	OTU609	0	0	2	6	0	0	0	0	0	14	0	6	0	0	1	0	0	0	29
d__Bacteria	k__norank	p__Firmicutes	c__Clostridia	o__Clostridiales	f__Family_XIII	g__Family_XIII_UCG-001	s__uncultured_bacterium_g__Family_XIII_UCG-001	OTU6813	0	3	2	5	1	1	0	4	3	0	1	4	6	19	15	8	7	10	89
d__Bacteria	k__norank	p__Firmicutes	c__Clostridia	o__Clostridiales	f__Lachnospiraceae	g__Marvinbryantia	s__unclassified_g__Marvinbryantia	OTU513	12	12	24	21	36	5	1	2	15	8	4	2	7	7	17	5	14	16	208
d__Bacteria	k__norank	p__Tenericutes	c__Mollicutes	o__Anaeroplasmatales	f__Anaeroplasmataceae	g__Anaeroplasma	s__uncultured_bacterium_g__Anaeroplasma	OTU876	0	0	1	0	0	0	6	1	1	0	0	0	0	0	1	1	0	1	12
d__Bacteria	k__norank	p__Firmicutes	c__Bacilli	o__Lactobacillales	f__Lactobacillaceae	g__Lactobacillus	s__unclassified_g__Lactobacillus	OTU3735	0	0	4	3	1	0	2	0	7	0	0	0	0	0	0	0	0	0	17
d__Bacteria	k__norank	p__Firmicutes	c__Clostridia	o__Clostridiales	f__Ruminococcaceae	g__Ruminococcaceae_UCG-010	s__unclassified_g__Ruminococcaceae_UCG-010	OTU642	0	0	1	1	0	0	2	0	2	0	0	3	1	0	4	9	1	2	26
d__Bacteria	k__norank	p__Firmicutes	c__Clostridia	o__Clostridiales	f__Peptostreptococcaceae	g__Intestinibacter	s__unclassified_g__Intestinibacter	OTU487	29	18	78	77	43	26	23	26	137	13	9	15	148	69	119	49	33	34	946
d__Bacteria	k__norank	p__Firmicutes	c__Clostridia	o__Clostridiales	f__Ruminococcaceae	g__Ruminococcaceae_UCG-013	s__uncultured_bacterium_g__Ruminococcaceae_UCG-013	OTU641	46	32	22	8	2	17	17	74	10	108	36	60	15	21	40	2	0	19	529
d__Bacteria	k__norank	p__Firmicutes	c__Clostridia	o__Clostridiales	f__Ruminococcaceae	g__Ruminococcaceae_UCG-013	s__uncultured_bacterium_g__Ruminococcaceae_UCG-013	OTU643	16	73	7	0	2	7	13	0	293	8	6	10	2	7	1	0	21	2	468
d__Bacteria	k__norank	p__Actinobacteria	c__Actinobacteria	o__Coriobacteriales	f__Coriobacteriaceae	g__unclassified_f__Coriobacteriaceae	s__unclassified_f__Coriobacteriaceae	OTU2234	0	2	0	2	1	3	0	12	4	0	0	4	0	3	0	3	0	2	36
d__Bacteria	k__norank	p__Firmicutes	c__Erysipelotrichia	o__Erysipelotrichales	f__Erysipelotrichaceae	g__unclassified_f__Erysipelotrichaceae	s__unclassified_f__Erysipelotrichaceae	OTU7161	0	1	0	0	0	0	1	0	4	4	0	1	7	5	4	5	5	5	42
d__Bacteria	k__norank	p__Proteobacteria	c__Alphaproteobacteria	o__Rhodospirillales	f__Rhodospirillaceae	g__norank_f__Rhodospirillaceae	s__gut_metagenome_g__norank_f__Rhodospirillaceae	OTU6985	0	0	0	2	1	0	1	0	7	1	0	7	0	2	0	18	0	0	39
d__Bacteria	k__norank	p__Bacteroidetes	c__Bacteroidia	o__Bacteroidales	f__Rikenellaceae	g__Rikenellaceae_RC9_gut_group	s__uncultured_bacterium_g__Rikenellaceae_RC9_gut_group	OTU1112	103	654	189	388	183	638	82	142	123	65	50	92	29	30	49	15	12	44	2888
d__Bacteria	k__norank	p__Firmicutes	c__Clostridia	o__Clostridiales	f__Lachnospiraceae	g__Lachnospiraceae_UCG-010	s__uncultured_bacterium_g__Lachnospiraceae_UCG-010	OTU864	9	10	10	14	3	8	36	4	12	34	11	62	135	158	129	71	85	57	848
d__Bacteria	k__norank	p__Spirochaetae	c__Spirochaetes	o__Spirochaetales	f__Spirochaetaceae	g__Treponema_2	s__uncultured_bacterium_g__Treponema_2	OTU400	0	1	0	0	6	0	18	0	10	2	3	2	5	10	3	8	24	17	109
d__Bacteria	k__norank	p__Firmicutes	c__Clostridia	o__Clostridiales	f__Ruminococcaceae	g__Ruminococcaceae_UCG-014	s__uncultured_bacterium_g__Ruminococcaceae_UCG-014	OTU950	0	0	3	4	0	1	31	0	6	11	2	8	0	0	1	5	0	3	75
d__Bacteria	k__norank	p__Firmicutes	c__Clostridia	o__Clostridiales	f__Lachnospiraceae	g__Butyrivibrio_2	s__unclassified_g__Butyrivibrio_2	OTU1391	0	0	0	0	0	1	0	0	1	0	0	2	0	0	1	0	0	1	6
d__Bacteria	k__norank	p__Firmicutes	c__Clostridia	o__Clostridiales	f__Ruminococcaceae	g__unclassified_f__Ruminococcaceae	s__unclassified_f__Ruminococcaceae	OTU2402	1	1	2	1	2	0	1	0	0	1	2	0	2	5	3	3	7	6	37
d__Bacteria	k__norank	p__Tenericutes	c__Mollicutes	o__Anaeroplasmatales	f__Anaeroplasmataceae	g__Anaeroplasma	s__uncultured_bacterium_g__Anaeroplasma	OTU6809	0	2	0	0	0	1	1	1	1	5	1	0	1	0	0	1	1	0	15
d__Bacteria	k__norank	p__Firmicutes	c__Clostridia	o__Clostridiales	f__Ruminococcaceae	g__Ruminococcaceae_UCG-013	s__unclassified_g__Ruminococcaceae_UCG-013	OTU429	68	157	67	32	11	45	26	45	22	35	28	24	23	55	8	11	15	28	700
d__Bacteria	k__norank	p__Firmicutes	c__Clostridia	o__Clostridiales	f__Lachnospiraceae	g__Coprococcus_1	s__unclassified_g__Coprococcus_1	OTU253	7	4	3	3	1	3	13	32	6	15	11	13	37	22	22	26	9	26	253
d__Bacteria	k__norank	p__Firmicutes	c__Clostridia	o__Clostridiales	f__Ruminococcaceae	g__Ruminococcaceae_UCG-010	s__unclassified_g__Ruminococcaceae_UCG-010	OTU775	0	0	0	0	0	0	22	0	4	22	0	0	0	0	0	0	0	0	48
d__Bacteria	k__norank	p__Proteobacteria	c__Deltaproteobacteria	o__Desulfovibrionales	f__Desulfovibrionaceae	g__Bilophila	s__uncultured_rumen_bacterium_g__Bilophila	OTU102	1	0	0	0	0	0	0	0	0	0	0	0	0	2	1	3	1	4	12
d__Bacteria	k__norank	p__Firmicutes	c__Clostridia	o__Clostridiales	f__Christensenellaceae	g__Christensenellaceae_R-7_group	s__unclassified_g__Christensenellaceae_R-7_group	OTU6926	1	0	0	0	0	0	0	0	0	0	0	0	0	0	3	0	0	2	6
d__Bacteria	k__norank	p__Firmicutes	c__Clostridia	o__Clostridiales	f__Clostridiales_vadinBB60_group	g__norank_f__Clostridiales_vadinBB60_group	s__uncultured_bacterium_g__norank_f__Clostridiales_vadinBB60_group	OTU7114	0	0	0	0	0	0	0	0	0	1	0	0	1	0	12	2	4	1	21
d__Bacteria	k__norank	p__Lentisphaerae	c__Lentisphaeria	o__Victivallales	f__vadinBE97	g__norank_f__vadinBE97	s__uncultured_bacterium_g__norank_f__vadinBE97	OTU6851	0	1	0	0	0	0	1	0	0	0	0	1	0	4	17	8	4	4	40
d__Bacteria	k__norank	p__Firmicutes	c__Erysipelotrichia	o__Erysipelotrichales	f__Erysipelotrichaceae	g__Erysipelotrichaceae_UCG-004	s__unclassified_g__Erysipelotrichaceae_UCG-004	OTU73	0	0	0	0	0	0	0	1	0	0	0	5	0	0	1	0	0	0	7
d__Bacteria	k__norank	p__Firmicutes	c__Clostridia	o__Clostridiales	f__Ruminococcaceae	g__unclassified_f__Ruminococcaceae	s__unclassified_f__Ruminococcaceae	OTU75	0	0	1	1	0	0	3	0	3	0	1	2	5	9	3	11	5	6	50
d__Bacteria	k__norank	p__Firmicutes	c__Clostridia	o__Clostridiales	f__Christensenellaceae	g__Christensenellaceae_R-7_group	s__uncultured_bacterium_g__Christensenellaceae_R-7_group	OTU394	0	0	4	3	0	0	1	1	0	1	0	0	0	0	0	2	0	1	13
d__Bacteria	k__norank	p__Firmicutes	c__Clostridia	o__Clostridiales	f__Clostridiales_vadinBB60_group	g__norank_f__Clostridiales_vadinBB60_group	s__uncultured_bacterium_g__norank_f__Clostridiales_vadinBB60_group	OTU6832	1	3	0	0	1	4	4	4	2	8	6	7	85	17	19	32	5	17	215
d__Bacteria	k__norank	p__Actinobacteria	c__Actinobacteria	o__Bifidobacteriales	f__Bifidobacteriaceae	g__Bifidobacterium	s__uncultured_bacterium_g__Bifidobacterium	OTU170	0	9	3	4	0	7	19	1	2	6	0	0	0	11	6	0	13	9	90
d__Bacteria	k__norank	p__Bacteroidetes	c__Bacteroidia	o__Bacteroidales	f__Bacteroidales_BS11_gut_group	g__norank_f__Bacteroidales_BS11_gut_group	s__uncultured_rumen_bacterium_g__norank_f__Bacteroidales_BS11_gut_group	OTU858	0	0	0	0	0	0	0	0	32	0	0	0	0	0	0	0	0	0	32
d__Bacteria	k__norank	p__Firmicutes	c__Clostridia	o__Clostridiales	f__Ruminococcaceae	g__norank_f__Ruminococcaceae	s__unclassified_g__norank_f__Ruminococcaceae	OTU2597	0	0	0	0	0	0	0	0	0	0	0	1	0	0	0	2	4	0	7
d__Bacteria	k__norank	p__Acidobacteria	c__Acidobacteria	o__Subgroup_10	f__ABS-19	g__norank_f__ABS-19	s__Acidobacteria_bacterium_WY67	OTU3381	0	0	0	0	0	0	0	0	0	1	0	0	0	0	0	0	0	0	1
d__Bacteria	k__norank	p__Firmicutes	c__Clostridia	o__Clostridiales	f__Christensenellaceae	g__Christensenellaceae_R-7_group	s__uncultured_bacterium_g__Christensenellaceae_R-7_group	OTU6833	6	1	1	10	6	0	8	3	7	7	0	4	6	6	2	5	33	6	111
d__Bacteria	k__norank	p__Firmicutes	c__Clostridia	o__Clostridiales	f__Lachnospiraceae	g__Lachnospiraceae_NK3A20_group	s__uncultured_bacterium_g__Lachnospiraceae_NK3A20_group	OTU2429	0	0	0	1	0	0	0	0	0	0	0	1	0	0	0	0	0	0	2
d__Bacteria	k__norank	p__Bacteroidetes	c__Bacteroidia	o__Bacteroidales	f__Prevotellaceae	g__Prevotella_1	s__Prevotella_bryantii_B14	OTU1012	0	0	0	0	0	2	0	2	1	0	9	6	0	0	0	0	0	0	20
d__Bacteria	k__norank	p__Actinobacteria	c__Actinobacteria	o__Coriobacteriales	f__Coriobacteriaceae	g__norank_f__Coriobacteriaceae	s__unclassified_g__norank_f__Coriobacteriaceae	OTU830	0	0	0	0	0	0	0	2	0	0	0	0	0	0	0	0	0	0	2
d__Bacteria	k__norank	p__Firmicutes	c__Clostridia	o__Clostridiales	f__Christensenellaceae	g__Christensenellaceae_R-7_group	s__uncultured_bacterium_g__Christensenellaceae_R-7_group	OTU7129	12	4	12	65	26	0	4	3	8	1	0	5	56	11	36	32	37	19	331
d__Bacteria	k__norank	p__Bacteroidetes	c__Bacteroidia	o__Bacteroidales	f__Prevotellaceae	g__Alloprevotella	s__unclassified_g__Alloprevotella	OTU572	200	10	0	124	244	35	10	0	1	3	6	1	17	82	1	46	180	39	999
d__Bacteria	k__norank	p__Tenericutes	c__Mollicutes	o__NB1-n	f__norank_o__NB1-n	g__norank_o__NB1-n	s__gut_metagenome_g__norank_o__NB1-n	OTU2742	0	2	0	1	0	0	6	8	3	11	2	8	0	0	7	1	2	2	53
d__Bacteria	k__norank	p__Firmicutes	c__Clostridia	o__Clostridiales	f__Ruminococcaceae	g__Ruminococcaceae_UCG-010	s__uncultured_Ruminococcaceae_bacterium_g__Ruminococcaceae_UCG-010	OTU7	6	5	5	7	6	5	29	8	11	42	9	24	86	42	64	59	72	45	525
d__Bacteria	k__norank	p__Firmicutes	c__Clostridia	o__Clostridiales	f__Ruminococcaceae	g__Ruminococcaceae_UCG-014	s__unclassified_g__Ruminococcaceae_UCG-014	OTU730	36	1	44	27	23	4	21	3	10	7	1	3	0	3	1	12	1	6	203
d__Bacteria	k__norank	p__Tenericutes	c__Mollicutes	o__NB1-n	f__norank_o__NB1-n	g__norank_o__NB1-n	s__uncultured_bacterium_g__norank_o__NB1-n	OTU290	1	0	0	0	1	1	1	0	3	5	2	1	2	3	6	9	6	5	46
d__Bacteria	k__norank	p__Firmicutes	c__Clostridia	o__Clostridiales	f__Ruminococcaceae	g__[Eubacterium]_coprostanoligenes_group	s__unclassified_g__[Eubacterium]_coprostanoligenes_group	OTU218	5	0	5	11	7	21	1	1	5	1	0	2	0	2	0	0	0	4	65
d__Bacteria	k__norank	p__Proteobacteria	c__Alphaproteobacteria	o__Sphingomonadales	f__Sphingomonadaceae	g__Zymomonas	s__unclassified_g__Zymomonas	OTU2036	0	0	1	0	0	0	0	0	0	0	0	0	0	0	0	0	0	0	1
d__Bacteria	k__norank	p__Firmicutes	c__Clostridia	o__Clostridiales	f__Ruminococcaceae	g__Ruminococcus_2	s__uncultured_rumen_bacterium_g__Ruminococcus_2	OTU506	0	0	0	0	2	0	0	0	0	0	0	0	1	0	0	0	0	0	3
d__Bacteria	k__norank	p__Chloroflexi	c__Thermomicrobia	o__JG30-KF-CM45	f__norank_o__JG30-KF-CM45	g__norank_o__JG30-KF-CM45	s__uncultured_bacterium_g__norank_o__JG30-KF-CM45	OTU2997	0	0	0	0	0	0	0	3	0	0	0	0	0	0	0	0	0	0	3
d__Bacteria	k__norank	p__Firmicutes	c__Clostridia	o__Clostridiales	f__Ruminococcaceae	g__Ruminococcaceae_UCG-010	s__unclassified_g__Ruminococcaceae_UCG-010	OTU519	18	19	25	24	10	94	17	19	40	20	19	26	7	4	11	11	6	3	373
d__Bacteria	k__norank	p__Firmicutes	c__Clostridia	o__Clostridiales	f__Lachnospiraceae	g__unclassified_f__Lachnospiraceae	s__unclassified_f__Lachnospiraceae	OTU1100	0	0	0	0	0	0	1	1	0	0	0	2	0	0	0	0	0	0	4
d__Bacteria	k__norank	p__Bacteroidetes	c__Bacteroidia	o__Bacteroidales	f__Bacteroidales_RF16_group	g__norank_f__Bacteroidales_RF16_group	s__uncultured_Paludibacter_sp._g__norank_f__Bacteroidales_RF16_group	OTU41	3	5	3	2	3	5	48	11	17	17	5	31	38	34	47	64	108	68	509
d__Bacteria	k__norank	p__Verrucomicrobia	c__WCHB1-41	o__norank_c__WCHB1-41	f__norank_c__WCHB1-41	g__norank_c__WCHB1-41	s__uncultured_rumen_bacterium_g__norank_c__WCHB1-41	OTU748	0	0	0	0	0	0	5	0	0	0	0	3	0	0	1	2	1	0	12
d__Bacteria	k__norank	p__Firmicutes	c__Clostridia	o__Clostridiales	f__Ruminococcaceae	g__Ruminococcaceae_UCG-014	s__unclassified_g__Ruminococcaceae_UCG-014	OTU722	0	0	1	3	0	0	0	0	2	1	0	0	0	0	0	0	0	0	7
d__Bacteria	k__norank	p__Firmicutes	c__Clostridia	o__Clostridiales	f__Ruminococcaceae	g__Ruminococcaceae_UCG-013	s__uncultured_Clostridiaceae_bacterium_g__Ruminococcaceae_UCG-013	OTU975	0	2	2	0	0	0	4	1	0	5	0	3	0	0	4	0	0	2	23
d__Bacteria	k__norank	p__Firmicutes	c__Bacilli	o__Bacillales	f__Family_XI_o__Bacillales	g__Gemella	s__unclassified_g__Gemella	OTU3097	0	0	0	0	1	0	0	0	0	0	0	0	0	0	0	0	0	0	1
d__Bacteria	k__norank	p__Bacteroidetes	c__Bacteroidia	o__Bacteroidales	f__Prevotellaceae	g__Prevotellaceae_UCG-004	s__uncultured_bacterium_g__Prevotellaceae_UCG-004	OTU197	34	184	41	97	56	60	1	8	0	0	20	31	4	18	0	11	1	1	567
d__Bacteria	k__norank	p__Verrucomicrobia	c__WCHB1-41	o__norank_c__WCHB1-41	f__norank_c__WCHB1-41	g__norank_c__WCHB1-41	s__unclassified_g__norank_c__WCHB1-41	OTU7014	0	0	0	0	0	0	0	0	0	0	0	0	0	0	0	5	0	1	6
d__Bacteria	k__norank	p__Verrucomicrobia	c__WCHB1-41	o__norank_c__WCHB1-41	f__norank_c__WCHB1-41	g__norank_c__WCHB1-41	s__uncultured_bacterium_g__norank_c__WCHB1-41	OTU6890	0	0	0	0	0	0	0	0	0	0	0	0	0	0	9	0	0	0	9
d__Bacteria	k__norank	p__Firmicutes	c__Bacilli	o__Bacillales	f__Planococcaceae	g__Domibacillus	s__uncultured_bacterium_g__Domibacillus	OTU6824	1	2	1	1	0	4	2	2	6	1	2	6	66	30	59	45	31	82	341
d__Bacteria	k__norank	p__Bacteroidetes	c__Bacteroidia	o__Bacteroidales	f__Bacteroidales_RF16_group	g__norank_f__Bacteroidales_RF16_group	s__uncultured_Porphyromonadaceae_bacterium_g__norank_f__Bacteroidales_RF16_group	OTU922	14	32	72	14	12	35	185	118	72	59	18	99	274	77	85	192	278	234	1870
d__Bacteria	k__norank	p__Firmicutes	c__Clostridia	o__Clostridiales	f__Clostridiales_vadinBB60_group	g__norank_f__Clostridiales_vadinBB60_group	s__uncultured_bacterium_g__norank_f__Clostridiales_vadinBB60_group	OTU7042	1	0	0	0	0	0	5	0	0	0	0	4	0	10	3	6	6	2	37
d__Bacteria	k__norank	p__Proteobacteria	c__Alphaproteobacteria	o__Rickettsiales	f__Mitochondria	g__norank_f__Mitochondria	s__uncultured_alpha_proteobacterium_g__norank_f__Mitochondria	OTU601	0	0	0	0	0	0	0	0	0	0	0	0	1	1	2	2	0	0	6
d__Bacteria	k__norank	p__Fusobacteria	c__Fusobacteriia	o__Fusobacteriales	f__Fusobacteriaceae	g__Fusobacterium	s__Fusobacterium_periodonticum	OTU1628	0	0	1	2	0	0	0	0	0	0	0	0	0	0	0	0	0	0	3
d__Bacteria	k__norank	p__Bacteroidetes	c__Flavobacteriia	o__Flavobacteriales	f__Flavobacteriaceae	g__Chryseobacterium	s__unclassified_g__Chryseobacterium	OTU2207	1	0	3	0	1	0	0	0	1	0	0	0	0	0	0	0	0	0	6
d__Bacteria	k__norank	p__Firmicutes	c__Clostridia	o__Clostridiales	f__Christensenellaceae	g__Christensenellaceae_R-7_group	s__bacterium_enrichment_culture_clone_M137	OTU521	28	46	31	58	54	34	49	46	44	33	9	25	53	36	55	50	69	34	754
d__Bacteria	k__norank	p__Synergistetes	c__Synergistia	o__Synergistales	f__Synergistaceae	g__Fretibacterium	s__uncultured_bacterium_g__Fretibacterium	OTU869	0	0	0	0	1	0	0	0	2	1	0	0	0	0	0	0	0	0	4
d__Bacteria	k__norank	p__Firmicutes	c__Clostridia	o__Clostridiales	f__Ruminococcaceae	g__Ruminococcaceae_UCG-010	s__unclassified_g__Ruminococcaceae_UCG-010	OTU600	6	0	1	0	0	1	7	4	1	0	2	12	0	0	0	0	0	0	34
d__Bacteria	k__norank	p__Firmicutes	c__Clostridia	o__Clostridiales	f__Ruminococcaceae	g__Ruminococcaceae_UCG-010	s__unclassified_g__Ruminococcaceae_UCG-010	OTU6831	0	4	1	0	2	2	10	11	3	7	3	18	148	44	46	94	35	45	473
d__Bacteria	k__norank	p__Proteobacteria	c__Alphaproteobacteria	o__Rhodospirillales	f__Rhodospirillaceae	g__unclassified_f__Rhodospirillaceae	s__unclassified_f__Rhodospirillaceae	OTU7117	0	0	0	0	0	0	0	0	0	0	0	0	0	0	2	1	5	0	8
d__Bacteria	k__norank	p__Actinobacteria	c__Actinobacteria	o__Micrococcales	f__Microbacteriaceae	g__Microbacterium	s__Microbacterium_oxydans_g__Microbacterium	OTU1948	0	0	0	0	0	0	0	1	4	0	0	0	0	0	0	0	0	0	5
d__Bacteria	k__norank	p__Firmicutes	c__Clostridia	o__Clostridiales	f__Lachnospiraceae	g__Lachnospiraceae_NK3A20_group	s__uncultured_rumen_bacterium_5C0d-10	OTU2125	0	1	1	0	0	1	0	4	0	0	1	2	0	2	6	2	0	1	21
d__Bacteria	k__norank	p__Firmicutes	c__Clostridia	o__Clostridiales	f__Lachnospiraceae	g__Cellulosilyticum	s__uncultured_bacterium_g__Cellulosilyticum	OTU6790	0	0	0	0	0	0	1	0	3	0	0	0	3	2	4	5	1	2	21
d__Bacteria	k__norank	p__Proteobacteria	c__Alphaproteobacteria	o__Rhodospirillales	f__Rhodospirillaceae	g__norank_f__Rhodospirillaceae	s__unidentified_rumen_bacterium_RFN49	OTU735	0	0	0	0	0	1	1	0	0	0	0	0	0	3	0	4	2	2	13
d__Bacteria	k__norank	p__Firmicutes	c__Clostridia	o__Clostridiales	f__Ruminococcaceae	g__Anaerotruncus	s__unclassified_g__Anaerotruncus	OTU12	12	7	2	29	6	0	4	1	2	3	0	2	12	15	3	18	13	6	135
d__Bacteria	k__norank	p__Firmicutes	c__Clostridia	o__Clostridiales	f__Peptococcaceae	g__norank_f__Peptococcaceae	s__unclassified_g__norank_f__Peptococcaceae	OTU515	1	0	0	0	0	0	0	1	3	0	1	2	0	0	1	0	0	0	9
d__Bacteria	k__norank	p__Tenericutes	c__Mollicutes	o__Mollicutes_RF9	f__norank_o__Mollicutes_RF9	g__norank_o__Mollicutes_RF9	s__unclassified_g__norank_o__Mollicutes_RF9	OTU656	1	1	1	2	2	0	1	5	7	5	0	1	0	1	0	0	2	2	31
d__Bacteria	k__norank	p__Firmicutes	c__Clostridia	o__Clostridiales	f__Ruminococcaceae	g__Ruminococcaceae_UCG-005	s__uncultured_rumen_bacterium_g__Ruminococcaceae_UCG-005	OTU125	66	16	38	33	18	14	46	27	8	26	34	33	12	11	7	10	4	17	420
d__Bacteria	k__norank	p__Bacteroidetes	c__Bacteroidia	o__Bacteroidales	f__Bacteroidales_S24-7_group	g__norank_f__Bacteroidales_S24-7_group	s__uncultured_Bacteroidales_bacterium_g__norank_f__Bacteroidales_S24-7_group	OTU448	0	0	0	1	0	0	1	0	0	2	0	4	10	0	0	0	0	1	19
d__Bacteria	k__norank	p__Tenericutes	c__Mollicutes	o__NB1-n	f__norank_o__NB1-n	g__norank_o__NB1-n	s__uncultured_rumen_bacterium_g__norank_o__NB1-n	OTU7041	0	0	0	0	0	0	0	0	0	0	0	0	5	2	3	4	5	1	20
d__Bacteria	k__norank	p__Tenericutes	c__Mollicutes	o__Mollicutes_RF9	f__norank_o__Mollicutes_RF9	g__norank_o__Mollicutes_RF9	s__uncultured_bacterium_g__norank_o__Mollicutes_RF9	OTU424	0	0	0	0	0	0	0	1	2	2	1	2	0	0	0	0	3	0	11
d__Bacteria	k__norank	p__Tenericutes	c__Mollicutes	o__Mollicutes_RF9	f__norank_o__Mollicutes_RF9	g__norank_o__Mollicutes_RF9	s__uncultured_bacterium_g__norank_o__Mollicutes_RF9	OTU932	1	0	1	0	2	1	4	0	12	3	0	0	0	0	2	0	0	0	26
d__Bacteria	k__norank	p__Tenericutes	c__Mollicutes	o__Anaeroplasmatales	f__Anaeroplasmataceae	g__Anaeroplasma	s__uncultured_bacterium_g__Anaeroplasma	OTU881	0	0	0	0	0	0	2	0	2	5	1	0	0	0	0	0	0	0	10
d__Bacteria	k__norank	p__Firmicutes	c__Clostridia	o__Clostridiales	f__Ruminococcaceae	g__unclassified_f__Ruminococcaceae	s__unclassified_f__Ruminococcaceae	OTU6959	25	30	15	19	4	21	36	24	9	16	12	40	25	22	18	38	24	25	403
d__Bacteria	k__norank	p__Firmicutes	c__Clostridia	o__Clostridiales	f__Ruminococcaceae	g__Ruminococcaceae_UCG-013	s__uncultured_bacterium_g__Ruminococcaceae_UCG-013	OTU185	48	63	33	94	12	15	41	29	47	9	4	22	13	13	16	9	7	5	480
d__Bacteria	k__norank	p__Firmicutes	c__Clostridia	o__Clostridiales	f__Lachnospiraceae	g__Cellulosilyticum	s__uncultured_bacterium_g__Cellulosilyticum	OTU7024	0	0	0	0	0	0	3	2	53	0	0	4	7	35	14	18	36	43	215
d__Bacteria	k__norank	p__Bacteroidetes	c__Bacteroidia	o__Bacteroidales	f__unclassified_o__Bacteroidales	g__unclassified_o__Bacteroidales	s__unclassified_o__Bacteroidales	OTU941	14	4	0	3	43	11	12	206	56	1157	9	1	4	6	0	17	0	44	1587
d__Bacteria	k__norank	p__Bacteroidetes	c__Bacteroidia	o__Bacteroidales	f__Rikenellaceae	g__Alistipes	s__uncultured_bacterium_g__Alistipes	OTU6950	0	0	0	0	0	0	0	0	0	0	0	0	0	0	0	15	0	0	15
d__Bacteria	k__norank	p__Bacteroidetes	c__Bacteroidia	o__Bacteroidales	f__Prevotellaceae	g__Prevotellaceae_UCG-003	s__unclassified_g__Prevotellaceae_UCG-003	OTU65	0	0	0	1	5	0	0	5	0	6	8	0	8	17	24	22	0	35	131
d__Bacteria	k__norank	p__Actinobacteria	c__Actinobacteria	o__Corynebacteriales	f__Nocardiaceae	g__Rhodococcus	s__Rhodococcus_corynebacterioides	OTU2152	0	1	1	0	0	0	0	0	0	0	0	0	0	0	0	0	0	0	2
d__Bacteria	k__norank	p__Firmicutes	c__Clostridia	o__Clostridiales	f__Ruminococcaceae	g__Ruminococcaceae_UCG-010	s__uncultured_bacterium_g__Ruminococcaceae_UCG-010	OTU437	13	38	40	14	7	74	86	87	18	156	37	110	101	50	82	90	65	61	1129
d__Bacteria	k__norank	p__Firmicutes	c__Clostridia	o__Clostridiales	f__Ruminococcaceae	g__unclassified_f__Ruminococcaceae	s__unclassified_f__Ruminococcaceae	OTU6995	26	15	7	18	3	26	8	9	2	10	3	9	121	18	23	39	28	27	392
d__Bacteria	k__norank	p__Firmicutes	c__Bacilli	o__Lactobacillales	f__Lactobacillaceae	g__Lactobacillus	s__Lactobacillus_acidipiscis	OTU1651	0	1	0	0	0	0	0	0	0	0	0	0	0	0	0	0	0	0	1
d__Bacteria	k__norank	p__Tenericutes	c__Mollicutes	o__Mollicutes_RF9	f__norank_o__Mollicutes_RF9	g__norank_o__Mollicutes_RF9	s__uncultured_bacterium_g__norank_o__Mollicutes_RF9	OTU335	21	33	11	19	27	51	21	28	36	30	11	17	5	10	5	8	13	13	359
d__Bacteria	k__norank	p__Bacteroidetes	c__Bacteroidia	o__Bacteroidales	f__Bacteroidales_S24-7_group	g__norank_f__Bacteroidales_S24-7_group	s__uncultured_bacterium_g__norank_f__Bacteroidales_S24-7_group	OTU279	9	72	347	33	234	167	16	7	49	4	3	4	22	4	3	1	25	9	1009
d__Bacteria	k__norank	p__Firmicutes	c__Clostridia	o__Clostridiales	f__Ruminococcaceae	g__Ruminococcaceae_UCG-013	s__uncultured_bacterium_g__Ruminococcaceae_UCG-013	OTU215	7	0	18	3	2	0	13	11	69	6	1	4	1	0	0	3	1	0	139
d__Bacteria	k__norank	p__Firmicutes	c__Clostridia	o__Clostridiales	f__Christensenellaceae	g__Christensenellaceae_R-7_group	s__unclassified_g__Christensenellaceae_R-7_group	OTU7181	0	1	2	10	3	1	1	13	3	2	1	3	1	1	0	3	1	1	47
d__Bacteria	k__norank	p__Tenericutes	c__Mollicutes	o__Mollicutes_RF9	f__norank_o__Mollicutes_RF9	g__norank_o__Mollicutes_RF9	s__uncultured_bacterium_g__norank_o__Mollicutes_RF9	OTU680	0	0	0	1	0	0	0	0	0	0	0	0	0	0	0	0	0	0	1
d__Bacteria	k__norank	p__Firmicutes	c__Clostridia	o__Clostridiales	f__Ruminococcaceae	g__Ruminococcaceae_UCG-010	s__uncultured_bacterium_g__Ruminococcaceae_UCG-010	OTU7029	0	0	0	1	0	2	1	0	0	2	0	5	8	7	11	4	4	12	57
d__Bacteria	k__norank	p__Firmicutes	c__Clostridia	o__Clostridiales	f__Ruminococcaceae	g__Ruminococcaceae_UCG-005	s__uncultured_Ruminococcaceae_bacterium_g__Ruminococcaceae_UCG-005	OTU7063	291	100	197	156	190	207	121	130	70	113	94	193	614	335	634	310	732	317	4804
d__Bacteria	k__norank	p__Firmicutes	c__Clostridia	o__Clostridiales	f__Lachnospiraceae	g__Cellulosilyticum	s__uncultured_bacterium_g__Cellulosilyticum	OTU7151	1	1	0	0	0	0	10	3	35	0	0	4	8	30	3	3	7	16	121
d__Bacteria	k__norank	p__Firmicutes	c__Clostridia	o__Clostridiales	f__Ruminococcaceae	g__Ruminococcaceae_UCG-010	s__uncultured_bacterium_g__Ruminococcaceae_UCG-010	OTU6953	0	1	0	0	0	0	1	0	0	0	0	0	2	1	5	4	6	0	20
d__Bacteria	k__norank	p__Firmicutes	c__Clostridia	o__Clostridiales	f__Ruminococcaceae	g__unclassified_f__Ruminococcaceae	s__unclassified_f__Ruminococcaceae	OTU7007	0	0	0	0	0	0	0	0	0	0	0	0	0	0	4	2	1	1	8
d__Bacteria	k__norank	p__Firmicutes	c__Clostridia	o__Clostridiales	f__Ruminococcaceae	g__unclassified_f__Ruminococcaceae	s__unclassified_f__Ruminococcaceae	OTU177	17	9	3	11	2	3	7	4	0	13	3	19	0	1	3	4	0	2	101
d__Bacteria	k__norank	p__Firmicutes	c__Clostridia	o__Clostridiales	f__Ruminococcaceae	g__Ruminococcaceae_UCG-010	s__uncultured_bacterium_g__Ruminococcaceae_UCG-010	OTU6957	0	4	0	1	1	0	4	5	3	1	0	2	2	7	3	13	0	2	48
d__Bacteria	k__norank	p__Firmicutes	c__Clostridia	o__Clostridiales	f__Ruminococcaceae	g__Ruminococcaceae_UCG-010	s__uncultured_bacterium_g__Ruminococcaceae_UCG-010	OTU7111	0	1	0	0	0	0	1	0	0	0	5	3	5	5	11	2	2	19	54
d__Bacteria	k__norank	p__Firmicutes	c__Clostridia	o__Clostridiales	f__Clostridiales_vadinBB60_group	g__norank_f__Clostridiales_vadinBB60_group	s__uncultured_bacterium_g__norank_f__Clostridiales_vadinBB60_group	OTU664	0	0	0	0	0	0	0	0	0	0	2	1	1	0	0	1	2	1	8
d__Bacteria	k__norank	p__Bacteroidetes	c__Bacteroidia	o__Bacteroidales	f__Bacteroidales_BS11_gut_group	g__norank_f__Bacteroidales_BS11_gut_group	s__uncultured_bacterium_g__norank_f__Bacteroidales_BS11_gut_group	OTU936	42	7	1	36	10	59	14	15	65	9	27	57	38	3	46	60	35	18	542
d__Bacteria	k__norank	p__Firmicutes	c__Clostridia	o__Clostridiales	f__Christensenellaceae	g__Christensenellaceae_R-7_group	s__uncultured_prokaryote_g__Christensenellaceae_R-7_group	OTU532	30	29	23	56	25	24	35	83	19	43	17	51	44	43	46	50	52	35	705
d__Bacteria	k__norank	p__Proteobacteria	c__Betaproteobacteria	o__Burkholderiales	f__Comamonadaceae	g__unclassified_f__Comamonadaceae	s__unclassified_f__Comamonadaceae	OTU5767	0	0	0	0	0	0	0	0	1	0	0	0	0	0	0	0	0	0	1
d__Bacteria	k__norank	p__Tenericutes	c__Mollicutes	o__Mollicutes_RF9	f__norank_o__Mollicutes_RF9	g__norank_o__Mollicutes_RF9	s__unclassified_g__norank_o__Mollicutes_RF9	OTU7061	16	5	12	7	6	14	20	3	49	4	1	20	2	7	11	4	16	4	201
d__Bacteria	k__norank	p__Firmicutes	c__Clostridia	o__Clostridiales	f__Ruminococcaceae	g__Ruminiclostridium_1	s__unclassified_g__Ruminiclostridium_1	OTU6937	0	2	1	0	0	0	6	0	0	1	1	2	2	3	5	1	2	1	27
d__Bacteria	k__norank	p__Firmicutes	c__Clostridia	o__Clostridiales	f__Ruminococcaceae	g__Ruminococcaceae_UCG-010	s__uncultured_bacterium_g__Ruminococcaceae_UCG-010	OTU1095	3	0	2	0	1	0	5	0	2	6	4	3	13	4	3	6	1	4	57
d__Bacteria	k__norank	p__Firmicutes	c__Clostridia	o__Clostridiales	f__Ruminococcaceae	g__Ruminococcus_1	s__Ruminococcus_flavefaciens	OTU1519	0	0	0	0	0	1	0	0	0	0	0	2	0	1	1	1	0	0	6
d__Bacteria	k__norank	p__Bacteroidetes	c__Bacteroidia	o__Bacteroidales	f__Bacteroidaceae	g__Bacteroides	s__uncultured_Bacteroides_sp._g__Bacteroides	OTU451	161	199	103	201	76	102	265	265	133	221	59	211	144	88	100	89	208	117	2742
d__Bacteria	k__norank	p__Firmicutes	c__Clostridia	o__Clostridiales	f__Ruminococcaceae	g__Ruminococcus_2	s__unclassified_g__Ruminococcus_2	OTU910	8	3	12	0	6	3	4	5	23	2	1	6	0	2	0	0	2	0	77
d__Bacteria	k__norank	p__Firmicutes	c__Clostridia	o__Clostridiales	f__Ruminococcaceae	g__Ruminococcaceae_UCG-013	s__unclassified_g__Ruminococcaceae_UCG-013	OTU55	6	18	5	4	1	9	7	7	1	7	4	4	3	2	1	0	1	0	80
d__Bacteria	k__norank	p__Firmicutes	c__Clostridia	o__Clostridiales	f__Christensenellaceae	g__Christensenellaceae_R-7_group	s__unclassified_g__Christensenellaceae_R-7_group	OTU1102	0	1	1	0	0	0	0	11	0	0	1	1	0	2	0	0	1	0	18
d__Bacteria	k__norank	p__Firmicutes	c__Clostridia	o__Clostridiales	f__Ruminococcaceae	g__[Eubacterium]_coprostanoligenes_group	s__unclassified_g__[Eubacterium]_coprostanoligenes_group	OTU445	0	0	1	0	0	0	0	0	0	0	1	0	1	0	2	0	1	0	6
d__Bacteria	k__norank	p__Bacteroidetes	c__Bacteroidia	o__Bacteroidales	f__Rikenellaceae	g__Alistipes	s__uncultured_bacterium_g__Alistipes	OTU811	0	1	2	5	2	1	1	5	0	9	1	5	17	9	9	44	10	18	139
d__Bacteria	k__norank	p__Firmicutes	c__Clostridia	o__Clostridiales	f__Ruminococcaceae	g__Papillibacter	s__uncultured_bacterium_g__Papillibacter	OTU1014	30	17	25	66	21	14	22	10	25	6	7	22	14	12	3	7	3	5	309
d__Bacteria	k__norank	p__Firmicutes	c__Clostridia	o__Clostridiales	f__Ruminococcaceae	g__Ruminococcaceae_UCG-009	s__uncultured_bacterium_g__Ruminococcaceae_UCG-009	OTU7205	5	4	4	6	4	11	5	2	0	3	0	4	23	32	23	31	7	18	182
d__Bacteria	k__norank	p__Firmicutes	c__Clostridia	o__Clostridiales	f__Ruminococcaceae	g__Ruminococcaceae_UCG-010	s__unclassified_g__Ruminococcaceae_UCG-010	OTU7184	0	5	2	0	1	8	3	2	2	8	4	3	3	2	1	13	4	7	68
d__Bacteria	k__norank	p__Cyanobacteria	c__Cyanobacteria	o__norank_c__Cyanobacteria	f__norank_c__Cyanobacteria	g__norank_c__Cyanobacteria	s__unclassified_g__norank_c__Cyanobacteria	OTU3820	0	0	3	1	2	1	1	2	12	1	0	1	1	1	0	5	2	4	37
d__Bacteria	k__norank	p__Bacteroidetes	c__Bacteroidia	o__Bacteroidales	f__Prevotellaceae	g__norank_f__Prevotellaceae	s__uncultured_rumen_bacterium_g__norank_f__Prevotellaceae	OTU697	3	0	1	4	8	0	0	0	1	0	0	0	2	0	0	0	2	0	21
d__Bacteria	k__norank	p__Bacteroidetes	c__Bacteroidia	o__Bacteroidales	f__Bacteroidales_S24-7_group	g__norank_f__Bacteroidales_S24-7_group	s__uncultured_bacterium_g__norank_f__Bacteroidales_S24-7_group	OTU814	0	0	0	0	0	0	0	21	0	0	0	0	0	0	0	0	0	0	21
d__Bacteria	k__norank	p__Firmicutes	c__Clostridia	o__Clostridiales	f__Ruminococcaceae	g__Ruminococcaceae_UCG-010	s__unclassified_g__Ruminococcaceae_UCG-010	OTU7101	1	0	0	0	0	0	0	0	0	0	0	1	0	2	0	4	0	0	8
d__Bacteria	k__norank	p__Firmicutes	c__Clostridia	o__Clostridiales	f__Ruminococcaceae	g__Ruminococcaceae_UCG-014	s__uncultured_bacterium_g__Ruminococcaceae_UCG-014	OTU613	0	0	1	0	0	0	7	2	0	6	0	3	4	1	4	0	0	1	29
d__Bacteria	k__norank	p__Firmicutes	c__Clostridia	o__Clostridiales	f__Ruminococcaceae	g__Ruminococcaceae_UCG-014	s__unclassified_g__Ruminococcaceae_UCG-014	OTU1055	78	26	155	132	90	57	47	35	114	42	16	29	7	8	6	10	11	8	871
d__Bacteria	k__norank	p__Bacteroidetes	c__Bacteroidia	o__Bacteroidales	f__Prevotellaceae	g__Prevotellaceae_UCG-003	s__uncultured_Bacteroidales_bacterium_g__Prevotellaceae_UCG-003	OTU970	7	0	0	162	89	0	0	3	8	183	1	10	0	154	57	1	19	19	713
d__Bacteria	k__norank	p__Firmicutes	c__Clostridia	o__Clostridiales	f__Ruminococcaceae	g__Ruminococcaceae_UCG-010	s__unclassified_g__Ruminococcaceae_UCG-010	OTU360	2	0	1	2	0	1	0	0	0	0	0	0	0	3	0	3	0	0	12
d__Bacteria	k__norank	p__Firmicutes	c__Clostridia	o__Clostridiales	f__Ruminococcaceae	g__Ruminococcaceae_UCG-010	s__unclassified_g__Ruminococcaceae_UCG-010	OTU366	1	0	4	3	3	0	11	0	1	0	0	1	0	0	3	0	0	3	30
d__Bacteria	k__norank	p__Firmicutes	c__Clostridia	o__Clostridiales	f__Clostridiales_vadinBB60_group	g__norank_f__Clostridiales_vadinBB60_group	s__uncultured_rumen_bacterium_g__norank_f__Clostridiales_vadinBB60_group	OTU6972	0	0	1	1	1	0	4	2	6	1	1	1	4	3	0	9	7	3	44
d__Bacteria	k__norank	p__Proteobacteria	c__Deltaproteobacteria	o__Bradymonadales	f__norank_o__Bradymonadales	g__norank_o__Bradymonadales	s__uncultured_rumen_bacterium_g__norank_o__Bradymonadales	OTU6976	0	0	1	0	0	0	1	0	0	0	0	0	11	3	24	21	6	12	79
d__Bacteria	k__norank	p__Firmicutes	c__Clostridia	o__Clostridiales	f__unclassified_o__Clostridiales	g__unclassified_o__Clostridiales	s__unclassified_o__Clostridiales	OTU1035	1	1	2	2	1	0	7	9	2	11	1	7	3	3	5	4	3	1	63
d__Bacteria	k__norank	p__Bacteroidetes	c__Bacteroidia	o__Bacteroidales	f__Rikenellaceae	g__Rikenellaceae_RC9_gut_group	s__unclassified_g__Rikenellaceae_RC9_gut_group	OTU134	5	9	1	10	2	5	0	4	0	0	3	9	0	0	0	1	0	0	49
d__Bacteria	k__norank	p__Bacteroidetes	c__Bacteroidia	o__Bacteroidales	f__Bacteroidaceae	g__Bacteroides	s__unclassified_g__Bacteroides	OTU971	0	2	2	0	2	0	0	0	2	12	0	1	0	1	2	26	5	0	55
d__Bacteria	k__norank	p__Synergistetes	c__Synergistia	o__Synergistales	f__Synergistaceae	g__Fretibacterium	s__unclassified_g__Fretibacterium	OTU902	3	0	0	1	0	2	0	0	1	0	0	0	0	0	0	0	0	0	7
d__Bacteria	k__norank	p__Firmicutes	c__Clostridia	o__Clostridiales	f__Family_XIII	g__Family_XIII_AD3011_group	s__unclassified_g__Family_XIII_AD3011_group	OTU915	0	0	0	0	0	2	0	0	3	2	0	2	17	2	5	4	1	6	44
d__Bacteria	k__norank	p__Firmicutes	c__Clostridia	o__Clostridiales	f__Ruminococcaceae	g__unclassified_f__Ruminococcaceae	s__unclassified_f__Ruminococcaceae	OTU344	2	1	1	3	1	0	1	0	0	0	0	1	0	1	4	0	0	0	15
d__Bacteria	k__norank	p__Firmicutes	c__Clostridia	o__Clostridiales	f__Ruminococcaceae	g__Ruminococcaceae_UCG-002	s__uncultured_bacterium_g__Ruminococcaceae_UCG-002	OTU961	29	14	45	30	41	7	27	9	10	11	6	24	11	38	33	36	40	24	435
d__Bacteria	k__norank	p__Proteobacteria	c__Betaproteobacteria	o__Burkholderiales	f__Oxalobacteraceae	g__Massilia	s__Massilia_aurea	OTU2050	0	0	0	0	0	0	0	0	0	0	0	0	0	1	0	0	0	0	1
d__Bacteria	k__norank	p__Firmicutes	c__Clostridia	o__Clostridiales	f__Clostridiales_vadinBB60_group	g__norank_f__Clostridiales_vadinBB60_group	s__uncultured_bacterium_g__norank_f__Clostridiales_vadinBB60_group	OTU6907	0	0	0	0	0	0	1	0	0	0	0	0	2	0	1	0	0	2	6
d__Bacteria	k__norank	p__Proteobacteria	c__Deltaproteobacteria	o__Bradymonadales	f__norank_o__Bradymonadales	g__norank_o__Bradymonadales	s__uncultured_rumen_bacterium_g__norank_o__Bradymonadales	OTU6802	0	0	0	1	0	0	0	0	0	0	0	0	30	0	2	2	0	3	38
d__Bacteria	k__norank	p__Firmicutes	c__Clostridia	o__Clostridiales	f__Ruminococcaceae	g__Ruminococcaceae_UCG-010	s__unclassified_g__Ruminococcaceae_UCG-010	OTU1016	3	3	11	2	0	2	10	9	4	12	7	7	8	6	7	8	4	9	112
d__Bacteria	k__norank	p__Firmicutes	c__Clostridia	o__Clostridiales	f__Ruminococcaceae	g__Ruminococcaceae_UCG-010	s__unclassified_g__Ruminococcaceae_UCG-010	OTU1017	3	3	2	2	0	11	15	7	3	11	7	17	30	18	27	22	50	22	250
d__Bacteria	k__norank	p__Firmicutes	c__Clostridia	o__Clostridiales	f__Lachnospiraceae	g__Lachnospiraceae_XPB1014_group	s__uncultured_Clostridiales_bacterium_g__Lachnospiraceae_XPB1014_group	OTU1375	0	0	0	0	0	0	0	0	0	0	0	1	0	0	0	0	0	0	1
d__Bacteria	k__norank	p__Firmicutes	c__Clostridia	o__Clostridiales	f__Lachnospiraceae	g__norank_f__Lachnospiraceae	s__Blattella_germanica__German_cockroach__g__norank	OTU283	1	1	1	0	0	1	0	1	14	3	0	1	1	0	0	1	0	1	26
d__Bacteria	k__norank	p__Proteobacteria	c__Alphaproteobacteria	o__Rhodospirillales	f__Rhodospirillaceae	g__norank_f__Rhodospirillaceae	s__unclassified_g__norank_f__Rhodospirillaceae	OTU6866	0	0	1	6	0	0	0	0	0	0	0	0	1	1	8	0	2	1	20
d__Bacteria	k__norank	p__Firmicutes	c__Clostridia	o__Clostridiales	f__Ruminococcaceae	g__Candidatus_Soleaferrea	s__unclassified_g__Candidatus_Soleaferrea	OTU1036	10	12	12	3	8	8	8	6	3	10	0	8	3	14	8	5	7	6	131
[truncated: 41 more rows]
