# Supplementary material for: Comparison of Gut Microbiota of Yaks From Different Geographical Regions
Source: Front Microbiol. 2021 Jun 7;12:666940. doi: 10.3389/fmicb.2021.666940 (PMC8216380; doi:10.3389/fmicb.2021.666940)
Supplement: Supplementary file 2 [file Table_2.XLS]

## Sheet: KEGG功能丰度统计表
Pathway level1	L6	L4	L5	L2	L3	L1	F13	F11	F14	F15	F12	F16	X2	X3	X1	X6	X4	X5
Metabolism	2.4698e+07	2.37761e+07	2.28056e+07	2.48661e+07	2.25663e+07	2.35304e+07	2.25177e+07	2.31254e+07	2.32496e+07	2.22328e+07	2.41494e+07	2.14773e+07	2.47687e+07	2.39212e+07	2.37744e+07	2.44762e+07	2.34764e+07	2.2959e+07
Genetic Information Processing	4.69173e+06	4.527e+06	4.78428e+06	4.669e+06	4.40682e+06	4.61221e+06	4.42778e+06	4.60731e+06	4.4755e+06	4.34193e+06	4.56889e+06	4.14633e+06	4.61526e+06	4.56353e+06	4.59915e+06	4.61924e+06	4.49741e+06	4.42757e+06
Environmental Information Processing	2.29613e+06	2.15431e+06	1.72749e+06	2.28709e+06	2.2636e+06	2.16202e+06	2.27296e+06	2.42524e+06	2.25536e+06	2.12275e+06	2.14497e+06	2.05558e+06	2.49965e+06	2.46628e+06	2.63515e+06	2.45286e+06	2.53884e+06	2.56286e+06
Cellular Processes	2.08465e+06	1.9933e+06	1.64136e+06	2.05559e+06	1.96925e+06	1.98491e+06	2.06861e+06	2.15945e+06	2.0533e+06	1.93556e+06	1.98735e+06	1.85146e+06	2.13203e+06	2.12923e+06	2251330	2.11708e+06	2.13582e+06	2.13945e+06
Human Diseases	1.52206e+06	1.45491e+06	1.38403e+06	1.55005e+06	1.37974e+06	1.45827e+06	1.35171e+06	1.4169e+06	1.41921e+06	1.34695e+06	1.51034e+06	1.33421e+06	1.51363e+06	1.46887e+06	1.47243e+06	1.50831e+06	1.4707e+06	1.43429e+06
Organismal Systems	836036	815579	829214	830904	754590	815128	757460	780434	787648	751801	820057	726783	846375	817346	811718	845256	803878	778287
