# Supplementary material for: Comparison of Gut Microbiota of Yaks From Different Geographical Regions
Source: Front Microbiol. 2021 Jun 7;12:666940. doi: 10.3389/fmicb.2021.666940 (PMC8216380; doi:10.3389/fmicb.2021.666940)
Supplement: Supplementary file 3 [file Table_3.XLS]

## Sheet: KEGG功能丰度统计表
Pathway level1	Pathway level2	L6	L4	L5	L2	L3	L1	F13	F11	F14	F15	F12	F16	X2	X3	X1	X6	X4	X5
Metabolism	Carbohydrate metabolism	5.1173e+06	4.97122e+06	4.68631e+06	5.13671e+06	4.68402e+06	4.86096e+06	4.66794e+06	4.74457e+06	4.82152e+06	4.58218e+06	4.97364e+06	4.42811e+06	5.32563e+06	5.00758e+06	5.01049e+06	5.17976e+06	4.95397e+06	4.85675e+06
Metabolism	Global and overview maps	4.71874e+06	4.47462e+06	3.98254e+06	4.76637e+06	4.29772e+06	4.40985e+06	4.42636e+06	4.60098e+06	4.47915e+06	4.30044e+06	4.63071e+06	4.17482e+06	4.59498e+06	4.57362e+06	4.61764e+06	4.58081e+06	4.49344e+06	4.43085e+06
Metabolism	Amino acid metabolism	3.86146e+06	3.66179e+06	3.45523e+06	3.92717e+06	3.50373e+06	3.6161e+06	3.55857e+06	3.72333e+06	3.66672e+06	3.50467e+06	3.81542e+06	3.4128e+06	3.75719e+06	3.71134e+06	3.69756e+06	3.74771e+06	3.62781e+06	3.57561e+06
Metabolism	Energy metabolism	2.34522e+06	2.2649e+06	2.24782e+06	2.35315e+06	2.1326e+06	2.27213e+06	2.11504e+06	2.17975e+06	2.19353e+06	2.10497e+06	2.28487e+06	2.01618e+06	2.3504e+06	2.2691e+06	2.24729e+06	2.33465e+06	2.22963e+06	2.16633e+06
Metabolism	Metabolism of cofactors and vitamins	2.24539e+06	2.18109e+06	2.00583e+06	2.2591e+06	2.03957e+06	2.17063e+06	2043260	2.06349e+06	2.12679e+06	2.03342e+06	2.20159e+06	1940017	2.2715e+06	2.19596e+06	2.16946e+06	2.24574e+06	2.15346e+06	2082766
Metabolism	Nucleotide metabolism	2.12768e+06	2.07347e+06	2.166e+06	2.11496e+06	2.00868e+06	2.1143e+06	1.95147e+06	2.0166e+06	2.01031e+06	1.92776e+06	2.05705e+06	1.83807e+06	2.15863e+06	2.08314e+06	2.08297e+06	2.14001e+06	2.04736e+06	1.99851e+06
Genetic Information Processing	Translation	2.00815e+06	1.9353e+06	2.05681e+06	1.99601e+06	1.889e+06	1.98646e+06	1.89265e+06	1.98366e+06	1.91321e+06	1.85943e+06	1.95247e+06	1.77615e+06	1.95945e+06	1.94937e+06	1.96946e+06	1.97039e+06	1.92731e+06	1.89778e+06
Genetic Information Processing	Replication and repair	1.73324e+06	1.68197e+06	1.80327e+06	1.72437e+06	1.64742e+06	1.71541e+06	1.64165e+06	1.69275e+06	1.65704e+06	1.60597e+06	1.69201e+06	1.53185e+06	1.72366e+06	1.6914e+06	1.70122e+06	1.71845e+06	1.66059e+06	1.63152e+06
Environmental Information Processing	Membrane transport	1.33332e+06	1.25362e+06	965265	1.32484e+06	1.37059e+06	1.26458e+06	1.33651e+06	1.42643e+06	1.31591e+06	1.24156e+06	1.22527e+06	1.19401e+06	1.51814e+06	1.47576e+06	1.59179e+06	1.47112e+06	1.53298e+06	1.55305e+06
Cellular Processes	Cellular community - prokaryotes	1.07638e+06	1.02234e+06	840992	1.07289e+06	1.05151e+06	1.02739e+06	1.08987e+06	1.1421e+06	1.07371e+06	1.01366e+06	1.02723e+06	972988	1.11833e+06	1.12456e+06	1.19389e+06	1.11508e+06	1.1372e+06	1.1397e+06
Metabolism	Lipid metabolism	1.05321e+06	1.00071e+06	956538	1.08551e+06	1.00646e+06	983373	947118	964832	975033	926297	1.04514e+06	916519	1.05221e+06	1.01349e+06	1.00722e+06	1.03434e+06	993042	971955
Environmental Information Processing	Signal transduction	962806	900688	762228	962246	893000	897445	936449	998804	939450	881184	919694	861575	981511	990521	1.04337e+06	981739	1.00586e+06	1.00981e+06
Metabolism	Glycan biosynthesis and metabolism	921962	948108	1.07133e+06	884711	735664	908015	741773	710766	840308	815093	901678	763780	961792	851893	750869	928749	797506	748468
Genetic Information Processing	Folding, sorting and degradation	859536	821323	838147	859018	782256	821307	804031	838348	815851	790279	836379	756273	840753	832260	836971	839672	820175	809613
Metabolism	Biosynthesis of other secondary metabolites	739006	715736	666356	744716	645177	701644	646698	650916	679212	652339	722458	627441	732113	690822	670850	716647	668006	652092
Metabolism	Metabolism of other amino acids	649663	623806	685512	655699	615598	622656	581293	594092	606562	576286	633179	561033	660928	630990	621751	655614	626725	605766
Human Diseases	Drug resistance: Antimicrobial	551155	542406	454785	538895	477840	527669	493067	506598	518564	496874	525186	471121	570651	544333	544812	563523	539527	523078
Metabolism	Metabolism of terpenoids and polyketides	542596	516104	572670	552422	515244	525650	495563	518920	506111	489732	534985	478143	527710	519402	520068	531507	513008	504281
Cellular Processes	Cell motility	505836	472474	246199	479665	472567	458923	569689	618430	535982	495075	458543	460543	512967	546236	637727	510190	558980	584149
Metabolism	Xenobiotics biodegradation and metabolism	375776	344573	309448	385560	381853	345104	342637	357197	344332	319642	348646	320389	375630	373836	378219	380617	372429	365641
Cellular Processes	Cell growth and death	358499	348809	375976	362186	331609	363187	302930	308447	318777	306996	355360	301632	348278	332012	318763	348108	326365	311508
Organismal Systems	Endocrine system	312080	303791	321371	315013	286257	303515	284480	292520	293730	278930	311803	275067	315346	304157	302761	315948	301007	289879
Human Diseases	Infectious diseases: Bacterial	234789	227589	238182	232198	218467	233951	211966	222334	221809	211100	226813	201707	248080	242037	250779	252757	251668	239498
Human Diseases	Cancers: Overview	231469	219887	236150	241445	214401	220931	211603	220998	218673	208027	239335	212145	231141	222926	225526	228737	223892	222189
Organismal Systems	Immune system	158383	153129	146690	154977	138116	152946	148664	157652	153254	144720	151367	137415	158686	157009	161505	158334	153671	151788
Organismal Systems	Aging	156520	148074	165799	154065	149607	158260	130919	131456	136099	131545	146490	129882	148890	150842	145366	154568	147731	141280
Human Diseases	Drug resistance: Antineoplastic	138550	130960	122441	142780	127302	133527	125426	135451	130991	125807	138148	123197	131943	128815	127595	132236	127978	126851
Cellular Processes	Transport and catabolism	143934	149671	178189	140840	113562	135406	106123	90472	124834	119828	146212	116291	152442	126419	100950	143704	113265	104087
Human Diseases	Endocrine and metabolic diseases	116971	112986	98962.9	118349	109992	114509	113105	118531	113384	109962	117290	107499	116372	114416	116170	115759	114504	113974
Organismal Systems	Nervous system	98687.3	102504	83384.4	95495.4	86898.2	91908.6	100703	98942.6	101535	100556	100322	91982.6	111141	100506	99849	104734	97401.5	95178
Human Diseases	Cardiovascular diseases	98623.8	94000.2	76149.7	98876.8	87132.1	90899.9	92396.2	96200.4	94750.6	90035.4	97175.1	86802.4	96062.6	95743.4	95307.1	95337	93630.9	91709.4
Genetic Information Processing	Transcription	90795.7	88414.7	86054.6	89600.6	88139.7	89037.9	89449.4	92549.1	89396.1	86249.6	88020.9	82059	91396.8	90500.4	91504	90731.7	89330.4	88651.2
Organismal Systems	Environmental adaptation	73920.6	70899.2	64598.1	74884.6	63350.2	69698	65813.4	70939.5	71234.8	65084.4	72617.3	62324.4	75462.2	72557	74547.8	74443.6	72042.3	70769.8
Human Diseases	Neurodegenerative diseases	65625.8	55819.9	54202.5	74624.3	66769.7	61575.8	47803.7	51495.8	52616.5	47634.3	70645	57799.2	53423.6	55801	51235.2	54852.6	55028.4	53712.1
Human Diseases	Cancers: Specific types	39100.8	33640.7	43890.8	44308.2	34048.9	35553.5	28698	33154.5	32786.7	28671.2	41965.9	34035	30855.4	32643	31715.7	31974.9	31974.5	31290.5
Organismal Systems	Digestive system	22390.3	22855.8	39130.5	23661.4	18737.4	26958.9	11150	11863.2	16587.7	14522.3	22895.3	14977.2	21505.5	17136.5	12896.5	21801.7	16160	13640.8
Human Diseases	Immune diseases	16738.2	16793.1	21045	17727.3	17216.4	17813	12328.1	11943.5	13337.9	12763.4	16016.3	13155.3	19526.5	16580.7	17776.5	18364.8	16764.7	15906
Organismal Systems	Excretory system	13782.2	14105.8	8176.97	12709.5	11123.5	11560.5	15614.7	16985.7	14997.4	16359.7	14398.4	14785.3	15002	14466.3	14687	15147.5	15424.6	15353.3
Human Diseases	Infectious diseases: Parasitic	16120.9	12406.7	33957.7	22010.4	14619.8	12187.1	9337.93	11656.7	13726	9905.5	20613.4	14394.4	10425.9	9791.84	7148.07	9584.95	9530.06	9380.75
Human Diseases	Infectious diseases: Viral	12651	8193.75	4185	18571.6	11031.7	9306.51	5540.14	8305.5	8332.71	5962.5	16968	11802.4	4813.26	5538.69	4110.3	4803.96	5877.96	6377.34
Human Diseases	Substance dependence	265.5	223.5	81	264.69	918	345.09	435.99	231	243.99	208.5	181.5	557.49	336.69	242.01	253.5	378.69	323.49	318.51
Organismal Systems	Circulatory system	274	220.25	64	96.81	496.34	281.4	115	74.5	210.24	83	163.99	349	342.15	672.34	105.66	280.49	441.32	397.17
Cellular Processes	Cellular community - eukaryotes	2	3	2	6	4	3	0.033	0.033	0.033	0.033	4	2.33	4	1	4	2	13	4
Environmental Information Processing	Signaling molecules and interaction	0.033	0.033	0.033	1	4	0.033	0.67	0.033	0.033	0.033	0.033	0.66	0.033	0.033	0.033	0.033	0.033	0.033
Organismal Systems	Development	0.033	0.033	0.033	1	4	0.033	0.033	0.033	0.033	0.033	0.033	0.33	0.033	0.033	0.033	0.033	0.033	0.033
